# Supplementary material for: Proteomic analysis in lupus mice identifies Coronin-1A as a potential biomarker for lupus nephritis
Source: Arthritis Res Ther. 2020 Jun 18;22:147. doi: 10.1186/s13075-020-02236-6 (PMC7301983; doi:10.1186/s13075-020-02236-6)
Supplement: Supplementary file 2 — Additional file 2. Discovery proteomics data (accession number, protein names, p value, q-value, fold change status of identified proteins). List of common proteins between mouse kidney discovery proteomics and human kidney transcriptomics. Table S2.1: List of all proteins quantified by discovery proteomics in the kidneys of Sle123 compared to control mice at 12 weeks. Table S2.2: List of all proteins quantified by discovery proteomics in the kidneys of Sle123 compared to control mice at 24 weeks. Table S2.3: List of all proteins quantified by discovery proteomics in the kidneys of Sle123 compared to control mice at 36 weeks. Table S2.4: List of 15 common proteins between mouse kidney discovery proteomics and human kidney transcriptomics. [file 13075_2020_2236_MOESM2_ESM.xlsx]

## Sheet: S2.1
Table S2.1: List of all proteins quantified by discovery proteomics in the kidneys of Sle123 compared to control mice at 12 weeks
Accession Number	Gene Symbol	Description	Confidence score	Anova (p)	q-value	Fold change	Fold change (Disease/ Control)	Highest mean condition	Lowest mean condition
O70291	Grk4	G protein-coupled receptor kinase 4	5.4786	1.43219e-14	2.03724e-11	Infinity*	ND	Disease	Control
P61255	Rpl26	60S ribosomal protein L26	12.6516	0.0462472	0.0901166	Infinity*	ND	Control	Disease
P85094	Isoc2a	Isochorismatase domain-containing protein 2A	91.5874	1.41458e-09	1.0061e-06	2.35046	0.425449	Control	Disease
P18526	N/A	Ig heavy chain V region 345	21.1182	6.45183e-09	3.05917e-06	3.94828	0.253275	Control	Disease
P11589	Mup2	Major urinary protein 2	115.36	1.21436e-08	4.03491e-06	11.3079	11.3079	Disease	Control
O35490	Bhmt	Betaine--homocysteine S-methyltransferase 1	49.0887	1.41828e-08	4.03491e-06	2.42734	0.411974	Control	Disease
Q9WUZ9	Entpd5	Ectonucleoside triphosphate diphosphohydrolase 5	112.354	2.27175e-08	5.38582e-06	1.76457	1.76457	Disease	Control
Q9DC50	Crot	Peroxisomal carnitine O-octanoyltransferase	150.379	2.84447e-08	5.78023e-06	2.24708	2.24708	Disease	Control
Q9Z2D6	Mecp2	Methyl-CpG-binding protein 2	57.5783	9.99182e-08	1.74848e-05	1.43668	0.696051	Control	Disease
Q9CXE7	Tmed5	Transmembrane emp24 domain-containing protein 5	5.8321	1.10627e-07	1.74848e-05	1.48432	1.48432	Disease	Control
P51807	Dynlt1	Dynein light chain Tctex-type 1	5.654	1.3856e-07	1.97097e-05	2.15022	2.15022	Disease	Control
Q566J8	Coq8b	Atypical kinase COQ8B_ mitochondrial	11.2152	1.84448e-07	2.38518e-05	2.33977	2.33977	Disease	Control
Q61838	Pzp	Pregnancy zone protein	669.17	2.05153e-07	2.43186e-05	1.7884	0.559158	Control	Disease
Q9D8B3	Chmp4b	Charged multivesicular body protein 4b	24.1234	2.5927e-07	2.83694e-05	1.26616	0.78979	Control	Disease
P47740	Aldh3a2	Fatty aldehyde dehydrogenase	166.976	4.01284e-07	3.9201e-05	1.56098	1.56098	Disease	Control
P01867	Igh-3	Ig gamma-2B chain C region	135.409	4.35023e-07	3.9201e-05	4.955	0.201816	Control	Disease
Q8VCZ9	Prodh2	Hydroxyproline dehydrogenase	36.7286	4.40936e-07	3.9201e-05	2.08516	0.479581	Control	Disease
Q9R0M5	Tpk1	Thiamin pyrophosphokinase 1	61.3023	5.29738e-07	4.30496e-05	1.47348	1.47348	Disease	Control
Q9QXG4	Acss2	Acetyl-coenzyme A synthetase_ cytoplasmic	64.326	5.44754e-07	4.30496e-05	1.46713	1.46713	Disease	Control
Q00519	Xdh	Xanthine dehydrogenase/oxidase	11.4441	7.39576e-07	5.47965e-05	2.09312	0.477755	Control	Disease
Q9JHW9	Aldh1a3	Aldehyde dehydrogenase family 1 member A3	17.8452	7.70444e-07	5.47965e-05	1.8687	0.535131	Control	Disease
Q61703	Itih2	Inter-alpha-trypsin inhibitor heavy chain H2	37.6034	1.03902e-06	7.03797e-05	2.25761	0.442947	Control	Disease
Q9JLF6	Tgm1	Protein-glutamine gamma-glutamyltransferase K	87.298	1.17241e-06	7.58051e-05	1.87347	1.87347	Disease	Control
P06801	Me1	NADP-dependent malic enzyme	298.21	1.48997e-06	9.2149e-05	1.71663	1.71663	Disease	Control
P35279	Rab6a	Ras-related protein Rab-6A	34.7493	1.72286e-06	0.000102113	1.7548	1.7548	Disease	Control
Q91YD6	Vill	Villin-like protein	43.4559	1.92046e-06	0.00010836	1.74891	1.74891	Disease	Control
Q99MZ7	Pecr	Peroxisomal trans-2-enoyl-CoA reductase	163.248	1.98062e-06	0.00010836	2.18519	2.18519	Disease	Control
O35488	Slc27a2	Very long-chain acyl-CoA synthetase	520.948	2.10216e-06	0.00011075	1.5332	1.5332	Disease	Control
P21956	Mfge8	Lactadherin	39.694	2.50456e-06	0.000127237	2.0697	0.483162	Control	Disease
A2BIM8	Mup18	Major urinary protein 18	132.186	2.67599e-06	0.000127349	15.3485	15.3485	Disease	Control
P10518	Alad	Delta-aminolevulinic acid dehydratase	124.878	2.7458e-06	0.000127349	1.90722	1.90722	Disease	Control
Q9CXI5	Manf	Mesencephalic astrocyte-derived neurotrophic factor	30.2281	2.77534e-06	0.000127349	2.9507	2.9507	Disease	Control
P01644	N/A	Ig kappa chain V-V region HP R16.7	43.9615	3.7768e-06	0.000163483	3.32497	0.300755	Control	Disease
Q91WL5	Cyp4a12a	Cytochrome P450 4A12A	24.4228	3.79266e-06	0.000163483	1.79098	0.558355	Control	Disease
O70433	Fhl2	Four and a half LIM domains protein 2	87.5363	4.19824e-06	0.000170859	1.55086	0.644802	Control	Disease
Q91YN5	Uap1	UDP-N-acetylhexosamine pyrophosphorylase	39.4502	4.20402e-06	0.000170859	1.57211	0.636088	Control	Disease
Q0QWG9	Grid2ip	Delphilin	39.201	4.40685e-06	0.000174128	2.20046	0.454451	Control	Disease
Q91WV7	Slc3a1	Neutral and basic amino acid transport protein rBAT	127.627	5.05426e-06	0.000194311	1.45388	1.45388	Disease	Control
P29391	Ftl1	Ferritin light chain 1	70.1674	5.22564e-06	0.000195613	3.5158	0.28443	Control	Disease
Q922H2	Pdk3	[Pyruvate dehydrogenase (acetyl-transferring)] kinase isozyme 3_ mitochondrial	19.3496	7.02363e-06	0.000251774	1.54888	1.54888	Disease	Control
Q9R069	Bcam	Basal cell adhesion molecule	85.0187	7.07993e-06	0.000251774	1.43272	0.697974	Control	Disease
Q9R1B9	Slit2	Slit homolog 2 protein	5.9728	8.20971e-06	0.00028483	1.96686	0.508424	Control	Disease
Q60928	Ggt1	Gamma-glutamyltranspeptidase 1	235.456	8.41547e-06	0.000285017	1.74196	1.74196	Disease	Control
P13634	Ca1	Carbonic anhydrase 1	36.0554	9.28433e-06	0.000307131	2.29072	0.436543	Control	Disease
P51855	Gss	Glutathione synthetase	224.365	1.03072e-05	0.000333219	1.61804	1.61804	Disease	Control
P10107	Anxa1	Annexin A1	102.872	1.06746e-05	0.000333989	1.60396	0.623457	Control	Disease
Q3UP75	Ugt3a1	UDP-glucuronosyltransferase 3A1	105.642	1.08006e-05	0.000333989	1.8748	1.8748	Disease	Control
Q8BK64	Ahsa1	Activator of 90 kDa heat shock protein ATPase homolog 1	18.4839	1.18335e-05	0.000358143	1.2557	1.2557	Disease	Control
Q8VCM7	Fgg	Fibrinogen gamma chain	241.296	1.41611e-05	0.000419661	1.90554	0.524787	Control	Disease
Q9JLI8	Sart3	Squamous cell carcinoma antigen recognized by T-cells 3	30.4808	1.47938e-05	0.000429462	1.59101	0.62853	Control	Disease
P13597	Icam1	Intercellular adhesion molecule 1	16.9543	1.70056e-05	0.000474436	1.21492	0.823101	Control	Disease
Q80X80	C2cd2l	Phospholipid transfer protein C2CD2L	11.5335	1.70101e-05	0.000474436	1.4656	1.4656	Disease	Control
P32261	Serpinc1	Antithrombin-III	6.7709	1.92513e-05	0.000526621	2.16583	0.461717	Control	Disease
P26149	Hsd3b2	3 beta-hydroxysteroid dehydrogenase/Delta 5-->4-isomerase type 2	72.0517	2.09086e-05	0.000561166	2.64047	2.64047	Disease	Control
Q921S7	Mrpl37	39S ribosomal protein L37_ mitochondrial	40.4138	2.14111e-05	0.00056401	1.60672	1.60672	Disease	Control
P29788	Vtn	Vitronectin	19.2837	2.27699e-05	0.000588897	3.79329	0.263623	Control	Disease
O09044	Snap23	Synaptosomal-associated protein 23	33.0241	2.36471e-05	0.000600664	1.282	1.282	Disease	Control
Q62448	Eif4g2	Eukaryotic translation initiation factor 4 gamma 2	17.692	2.40929e-05	0.000601251	1.48488	1.48488	Disease	Control
Q6ZQ06	Cep162	Centrosomal protein of 162 kDa	5.6356	2.46221e-05	0.000603862	1.88964	0.529201	Control	Disease
Q8CAY6	Acat2	Acetyl-CoA acetyltransferase_ cytosolic	127.541	2.70166e-05	0.000651359	1.33695	1.33695	Disease	Control
B9EJ86	;bpl8	Oxysterol-binding protein-related protein 8	33.8478	3.04804e-05	0.000722621	1.31354	1.31354	Disease	Control
P97314	Csrp2	Cysteine and glycine-rich protein 2	31.2346	3.31622e-05	0.000773313	1.68144	0.594728	Control	Disease
P23953	Ces1c	Carboxylesterase 1C	169.434	3.7181e-05	0.000852376	1.59752	0.625972	Control	Disease
P47856	Gfpt1	Glutamine--fructose-6-phosphate aminotransferase [isomerizing] 1	29.5317	3.77511e-05	0.000852376	1.26277	1.26277	Disease	Control
Q61147	Cp	Ceruloplasmin	152.816	3.87939e-05	0.000862234	1.64641	0.60738	Control	Disease
P16283	Slc4a3	Anion exchange protein 3	11.663	4.24542e-05	0.000929071	1.83786	0.544112	Control	Disease
P21614	Gc	Vitamin D-binding protein	172.953	4.31169e-05	0.000929278	1.5752	0.634841	Control	Disease
P08905	Lyz2	Lysozyme C-2	74.6422	4.4088e-05	0.000936024	2.4386	0.410072	Control	Disease
Q11011	Npepps	Puromycin-sensitive aminopeptidase	160.41	4.79297e-05	0.00100262	1.5074	0.663394	Control	Disease
Q9Z306	Slc22a4	Solute carrier family 22 member 4	11.8572	5.29908e-05	0.00109243	1.62575	0.6151	Control	Disease
Q9QZE5	Copg1	Coatomer subunit gamma-1	164.271	5.4408e-05	0.00109513	1.48919	1.48919	Disease	Control
Q5NCI0	Urgcp	Up-regulator of cell proliferation	17.1401	5.46615e-05	0.00109513	1.72259	0.580521	Control	Disease
Q3UQS8	Rbm20	RNA-binding protein 20	5.5816	5.76879e-05	0.00113003	1.70078	1.70078	Disease	Control
O35744	Chil3	Chitinase-like protein 3	81.0914	5.79927e-05	0.00113003	1.4475	0.690844	Control	Disease
O54990	Prom1	Prominin-1	75.432	6.14575e-05	0.00118137	2.80586	0.356397	Control	Disease
P01863	Ighg	Ig gamma-2A chain C region_ A allele	38.4326	6.36292e-05	0.00119216	2.48868	0.401819	Control	Disease
O35343	Kpna4	Importin subunit alpha-3	22.7578	6.43825e-05	0.00119216	1.56007	1.56007	Disease	Control
Q9R112	Sqor	Sulfide:quinone oxidoreductase_ mitochondrial	177.664	6.45334e-05	0.00119216	1.54781	1.54781	Disease	Control
Q9EQP2	Ehd4	EH domain-containing protein 4	179.189	6.74135e-05	0.00121899	1.34006	1.34006	Disease	Control
Q9CPY7	Lap3	Cytosol aminopeptidase	341.714	6.76995e-05	0.00121899	1.63805	1.63805	Disease	Control
Q9Z130	Hnrnpdl	Heterogeneous nuclear ribonucleoprotein D-like	72.3971	7.00236e-05	0.0012244	1.45776	0.685984	Control	Disease
Q3UEB3	Puf60	Poly(U)-binding-splicing factor PUF60	5.918	7.03872e-05	0.0012244	1.65833	0.603016	Control	Disease
P01872	Ighm	Ig mu chain C region	251.051	7.07439e-05	0.0012244	3.20744	0.311775	Control	Disease
Q9DBL7	Coasy	Bifunctional coenzyme A synthase	106.383	7.14429e-05	0.0012244	1.37968	1.37968	Disease	Control
Q69ZL1	Fgd6	FYVE_ RhoGEF and PH domain-containing protein 6	11.8532	7.74861e-05	0.00131216	1.85099	0.540252	Control	Disease
Q61411	Hras	GTPase HRas	51.1244	8.2491e-05	0.00138048	1.31092	1.31092	Disease	Control
Q9R111	Gda	Guanine deaminase	22.8009	8.40882e-05	0.00138682	1.30012	0.769163	Control	Disease
P01864	N/A	Ig gamma-2A chain C region secreted form	78.5302	8.52284e-05	0.00138682	3.1165	0.320873	Control	Disease
Q3U7R1	Esyt1	Extended synaptotagmin-1	17.1029	8.67685e-05	0.00138682	1.80163	0.555051	Control	Disease
Q61543	Glg1	Golgi apparatus protein 1	97.3075	8.75179e-05	0.00138682	1.36333	1.36333	Disease	Control
O89053	Coro1a	Coronin-1A	37.3467	8.77445e-05	0.00138682	1.77901	0.562109	Control	Disease
Q60674	Nr1d2	Nuclear receptor subfamily 1 group D member 2	13.6904	8.98414e-05	0.00140435	1.69726	0.589183	Control	Disease
Q91YR9	Ptgr1	Prostaglandin reductase 1	19.0304	9.23597e-05	0.00142803	1.98127	1.98127	Disease	Control
Q8R307	Vps18	Vacuolar protein sorting-associated protein 18 homolog	13.0642	9.63562e-05	0.0014562	2.0691	2.0691	Disease	Control
Q07456	Ambp	Protein AMBP	48.0568	9.76553e-05	0.0014562	1.64373	0.608373	Control	Disease
P21447	Abcb1a	Multidrug resistance protein 1A	22.7069	9.85912e-05	0.0014562	2.76707	0.361393	Control	Disease
P11103	Parp1	Poly [ADP-ribose] polymerase 1	22.8083	9.86336e-05	0.0014562	1.49977	1.49977	Disease	Control
Q8BYF6	Slc5a8	Sodium-coupled monocarboxylate transporter 1	27.3854	9.94014e-05	0.0014562	1.84282	1.84282	Disease	Control
Q5U5V2	Hykk	Hydroxylysine kinase	104.683	0.000100811	0.0014562	1.41107	1.41107	Disease	Control
P35564	Canx	Calnexin	190.573	0.000101348	0.0014562	1.46131	1.46131	Disease	Control
Q78KK3	Slc22a18	Solute carrier family 22 member 18	26.2081	0.000105988	0.00150764	1.47868	1.47868	Disease	Control
Q8R5F7	Ifih1	Interferon-induced helicase C domain-containing protein 1	17.326	0.000116167	0.00162762	2.05161	0.487423	Control	Disease
P52479	Usp10	Ubiquitin carboxyl-terminal hydrolase 10	16.948	0.000116711	0.00162762	1.73565	0.576152	Control	Disease
P47857	Pfkm	ATP-dependent 6-phosphofructokinase_ muscle type	30.9053	0.000119338	0.00164381	1.49801	0.667551	Control	Disease
Q9DCT1	Akr1e2	1_5-anhydro-D-fructose reductase	44.0867	0.000120183	0.00164381	1.47128	0.679682	Control	Disease
Q9ER88	Dap3	28S ribosomal protein S29_ mitochondrial	33.6429	0.000122039	0.00165329	1.42836	0.700105	Control	Disease
Q9CYH2	Fam213a	Redox-regulatory protein FAM213A	75.704	0.000125845	0.00168877	1.4084	1.4084	Disease	Control
P01639	Gm5571	Ig kappa chain V-V region MOPC 41	12.8164	0.000131902	0.00175352	1.95867	0.51055	Control	Disease
Q80Z25	Ofd1	Oral-facial-digital syndrome 1 protein homolog	42.5827	0.000136005	0.00179132	1.56578	0.638661	Control	Disease
Q8VCW8	Acsf2	Acyl-CoA synthetase family member 2_ mitochondrial	83.4879	0.00014721	0.00192111	1.67153	0.598255	Control	Disease
P61211	Arl1	ADP-ribosylation factor-like protein 1	27.9554	0.000151934	0.00196474	1.41966	1.41966	Disease	Control
Q91X72	Hpx	Hemopexin	236.881	0.000154554	0.00198062	2.20596	0.453317	Control	Disease
P01898	H2-Q10	H-2 class I histocompatibility antigen_ Q10 alpha chain	33.2996	0.000159726	0.00202862	1.62503	0.615373	Control	Disease
Q00623	Apoa1	Apolipoprotein A-I	252.704	0.00016285	0.00204999	1.47058	0.680005	Control	Disease
Q61704	Itih3	Inter-alpha-trypsin inhibitor heavy chain H3	17.2922	0.000172608	0.00215376	9.06133	0.110359	Control	Disease
A6X935	Itih4	Inter alpha-trypsin inhibitor_ heavy chain 4	105.299	0.000178231	0.00220459	1.35907	0.735795	Control	Disease
P33622	Apoc3	Apolipoprotein C-III	22.203	0.000184677	0.00223344	2.15621	0.463776	Control	Disease
P28474	Adh5	Alcohol dehydrogenase class-3	215.279	0.000185104	0.00223344	1.27118	1.27118	Disease	Control
Q61233	Lcp1	Plastin-2	133.779	0.000186541	0.00223344	1.35934	0.735649	Control	Disease
Q6A078	Cep290	Centrosomal protein of 290 kDa	87.3619	0.000186844	0.00223344	1.87902	0.532192	Control	Disease
Q8C0I1	Agps	Alkyldihydroxyacetonephosphate synthase_ peroxisomal	165.739	0.000196097	0.00232451	2.38831	2.38831	Disease	Control
O88668	Creg1	Protein CREG1	5.6756	0.000198937	0.00233869	1.55275	0.644018	Control	Disease
E1U8D0	Soga1	Protein SOGA1	11.6035	0.00020651	0.00240781	2.17873	0.458983	Control	Disease
P46412	Gpx3	Glutathione peroxidase 3	135.925	0.000230501	0.00266569	1.42738	0.700582	Control	Disease
P80315	Cct4	T-complex protein 1 subunit delta	147.015	0.000238833	0.00273977	1.32879	1.32879	Disease	Control
P01796	N/A	Ig heavy chain V-III region A4	8.5152	0.000246537	0.00280552	3.17374	0.315086	Control	Disease
P47738	Aldh2	Aldehyde dehydrogenase_ mitochondrial	369.124	0.000257359	0.00290543	1.27693	0.783126	Control	Disease
E9PV24	Fga	Fibrinogen alpha chain	178.088	0.000264905	0.00296707	1.7173	0.582311	Control	Disease
Q8BHE8	Maip1	m-AAA protease-interacting protein 1_ mitochondrial	6.3678	0.000269689	0.00299706	1.34452	1.34452	Disease	Control
O08677	Kng1	Kininogen-1	128.244	0.000283269	0.00312356	1.40834	0.710056	Control	Disease
Q9DCN1	Nudt12	Peroxisomal NADH pyrophosphatase NUDT12	10.8761	0.000290619	0.00317997	1.6936	1.6936	Disease	Control
Q9WVB0	Rbpms	RNA-binding protein with multiple splicing	5.8389	0.000297014	0.00322513	1.34246	0.744902	Control	Disease
P54869	Hmgcs2	Hydroxymethylglutaryl-CoA synthase_ mitochondrial	72.6871	0.00030209	0.00325539	1.52005	0.657874	Control	Disease
P01837	N/A	Ig kappa chain C region	48.2075	0.00030786	0.00329263	2.81277	0.355522	Control	Disease
P51906	Slc1a1	Excitatory amino acid transporter 3	18.974	0.00032291	0.00342782	1.40625	1.40625	Disease	Control
Q9D710	Tmx2	Thioredoxin-related transmembrane protein 2	12.1408	0.000330635	0.00348383	1.25506	1.25506	Disease	Control
Q9WTX5	Skp1	S-phase kinase-associated protein 1	28.1841	0.000346622	0.00362542	1.4277	1.4277	Disease	Control
Q8VCH7	Rdh10	Retinol dehydrogenase 10	11.126	0.000369276	0.00383417	1.85031	1.85031	Disease	Control
Q99J94	Slco1a6	Solute carrier organic anion transporter family member 1A6	31.7585	0.000378842	0.003905	1.84705	1.84705	Disease	Control
Q8BGC4	Zadh2	Prostaglandin reductase-3	43.8179	0.000387706	0.00396761	1.22868	1.22868	Disease	Control
Q8JZZ0	Ugt3a2	UDP-glucuronosyltransferase 3A2	187.835	0.000391857	0.00398145	1.8681	1.8681	Disease	Control
Q99P87	Retn	Resistin	18.5301	0.000405688	0.00409275	1.21904	0.820318	Control	Disease
P50516	Atp6v1a	V-type proton ATPase catalytic subunit A	533.115	0.000411744	0.0041108	1.21175	1.21175	Disease	Control
Q9EQK5	Mvp	Major vault protein	46.6807	0.000413257	0.0041108	1.53814	0.650134	Control	Disease
P01631	N/A	Ig kappa chain V-II region 26-10	21.0179	0.000423524	0.00417298	1.24461	0.803467	Control	Disease
Q9R078	Prkab1	5'-AMP-activated protein kinase subunit beta-1	10.8541	0.000425376	0.00417298	1.45328	0.688098	Control	Disease
P29699	Ahsg	Alpha-2-HS-glycoprotein	116.586	0.000432455	0.00421338	2.15332	0.464399	Control	Disease
Q9WV85	Nme3	Nucleoside diphosphate kinase 3	42.7071	0.000446448	0.00432011	1.47751	0.676815	Control	Disease
Q99M87	Dnaja3	DnaJ homolog subfamily A member 3_ mitochondrial	48.1645	0.000472561	0.0045419	1.26384	1.26384	Disease	Control
Q9JHL1	Slc9a3r2	Na(+)/H(+) exchange regulatory cofactor NHE-RF2	31.2769	0.000504069	0.00481222	1.41561	0.706411	Control	Disease
Q8R5J9	Arl6ip5	PRA1 family protein 3	6.2175	0.000512192	0.0048357	2.42552	2.42552	Disease	Control
Q99KP3	Cryl1	Lambda-crystallin homolog	260.093	0.000513328	0.0048357	1.35394	1.35394	Disease	Control
P61087	Ube2k	Ubiquitin-conjugating enzyme E2 K	18.9408	0.000520692	0.0048728	1.23457	1.23457	Disease	Control
P39447	Tjp1	Tight junction protein ZO-1	22.5724	0.00053071	0.00492947	2.13181	0.469084	Control	Disease
P48036	Anxa5	Annexin A5	264.345	0.000533678	0.00492947	1.21803	0.821	Control	Disease
Q9D1L0	Chchd2	Coiled-coil-helix-coiled-coil-helix domain-containing protein 2	20.9723	0.000555581	0.00509867	1.38252	0.723315	Control	Disease
Q8VDT1	Slc5a9	Sodium/glucose cotransporter 4	13.9297	0.000592002	0.00532249	1.98359	0.504136	Control	Disease
Q6PIC6	Atp1a3	Sodium/potassium-transporting ATPase subunit alpha-3	335.988	0.00059356	0.00532249	1.43298	1.43298	Disease	Control
Q9DCH4	Eif3f	Eukaryotic translation initiation factor 3 subunit F	50.1353	0.00059468	0.00532249	1.27685	1.27685	Disease	Control
Q91V76	N/A	Ester hydrolase C11orf54 homolog	236.146	0.000594936	0.00532249	1.30857	1.30857	Disease	Control
P97371	Psme1	Proteasome activator complex subunit 1	103.706	0.000605444	0.00538264	1.17804	0.848869	Control	Disease
P28862	Mmp3	Stromelysin-1	11.4732	0.000612479	0.00541137	1.53946	0.649579	Control	Disease
Q9DBM2	Ehhadh	Peroxisomal bifunctional enzyme	618.569	0.000622511	0.00546605	1.79692	1.79692	Disease	Control
P62821	Rab1A	Ras-related protein Rab-1A	125.262	0.000643011	0.00561142	1.28474	1.28474	Disease	Control
Q9QXX4	Slc25a13	Calcium-binding mitochondrial carrier protein Aralar2	325.751	0.000666528	0.00578118	1.42093	1.42093	Disease	Control
Q91Z53	Grhpr	Glyoxylate reductase/hydroxypyruvate reductase	189.514	0.000678606	0.00585027	1.44775	1.44775	Disease	Control
Q8VDG7	Pafah2	Platelet-activating factor acetylhydrolase 2_ cytoplasmic	36.4709	0.000697396	0.00591345	1.19192	1.19192	Disease	Control
Q9R0M4	Podxl	Podocalyxin	64.0255	0.000699793	0.00591345	1.33163	0.750961	Control	Disease
P52825	Cpt2	Carnitine O-palmitoyltransferase 2_ mitochondrial	270.225	0.000702075	0.00591345	1.21648	1.21648	Disease	Control
Q5IR70	Cage1	Cancer-associated gene 1 protein homolog	10.9458	0.000702564	0.00591345	1.33014	1.33014	Disease	Control
Q61235	Sntb2	Beta-2-syntrophin	30.5668	0.000759044	0.00632455	1.38545	1.38545	Disease	Control
Q8BGS1	Epb41l5	Band 4.1-like protein 5	41.0093	0.000763269	0.00632455	1.39635	1.39635	Disease	Control
Q3TZ89	Sec31b	Protein transport protein Sec31B	54.4908	0.000764745	0.00632455	1.16461	1.16461	Disease	Control
Q8CGC7	Eprs	Bifunctional glutamate/proline--tRNA ligase	128.863	0.000772458	0.00633101	1.4802	1.4802	Disease	Control
Q9DCY0	Keg1	Glycine N-acyltransferase-like protein Keg1	225.325	0.000774427	0.00633101	1.75292	1.75292	Disease	Control
P14246	Slc2a2	Solute carrier family 2_ facilitated glucose transporter member 2	18.2715	0.000795433	0.00646558	1.31697	1.31697	Disease	Control
P97447	Fhl1	Four and a half LIM domains protein 1	110.68	0.000800035	0.00646603	1.49788	1.49788	Disease	Control
Q80XN0	Bdh1	D-beta-hydroxybutyrate dehydrogenase_ mitochondrial	167.76	0.000813656	0.00653897	3.37375	3.37375	Disease	Control
P49429	Hpd	4-hydroxyphenylpyruvate dioxygenase	142.587	0.00082106	0.0065614	1.9958	0.501051	Control	Disease
Q9Z2T6	Krt85	Keratin_ type II cuticular Hb5	26.2508	0.000847176	0.00673228	1.19951	1.19951	Disease	Control
P62897	Cycs	Cytochrome c_ somatic	127.834	0.000882401	0.00697325	1.47176	1.47176	Disease	Control
Q06770	Serpina6	Corticosteroid-binding globulin	11.9009	0.000890294	0.00698969	2.11042	0.473839	Control	Disease
Q3TLP5	Echdc2	Enoyl-CoA hydratase domain-containing protein 2_ mitochondrial	117.164	0.000894309	0.00698969	1.25078	1.25078	Disease	Control
O54950	Prkag1	5'-AMP-activated protein kinase subunit gamma-1	11.5462	0.00091016	0.00707471	1.24111	1.24111	Disease	Control
Q9JLJ2	Aldh9a1	4-trimethylaminobutyraldehyde dehydrogenase	362.726	0.000924004	0.00711622	1.38539	1.38539	Disease	Control
P57016	Lad1	Ladinin-1	33.0616	0.000925507	0.00711622	2.32112	0.430827	Control	Disease
P19639	Gstm3	Glutathione S-transferase Mu 3	121.059	0.000938589	0.00717801	1.38346	1.38346	Disease	Control
P61028	Rab8b	Ras-related protein Rab-8B	70.2984	0.000958243	0.00727594	1.44936	1.44936	Disease	Control
Q80W22	Thnsl2	Threonine synthase-like 2	218.768	0.000961625	0.00727594	1.23446	1.23446	Disease	Control
Q8JZR0	Acsl5	Long-chain-fatty-acid--CoA ligase 5	82.1582	0.000994584	0.00748551	1.37011	0.729868	Control	Disease
Q921I1	Tf	Serotransferrin	619.966	0.00100569	0.00752925	1.67002	0.598795	Control	Disease
Q9JLQ0	Cd2ap	CD2-associated protein	17.4725	0.00101671	0.0075719	1.23101	0.812344	Control	Disease
Q62446	Fkbp3	Peptidyl-prolyl cis-trans isomerase FKBP3	48.7007	0.00103029	0.00760413	1.45463	0.68746	Control	Disease
Q9Z1G3	Atp6v1c1	V-type proton ATPase subunit C 1	175.88	0.00103173	0.00760413	1.30136	1.30136	Disease	Control
Q3UNZ8	N/A	Quinone oxidoreductase-like protein 2	193.143	0.00105074	0.00767915	1.21434	1.21434	Disease	Control
O88533	Ddc	Aromatic-L-amino-acid decarboxylase	133.983	0.0010527	0.00767915	1.73566	0.576148	Control	Disease
P82198	Tgfbi	Transforming growth factor-beta-induced protein ig-h3	17.7331	0.00106525	0.00773103	2.08576	0.479442	Control	Disease
C0HKE1	Hist1h2ab	Histone H2A type 1-B	57.4574	0.00112408	0.00811654	1.30702	0.765098	Control	Disease
Q9DB05	Napa	Alpha-soluble NSF attachment protein	57.4436	0.00114255	0.00820621	1.37458	0.727494	Control	Disease
Q8R3P0	Aspa	Aspartoacylase	105.03	0.00114803	0.00820621	1.32906	1.32906	Disease	Control
P01654	N/A	Ig kappa chain V-III region PC 2880/PC 1229	25.2237	0.00116641	0.00829591	3.20377	0.312132	Control	Disease
Q8CHT0	Aldh4a1	Delta-1-pyrroline-5-carboxylate dehydrogenase_ mitochondrial	409.007	0.00118669	0.00839812	1.24761	1.24761	Disease	Control
O89020	Afm	Afamin	23.8364	0.00119528	0.00841703	1.81021	0.552421	Control	Disease
Q9EQH3	Vps35	Vacuolar protein sorting-associated protein 35	227.007	0.00121516	0.00848473	1.39123	1.39123	Disease	Control
P32020	Scp2	Non-specific lipid-transfer protein	232.857	0.00121682	0.00848473	1.58525	1.58525	Disease	Control
Q69Z99	Znf512	Zinc finger protein 512	11.8216	0.00122695	0.00851363	1.23404	0.810348	Control	Disease
Q91XE4	Acy3	N-acyl-aromatic-L-amino acid amidohydrolase (carboxylate-forming)	237.935	0.00123989	0.00856167	3.46648	3.46648	Disease	Control
Q9CQN1	Trap1	Heat shock protein 75 kDa_ mitochondrial	336.403	0.00127133	0.00873635	1.35422	1.35422	Disease	Control
P63038	Hspd1	60 kDa heat shock protein_ mitochondrial	657.061	0.0012873	0.00879351	1.26539	1.26539	Disease	Control
P47199	Cryz	Quinone oxidoreductase	274.695	0.00129201	0.00879351	1.27128	1.27128	Disease	Control
Q9QXK3	Copg2	Coatomer subunit gamma-2	18.2804	0.00130784	0.00885886	1.92342	1.92342	Disease	Control
Q9QYA2	Tomm40	Mitochondrial import receptor subunit TOM40 homolog	43.3509	0.00131943	0.008895	1.47311	1.47311	Disease	Control
O35728	Cyp4a14	Cytochrome P450 4A14	65.0757	0.00136213	0.00913957	1.64533	0.607781	Control	Disease
Q9CYR6	Pgm3	Phosphoacetylglucosamine mutase	44.8856	0.00136948	0.00914573	1.80392	1.80392	Disease	Control
Q61646	Hp	Haptoglobin	104.095	0.0013833	0.00915822	1.83693	0.544388	Control	Disease
Q9QZ08	Nagk	N-acetyl-D-glucosamine kinase	5.6723	0.00138423	0.00915822	1.23927	0.806927	Control	Disease
Q8BRF7	Scfd1	Sec1 family domain-containing protein 1	5.871	0.0014083	0.00923304	1.31918	1.31918	Disease	Control
Q08331	Calb2	Calretinin	19.7344	0.00141286	0.00923304	1.27495	1.27495	Disease	Control
Q61699	Hsph1	Heat shock protein 105 kDa	132.712	0.00141501	0.00923304	1.28383	1.28383	Disease	Control
Q91WU0	Ces1f	Carboxylesterase 1F	353.504	0.00145995	0.00948278	5.94666	5.94666	Disease	Control
Q9CWZ7	Napg	Gamma-soluble NSF attachment protein	11.8832	0.00148733	0.00961673	1.33107	1.33107	Disease	Control
Q91VF2	Hnmt	Histamine N-methyltransferase	25.3809	0.00149901	0.00964835	1.25304	0.798061	Control	Disease
Q402B2	Wdr93	WD repeat-containing protein 93	5.5718	0.00151244	0.00967941	1.45179	1.45179	Disease	Control
Q99J99	Mpst	3-mercaptopyruvate sulfurtransferase	67.661	0.00152409	0.00967941	1.33635	0.748307	Control	Disease
P00493	Hprt1	Hypoxanthine-guanine phosphoribosyltransferase	40.9959	0.00152425	0.00967941	1.22278	1.22278	Disease	Control
Q8BMS4	Coq3	Ubiquinone biosynthesis O-methyltransferase_ mitochondrial	24.3547	0.00153748	0.00972006	1.34442	0.743816	Control	Disease
Q69ZT1	Fan1	Fanconi-associated nuclease 1	10.8892	0.00154946	0.00972749	1.32236	0.756225	Control	Disease
P28271	Aco1	Cytoplasmic aconitate hydratase	440.584	0.00155233	0.00972749	1.29361	1.29361	Disease	Control
P70206	Plxna1	Plexin-A1	45.5843	0.00156337	0.00975366	1.5604	0.64086	Control	Disease
O88952	Lin7c	Protein lin-7 homolog C	47.8416	0.00157249	0.00976313	1.21588	0.822453	Control	Disease
Q9WU65	Gk2	Glycerol kinase 2	128.234	0.00159092	0.00976313	1.29311	1.29311	Disease	Control
Q8VHG0	Fmo4	Dimethylaniline monooxygenase [N-oxide-forming] 4	45.8363	0.00159193	0.00976313	1.58763	0.629868	Control	Disease
P15508	Sptb	Spectrin beta chain_ erythrocytic	100.9	0.00159796	0.00976313	1.77715	0.562698	Control	Disease
Q9D826	Pipox	Peroxisomal sarcosine oxidase	256.404	0.0016043	0.00976313	1.25763	1.25763	Disease	Control
Q6PFD6	Kif18b	Kinesin-like protein KIF18B	27.9913	0.00160606	0.00976313	1.61487	0.619244	Control	Disease
Q6IFZ9	Krt74	Keratin_ type II cytoskeletal 74	50.4987	0.00161692	0.00978728	1.24512	1.24512	Disease	Control
Q9JJA2	Cog8	Conserved oligomeric Golgi complex subunit 8	11.9212	0.00162968	0.0098227	1.59095	0.628554	Control	Disease
Q14C51	Ptcd3	Pentatricopeptide repeat domain-containing protein 3_ mitochondrial	28.7497	0.0017533	0.0104641	1.25939	0.794035	Control	Disease
O70492	Snx3	Sorting nexin-3	70.1547	0.00175404	0.0104641	1.20476	1.20476	Disease	Control
P58774	Tpm2	Tropomyosin beta chain	147.364	0.00175816	0.0104641	1.28963	0.775415	Control	Disease
P08226	Apoe	Apolipoprotein E	79.78	0.00182747	0.0108313	1.88008	0.531892	Control	Disease
Q80Y14	Glrx5	Glutaredoxin-related protein 5_ mitochondrial	46.16	0.00185344	0.0109397	1.27864	1.27864	Disease	Control
O88393	Tgfbr3	Transforming growth factor beta receptor type 3	5.9137	0.00188203	0.0110625	1.20237	0.831693	Control	Disease
Q9R013	Ctsf	Cathepsin F	17.9967	0.00189103	0.0110697	1.66851	0.599336	Control	Disease
P17427	Ap2a2	AP-2 complex subunit alpha-2	298.038	0.0019048	0.0111046	1.34487	0.743568	Control	Disease
Q8K010	Oplah	5-oxoprolinase	258.99	0.00193268	0.0112211	1.54444	1.54444	Disease	Control
Q8BVE3	Atp6v1h	V-type proton ATPase subunit H	260.969	0.00196816	0.0113807	1.23778	1.23778	Disease	Control
Q5FWK3	Arhgap1	Rho GTPase-activating protein 1	66.0334	0.00208289	0.0119953	1.20618	1.20618	Disease	Control
Q9R0M6	Rab9a	Ras-related protein Rab-9A	12.1804	0.00210689	0.0120846	1.33571	1.33571	Disease	Control
P46425	Gstp2	Glutathione S-transferase P 2	86.0665	0.00212655	0.0121484	1.2899	1.2899	Disease	Control
O70423	Aoc3	Membrane primary amine oxidase	25.2154	0.0021571	0.012235	2.1315	0.469154	Control	Disease
P07724	Alb	Serum albumin	846.708	0.00215891	0.012235	1.36241	0.733993	Control	Disease
P03976	N/A	Ig kappa chain V-II region 17S29.1	7.0654	0.00218855	0.012338	3.20288	0.312219	Control	Disease
P52430	Pon1	Serum paraoxonase/arylesterase 1	11.1647	0.00219773	0.012338	1.36458	0.732828	Control	Disease
Q9JKC8	Ap3m1	AP-3 complex subunit mu-1	28.3375	0.00220311	0.012338	1.2166	1.2166	Disease	Control
Q9EPK8	Trpv4	Transient receptor potential cation channel subfamily V member 4	11.2182	0.0022624	0.0125765	1.56083	1.56083	Disease	Control
Q9JIY5	Htra2	Serine protease HTRA2_ mitochondrial	17.2376	0.00226339	0.0125765	1.16136	0.861057	Control	Disease
O08547	Sec22b	Vesicle-trafficking protein SEC22b	36.9229	0.00229798	0.0127191	1.15999	1.15999	Disease	Control
Q9WVT6	Ca14	Carbonic anhydrase 14	17.7815	0.00231694	0.0127743	1.7301	1.7301	Disease	Control
P06728	Apoa4	Apolipoprotein A-IV	126.364	0.00233116	0.0128031	1.27222	0.786027	Control	Disease
Q9R0H0	Acox1	Peroxisomal acyl-coenzyme A oxidase 1	457.709	0.00234342	0.0128209	2.86928	2.86928	Disease	Control
Q64FW2	Retsat	All-trans-retinol 13_14-reductase	67.0457	0.00242647	0.0131767	1.42119	1.42119	Disease	Control
Q9JHU9	Isyna1	Inositol-3-phosphate synthase 1	6.0116	0.00242699	0.0131767	1.29396	0.77282	Control	Disease
P06330	N/A	Ig heavy chain V region AC38 205.12	67.4021	0.00247779	0.0133506	2.88099	0.347103	Control	Disease
P54775	Psmc4	26S protease regulatory subunit 6B	100.022	0.00248369	0.0133506	1.24205	1.24205	Disease	Control
Q9D0M1	Prpsap1	Phosphoribosyl pyrophosphate synthase-associated protein 1	16.7497	0.00249914	0.0133506	1.37836	0.725502	Control	Disease
Q9EPL9	Acox3	Peroxisomal acyl-coenzyme A oxidase 3	268.692	0.00250884	0.0133506	2.05158	2.05158	Disease	Control
P28352	Apex1	DNA-(apurinic or apyrimidinic site) lyase	30.8065	0.00251737	0.0133506	1.28814	0.776311	Control	Disease
O70378	Emc8	ER membrane protein complex subunit 8	6.1054	0.00252083	0.0133506	1.48095	1.48095	Disease	Control
Q91YI0	Asl	Argininosuccinate lyase	323.709	0.00252472	0.0133506	1.32268	1.32268	Disease	Control
Q61553	Fscn1	Fascin	5.4549	0.00254003	0.0133819	1.32569	0.754327	Control	Disease
Q9D1I5	Mcee	Methylmalonyl-CoA epimerase_ mitochondrial	43.2806	0.00258919	0.0135905	1.32952	0.752153	Control	Disease
Q8R2N1	Aqp3	Aquaporin-3	14.6594	0.00261664	0.0136841	1.80368	1.80368	Disease	Control
P10922	H1f0	Histone H1.0	88.8313	0.00262998	0.0137035	2.04016	0.490158	Control	Disease
Q71LX4	Tln2	Talin-2	301.204	0.00266838	0.0138528	1.267	0.789264	Control	Disease
P04186	Cfb	Complement factor B	43.7058	0.00271608	0.0140492	1.17232	0.853006	Control	Disease
Q8R1V4	Tmed4	Transmembrane emp24 domain-containing protein 4	46.2103	0.0027465	0.0141551	1.311	1.311	Disease	Control
Q91VW3	Sh3bgrl3	SH3 domain-binding glutamic acid-rich-like protein 3	23.8143	0.00283471	0.014557	1.29585	0.771697	Control	Disease
Q9R0Q6	Arpc1a	Actin-related protein 2/3 complex subunit 1A	75.9368	0.00285583	0.0146127	1.19124	1.19124	Disease	Control
P50285	Fmo1	Dimethylaniline monooxygenase [N-oxide-forming] 1	202.344	0.00292224	0.0148989	1.26329	1.26329	Disease	Control
Q8K1M6	Dnm1l	Dynamin-1-like protein	142.121	0.00293955	0.0149336	1.25288	1.25288	Disease	Control
P56389	Cda	Cytidine deaminase	94.144	0.00296319	0.0150001	1.34993	1.34993	Disease	Control
Q9CQW1	Ykt6	Synaptobrevin homolog YKT6	12.0384	0.00300798	0.0151729	1.49544	1.49544	Disease	Control
P00405	Mtco2	Cytochrome c oxidase subunit 2	179.547	0.00304013	0.0152808	1.23791	1.23791	Disease	Control
Q3TNA1	Xylb	Xylulose kinase	167.385	0.00306218	0.0153375	1.28505	1.28505	Disease	Control
O54943	Per2	Period circadian protein homolog 2	5.4349	0.00311584	0.0155515	1.2565	0.795861	Control	Disease
P59279	Rab2b	Ras-related protein Rab-2B	80.0867	0.00315692	0.0157014	1.32516	0.754625	Control	Disease
P99029	Prdx5	Peroxiredoxin-5_ mitochondrial	225.677	0.00330535	0.0163375	1.18682	1.18682	Disease	Control
Q8CHI8	Ep400	E1A-binding protein p400	11.8572	0.00330777	0.0163375	1.52357	1.52357	Disease	Control
Q3THG9	Aarsd1	Alanyl-tRNA editing protein Aarsd1	23.2622	0.00332049	0.0163435	1.27094	0.786819	Control	Disease
Q9D8W5	Psmd12	26S proteasome non-ATPase regulatory subunit 12	50.1647	0.0033353	0.016354	1.14723	0.871661	Control	Disease
P49817	Cav1	Caveolin-1	14.3225	0.0033456	0.016354	3.43531	0.291094	Control	Disease
Q9JLT4	Txnrd2	Thioredoxin reductase 2_ mitochondrial	24.4204	0.00337889	0.0164601	1.40846	0.709995	Control	Disease
Q9QXD6	Fbp1	Fructose-1_6-bisphosphatase 1	304.661	0.00340298	0.0165209	1.27782	1.27782	Disease	Control
Q91YR1	Twf1	Twinfilin-1	73.5017	0.00343686	0.0166093	1.25141	1.25141	Disease	Control
Q3U4I7	Pyroxd2	Pyridine nucleotide-disulfide oxidoreductase domain-containing protein 2	56.9561	0.00345804	0.0166093	1.40136	1.40136	Disease	Control
Q9R0Q9	Mpdu1	Mannose-P-dolichol utilization defect 1 protein	5.9674	0.00346986	0.0166093	1.32338	1.32338	Disease	Control
Q9CZ42	Naxd	ATP-dependent (S)-NAD(P)H-hydrate dehydratase	109.198	0.00347099	0.0166093	1.42124	0.70361	Control	Disease
Q64511	Top2b	DNA topoisomerase 2-beta	135.696	0.00347958	0.0166093	1.20044	1.20044	Disease	Control
O88322	Nid2	Nidogen-2	78.8935	0.00349178	0.0166118	1.23589	1.23589	Disease	Control
Q9WVL0	Gstz1	Maleylacetoacetate isomerase	180.232	0.00350384	0.0166137	1.15286	1.15286	Disease	Control
P35822	Ptprk	Receptor-type tyrosine-protein phosphatase kappa	22.9056	0.00352884	0.0166766	1.41071	0.708861	Control	Disease
Q9WUM3	Coro1b	Coronin-1B	31.4985	0.00362933	0.0170169	1.25551	1.25551	Disease	Control
O88456	Capns1	Calpain small subunit 1	47.2225	0.00363141	0.0170169	1.12197	0.891291	Control	Disease
P17717	Ugt2b17	UDP-glucuronosyltransferase 2B17	39.4472	0.00363674	0.0170169	2.93941	2.93941	Disease	Control
P30115	Gsta3	Glutathione S-transferase A3	122.562	0.00365808	0.0170606	1.4673	0.681525	Control	Disease
Q91V01	Lpcat3	Lysophospholipid acyltransferase 5	5.6778	0.00367918	0.0170915	1.43339	1.43339	Disease	Control
Q8BNE1	Tcaf1	TRPM8 channel-associated factor 1	16.477	0.00370065	0.0170915	1.31074	1.31074	Disease	Control
Q99LP6	Grpel1	GrpE protein homolog 1_ mitochondrial	41.3239	0.00370075	0.0170915	1.36265	1.36265	Disease	Control
Q80WK2	Slc51b	Organic solute transporter subunit beta	5.9461	0.00378702	0.0174334	15.1789	15.1789	Disease	Control
Q91XD2	Lims2	LIM and senescent cell antigen-like-containing domain protein 2	17.9632	0.00384506	0.0176435	1.17606	0.850296	Control	Disease
Q9D1D4	Tmed10	Transmembrane emp24 domain-containing protein 10	58.2861	0.00386672	0.0176858	1.30306	1.30306	Disease	Control
Q8C7X2	Emc1	ER membrane protein complex subunit 1	28.9923	0.00388666	0.0176943	1.15082	1.15082	Disease	Control
Q91VT4	Cbr4	Carbonyl reductase family member 4	54.2118	0.00389351	0.0176943	1.35183	1.35183	Disease	Control
Q8C1Y8	Ccz1	Vacuolar fusion protein CCZ1 homolog	13.8256	0.00390591	0.0176943	2.46234	2.46234	Disease	Control
P24549	Aldh1a1	Retinal dehydrogenase 1	70.2726	0.00392922	0.0177434	1.5947	0.627077	Control	Disease
P51150	Rab7a	Ras-related protein Rab-7a	147.547	0.00395116	0.0177861	1.20143	1.20143	Disease	Control
Q8K0E8	Fgb	Fibrinogen beta chain	264.243	0.00398548	0.0178466	1.2925	0.773695	Control	Disease
P70290	Mpp1	55 kDa erythrocyte membrane protein	163.967	0.00398972	0.0178466	1.23113	1.23113	Disease	Control
P19246	Nefh	Neurofilament heavy polypeptide	28.5516	0.00404517	0.018038	7.83988	0.127553	Control	Disease
Q9JHR7	Ide	Insulin-degrading enzyme	53.8086	0.00413729	0.0183563	1.27935	1.27935	Disease	Control
O70370	Ctss	Cathepsin S	23.8045	0.00414236	0.0183563	2.24202	0.446027	Control	Disease
P20918	Plg	Plasminogen	111.898	0.00418497	0.0184875	1.45189	0.688758	Control	Disease
Q9DBK0	Acot12	Acyl-coenzyme A thioesterase 12	61.5653	0.00427477	0.0188257	1.23203	1.23203	Disease	Control
P68372	Tubb4b	Tubulin beta-4B chain	401.565	0.0042883	0.018827	1.34696	1.34696	Disease	Control
Q9QWK4	Cd5l	CD5 antigen-like	50.2904	0.0043935	0.0192296	1.66517	0.600539	Control	Disease
O55143	Atp2a2	Sarcoplasmic/endoplasmic reticulum calcium ATPase 2	189.392	0.00441255	0.019234	1.26788	1.26788	Disease	Control
Q8CI51	Pdlim5	PDZ and LIM domain protein 5	61.1002	0.00442157	0.019234	1.14189	0.875743	Control	Disease
P05063	Aldoc	Fructose-bisphosphate aldolase C	74.5986	0.00444776	0.019289	1.30937	0.763727	Control	Disease
Q5H8C4	Vps13a	Vacuolar protein sorting-associated protein 13A	5.5872	0.00446598	0.0193091	1.28739	0.776765	Control	Disease
P20152	Vim	Vimentin	313.821	0.00449478	0.0193747	1.30802	0.764513	Control	Disease
Q9ET30	Tm9sf3	Transmembrane 9 superfamily member 3	10.9572	0.00453544	0.0194909	1.66724	1.66724	Disease	Control
Q8BP40	Acp6	Lysophosphatidic acid phosphatase type 6	78.6918	0.00460389	0.0196771	1.12767	1.12767	Disease	Control
Q9QUR6	Prep	Prolyl endopeptidase	28.2227	0.00461247	0.0196771	1.14768	1.14768	Disease	Control
P21619	Lmnb2	Lamin-B2	112.26	0.00462025	0.0196771	1.24613	0.802483	Control	Disease
Q91X52	Dcxr	L-xylulose reductase	102.251	0.00466327	0.019801	1.25412	1.25412	Disease	Control
Q3THS6	Mat2a	S-adenosylmethionine synthase isoform type-2	41.2814	0.00475988	0.0201511	1.32535	1.32535	Disease	Control
O55013	Trappc3	Trafficking protein particle complex subunit 3	5.8697	0.00484441	0.0204176	1.27573	1.27573	Disease	Control
Q9JII6	Akr1a1	Alcohol dehydrogenase [NADP(+)]	301.005	0.00485154	0.0204176	1.28639	1.28639	Disease	Control
Q64436	Atp4a	Potassium-transporting ATPase alpha chain 1	164.502	0.00487265	0.020446	1.38504	1.38504	Disease	Control
P15947	Klk1	Kallikrein-1	47.4764	0.00494295	0.0206799	1.21644	0.822072	Control	Disease
Q8BP92	Rcn2	Reticulocalbin-2	34.0741	0.00504428	0.021042	1.30112	0.768567	Control	Disease
Q9DB29	Iah1	Isoamyl acetate-hydrolyzing esterase 1 homolog	104.981	0.00509666	0.0211845	1.19612	1.19612	Disease	Control
O35409	Folh1	Glutamate carboxypeptidase 2	170.061	0.00511541	0.0211845	1.21689	0.821767	Control	Disease
P61079	Ube2d3	Ubiquitin-conjugating enzyme E2 D3	22.6232	0.00513024	0.0211845	1.31293	1.31293	Disease	Control
P08030	Aprt	Adenine phosphoribosyltransferase	18.0268	0.00513802	0.0211845	1.4797	0.675812	Control	Disease
P16331	Pah	Phenylalanine-4-hydroxylase	247.64	0.00516809	0.0212469	1.19562	1.19562	Disease	Control
Q9DBG5	Plin3	Perilipin-3	49.4503	0.0052642	0.0215797	1.1815	0.846382	Control	Disease
P61021	Rab5b	Ras-related protein Rab-5B	44.1276	0.00533758	0.0218176	1.20818	1.20818	Disease	Control
Q60936	Coq8a	Atypical kinase COQ8A_ mitochondrial	67.777	0.00536021	0.0218473	1.1961	1.1961	Disease	Control
Q8BMQ2	Gtf3c4	General transcription factor 3C polypeptide 4	24.1597	0.00541871	0.0219324	1.44876	1.44876	Disease	Control
Q32MW3	Acot10	Acyl-coenzyme A thioesterase 10_ mitochondrial	65.311	0.00542482	0.0219324	1.26207	1.26207	Disease	Control
P46664	Adss	Adenylosuccinate synthetase isozyme 2	39.7126	0.00542734	0.0219324	1.13204	1.13204	Disease	Control
O70493	Snx12	Sorting nexin-12	46.3868	0.00549933	0.0221569	1.14131	1.14131	Disease	Control
Q99L04	Dhrs1	Dehydrogenase/reductase SDR family member 1	108.879	0.00551406	0.0221569	1.21116	1.21116	Disease	Control
P36552	Cpox	Oxygen-dependent coproporphyrinogen-III oxidase_ mitochondrial	155.253	0.00563844	0.0225929	1.29092	0.774639	Control	Disease
Q8C2E7	Washc5	WASH complex subunit 5	17.582	0.00568229	0.0227046	1.58616	1.58616	Disease	Control
Q8K4Z5	Sf3a1	Splicing factor 3A subunit 1	5.9975	0.00584521	0.0232902	1.18606	0.843127	Control	Disease
Q9JKB3	Ybx3	Y-box-binding protein 3	28.3038	0.00586657	0.02331	1.45174	0.688829	Control	Disease
P09542	Myl3	Myosin light chain 3	27.1411	0.00589641	0.0233633	1.64334	0.608517	Control	Disease
Q99J47	Dhrs7b	Dehydrogenase/reductase SDR family member 7B	29.7604	0.00599858	0.023623	1.20009	1.20009	Disease	Control
Q9D020	Nt5c3a	Cytosolic 5'-nucleotidase 3A	29.2763	0.00600971	0.023623	1.12815	1.12815	Disease	Control
Q5SS00	Zdbf2	DBF4-type zinc finger-containing protein 2 homolog	13.8836	0.00601282	0.023623	1.61676	0.618523	Control	Disease
Q99KV1	Dnajb11	DnaJ homolog subfamily B member 11	45.2542	0.00602838	0.023623	1.20457	1.20457	Disease	Control
Q61599	Arhgdib	Rho GDP-dissociation inhibitor 2	18.5	0.00610972	0.023876	1.75221	0.570708	Control	Disease
P35292	Rab17	Ras-related protein Rab-17	5.7274	0.0061462	0.0238893	1.71123	1.71123	Disease	Control
Q91Z98	Chil4	Chitinase-like protein 4	33.6293	0.00614671	0.0238893	1.27022	0.787264	Control	Disease
P99026	Psmb4	Proteasome subunit beta type-4	58.8172	0.00635452	0.0245706	1.18574	0.843356	Control	Disease
P62862	Fau	40S ribosomal protein S30	8.0643	0.00635654	0.0245706	1.32563	0.75436	Control	Disease
Q7TSV4	Pgm2	Phosphoglucomutase-2	28.3732	0.00639883	0.0246505	1.21343	0.824108	Control	Disease
Q9QZD8	Slc25a10	Mitochondrial dicarboxylate carrier	202.478	0.00641189	0.0246505	1.42254	1.42254	Disease	Control
Q8K0L3	Acsm2	Acyl-coenzyme A synthetase ACSM2_ mitochondrial	603.023	0.00644333	0.0247046	2.04611	2.04611	Disease	Control
P06909	Cfh	Complement factor H	132.584	0.00648226	0.0247871	1.45446	0.687539	Control	Disease
Q9JLT2	Treh	Trehalase	17.2795	0.00650709	0.0248153	2.47111	2.47111	Disease	Control
Q64727	Vcl	Vinculin	440.69	0.00656627	0.024974	1.18071	0.846947	Control	Disease
Q6IRU2	Tpm4	Tropomyosin alpha-4 chain	138.777	0.0067003	0.0254159	1.33196	0.750775	Control	Disease
Q9Z0J0	Npc2	Epididymal secretory protein E1	58.4959	0.00681441	0.0257544	1.55378	0.643593	Control	Disease
O35643	Ap1b1	AP-1 complex subunit beta-1	298.604	0.00682575	0.0257544	1.25735	1.25735	Disease	Control
Q00PI9	Hnrnpul2	Heterogeneous nuclear ribonucleoprotein U-like protein 2	97.2538	0.00690778	0.0259949	1.27302	0.785535	Control	Disease
O55101	Syngr2	Synaptogyrin-2	6.4536	0.00695024	0.026023	1.36343	1.36343	Disease	Control
Q9R1T4	Sept6	Septin-6	13.1053	0.00695773	0.026023	1.3173	0.759127	Control	Disease
Q5DTM8	Rnf20	E3 ubiquitin-protein ligase BRE1A	11.6224	0.00697013	0.026023	1.82742	0.547219	Control	Disease
P50172	Hsd11b1	Corticosteroid 11-beta-dehydrogenase isozyme 1	42.0847	0.00699694	0.0260547	1.57318	1.57318	Disease	Control
Q9DCL9	Paics	Multifunctional protein ADE2	137.474	0.00705426	0.0261996	1.1899	1.1899	Disease	Control
Q9JHS4	Clpx	ATP-dependent Clp protease ATP-binding subunit clpX-like_ mitochondrial	24.7063	0.00708876	0.0262591	1.22321	1.22321	Disease	Control
Q6ZQM8	Ugt1a7c	UDP-glucuronosyltransferase 1-7C	287.093	0.00722445	0.0266923	1.25515	1.25515	Disease	Control
Q8R317	Ubqln1	Ubiquilin-1	36.6411	0.00724776	0.026709	1.19309	0.838163	Control	Disease
O35386	Phyh	Phytanoyl-CoA dioxygenase_ peroxisomal	20.6383	0.00746657	0.0274443	1.56074	1.56074	Disease	Control
P18528	N/A	Ig heavy chain V region 6.96	14.4469	0.00752288	0.02758	2.45506	0.407323	Control	Disease
O55060	Tpmt	Thiopurine S-methyltransferase	121.394	0.00758021	0.0277187	1.26408	1.26408	Disease	Control
P05533	Ly6a	Lymphocyte antigen 6A-2/6E-1	7.2143	0.00760128	0.0277245	1.4892	1.4892	Disease	Control
O54734	Ddost	Dolichyl-diphosphooligosaccharide--protein glycosyltransferase 48 kDa subunit	90.8764	0.00763113	0.0277622	1.21746	1.21746	Disease	Control
Q8VEE1	Lmcd1	LIM and cysteine-rich domains protein 1	5.4552	0.00766421	0.0277846	1.50436	0.664734	Control	Disease
Q8CG76	Akr7a2	Aflatoxin B1 aldehyde reductase member 2	201.646	0.00769241	0.0277846	1.2704	1.2704	Disease	Control
Q9WV80	Snx1	Sorting nexin-1	96.1922	0.00771291	0.0277846	1.24279	1.24279	Disease	Control
Q8QZW3	Fam151a	Protein FAM151A	47.484	0.00771542	0.0277846	1.34292	1.34292	Disease	Control
P51863	Atp6v0d1	V-type proton ATPase subunit d 1	122.602	0.00773663	0.0277906	1.29077	1.29077	Disease	Control
Q9CX13	Cnih4	Protein cornichon homolog 4	6.6281	0.00776716	0.02783	1.289	1.289	Disease	Control
Q9EQ06	Hsd17b11	Estradiol 17-beta-dehydrogenase 11	154.534	0.0079248	0.0283139	5.66012	5.66012	Disease	Control
Q8R146	Apeh	Acylamino-acid-releasing enzyme	171.234	0.00794203	0.0283139	1.18037	1.18037	Disease	Control
Q8BGQ7	Aars	Alanine--tRNA ligase_ cytoplasmic	46.5199	0.00811616	0.0288624	1.24696	1.24696	Disease	Control
Q61129	Cfi	Complement factor I	11.8386	0.00814915	0.0289074	1.43389	0.697402	Control	Disease
Q9Z1T1	Ap3b1	AP-3 complex subunit beta-1	40.8225	0.00818536	0.0289313	1.32054	1.32054	Disease	Control
O55029	Copb2	Coatomer subunit beta'	170.844	0.00819657	0.0289313	1.27378	1.27378	Disease	Control
P31750	Akt1	RAC-alpha serine/threonine-protein kinase	12.1762	0.00826312	0.0290941	1.21409	0.823662	Control	Disease
B5KM66	Syce3	Synaptonemal complex central element protein 3	13.0058	0.00832821	0.02925	1.67172	1.67172	Disease	Control
Q9QUG2	Polk	DNA polymerase kappa	6.183	0.00836405	0.02925	1.47983	1.47983	Disease	Control
Q9JIY7	Nat8	N-acetyltransferase 8	36.8987	0.00836911	0.02925	2.83963	2.83963	Disease	Control
Q8VC69	Slc22a6	Solute carrier family 22 member 6	89.2689	0.00846661	0.0294524	1.98435	1.98435	Disease	Control
Q61735	Cd47	Leukocyte surface antigen CD47	34.0022	0.00847687	0.0294524	1.16965	1.16965	Disease	Control
P43274	Hist1h1e	Histone H1.4	94.8919	0.00848913	0.0294524	2.05112	0.487538	Control	Disease
P42125	Eci1	Enoyl-CoA delta isomerase 1_ mitochondrial	161.237	0.0085915	0.0297046	1.31484	0.760547	Control	Disease
P37040	Por	NADPH--cytochrome P450 reductase	151.118	0.00860358	0.0297046	1.95286	1.95286	Disease	Control
Q78JT3	Haao	3-hydroxyanthranilate 3_4-dioxygenase	97.7027	0.00864074	0.0297483	1.22879	1.22879	Disease	Control
Q9QYJ0	Dnaja2	DnaJ homolog subfamily A member 2	71.468	0.00865807	0.0297483	1.27465	1.27465	Disease	Control
O88968	Tcn2	Transcobalamin-2	11.3877	0.00888101	0.0304408	2.02209	0.494539	Control	Disease
P49025	Cit	Citron Rho-interacting kinase	11.6635	0.00912796	0.031212	1.16185	1.16185	Disease	Control
Q99PG0	Aadac	Arylacetamide deacetylase	89.738	0.00933752	0.031852	1.32032	0.75739	Control	Disease
P62908	Rps3	40S ribosomal protein S3	146.596	0.00952176	0.0324028	1.28146	0.780358	Control	Disease
Q9JHS3	Lamtor2	Ragulator complex protein LAMTOR2	17.9623	0.00957228	0.0324706	1.46333	1.46333	Disease	Control
P16675	Ctsa	Lysosomal protective protein	80.345	0.00959546	0.0324706	1.4101	1.4101	Disease	Control
Q9Z2V4	Pck1	Phosphoenolpyruvate carboxykinase_ cytosolic [GTP]	422.375	0.00961018	0.0324706	1.24389	1.24389	Disease	Control
P06797	Ctsl	Cathepsin L1	13.5376	0.00968229	0.0325189	1.48413	0.673797	Control	Disease
Q8R429	Atp2a1	Sarcoplasmic/endoplasmic reticulum calcium ATPase 1	77.1073	0.00968436	0.0325189	1.36269	1.36269	Disease	Control
P14429	H2-Q7	H-2 class I histocompatibility antigen_ Q7 alpha chain	20.522	0.00969304	0.0325189	1.36889	0.73052	Control	Disease
A2AL36	Cntrl	Centriolin	57.454	0.00984349	0.0328476	1.15013	1.15013	Disease	Control
Q04447	Ckb	Creatine kinase B-type	71.808	0.00985532	0.0328476	1.24595	0.802599	Control	Disease
P40240	Cd9	CD9 antigen	12.1966	0.00986028	0.0328476	1.3964	0.716128	Control	Disease
G5E8K5	Ank3	Ankyrin-3	189.673	0.00992071	0.0329716	1.26753	1.26753	Disease	Control
Q8VC28	Akr1c13	Aldo-keto reductase family 1 member C13	52.4607	0.010021	0.0332273	1.61541	0.619036	Control	Disease
P11862	Gas2	Growth arrest-specific protein 2	107.843	0.0101537	0.033589	1.22178	0.81848	Control	Disease
P18531	Ighv3-6	Ig heavy chain V region 3-6	7.1136	0.0103762	0.0342456	4.66361	0.214426	Control	Disease
P28653	Bgn	Biglycan	57.1991	0.0106034	0.0348515	1.36033	0.735114	Control	Disease
Q9QZQ8	H2afy	Core histone macro-H2A.1	130.192	0.0106088	0.0348515	1.1899	0.840408	Control	Disease
Q8BKX1	Baiap2	Brain-specific angiogenesis inhibitor 1-associated protein 2	5.6714	0.0106834	0.0350156	1.25635	1.25635	Disease	Control
Q8VCR2	Hsd17b13	17-beta-hydroxysteroid dehydrogenase 13	30.8128	0.0107275	0.0350446	1.34697	1.34697	Disease	Control
P54726	Rad23a	UV excision repair protein RAD23 homolog A	23.0236	0.0107415	0.0350446	3.45415	0.289507	Control	Disease
P63330	Ppp2ca	Serine/threonine-protein phosphatase 2A catalytic subunit alpha isoform	60.4871	0.0107719	0.0350634	1.08824	1.08824	Disease	Control
Q8BFQ8	Gatd1	Glutamine amidotransferase-like class 1 domain-containing protein 1	26.4457	0.0108991	0.0353962	1.29006	1.29006	Disease	Control
Q91YJ2	Snx4	Sorting nexin-4	36.901	0.0109626	0.0355215	1.28458	1.28458	Disease	Control
Q924D0	Rtn4ip1	Reticulon-4-interacting protein 1_ mitochondrial	59.9445	0.0110256	0.0356138	1.24689	1.24689	Disease	Control
P02088	Hbb-b1	Hemoglobin subunit beta-1	236.863	0.0110412	0.0356138	1.2951	0.772143	Control	Disease
Q19LI2	A1bg	Alpha-1B-glycoprotein	69.3492	0.0110807	0.0356605	1.18552	0.84351	Control	Disease
Q06138	Cab39	Calcium-binding protein 39	42.9514	0.0111829	0.0358338	1.20076	1.20076	Disease	Control
P51655	Gpc4	Glypican-4	28.2169	0.011185	0.0358338	2.24675	2.24675	Disease	Control
Q60590	Orm1	Alpha-1-acid glycoprotein 1	12.8575	0.0113898	0.036408	1.35023	0.740616	Control	Disease
Q6PB66	Lrpprc	Leucine-rich PPR motif-containing protein_ mitochondrial	471.103	0.0115231	0.0367059	1.24445	1.24445	Disease	Control
Q8K4F5	Abhd11	Protein ABHD11	19.4477	0.0115346	0.0367059	1.16397	1.16397	Disease	Control
P16406	Enpep	Glutamyl aminopeptidase	307.867	0.0116266	0.0369163	1.13459	0.881375	Control	Disease
Q791T5	Mtch1	Mitochondrial carrier homolog 1	11.7849	0.0116782	0.0369975	1.30513	0.766209	Control	Disease
Q76M72	Slc22a27	Solute carrier family 22 member 27	18.8644	0.0117578	0.0371082	1.78725	1.78725	Disease	Control
P56391	Cox6b1	Cytochrome c oxidase subunit 6B1	87.9366	0.0117654	0.0371082	1.7367	0.575804	Control	Disease
Q571E4	Galns	N-acetylgalactosamine-6-sulfatase	49.6449	0.0118501	0.0372884	1.49076	1.49076	Disease	Control
O70318	Epb41l2	Band 4.1-like protein 2	55.1787	0.0118749	0.0372884	1.31507	0.760413	Control	Disease
Q8BLF1	Nceh1	Neutral cholesterol ester hydrolase 1	119.98	0.0119057	0.0373026	2.62181	2.62181	Disease	Control
P56395	Cyb5a	Cytochrome b5	120.769	0.0119715	0.0373026	1.56107	1.56107	Disease	Control
P62331	Arf6	ADP-ribosylation factor 6	69.3203	0.0119762	0.0373026	1.34619	1.34619	Disease	Control
Q01768	Nme2	Nucleoside diphosphate kinase B	229.11	0.0120152	0.0373026	1.3487	1.3487	Disease	Control
P15532	Nme1	Nucleoside diphosphate kinase A	170.419	0.0120234	0.0373026	1.33055	1.33055	Disease	Control
Q9JHI5	Ivd	Isovaleryl-CoA dehydrogenase_ mitochondrial	252.078	0.0120437	0.0373026	1.25161	1.25161	Disease	Control
P01592	Jchain	Immunoglobulin J chain	25.6452	0.012063	0.0373026	1.34274	0.744747	Control	Disease
Q3TB82	Plekhf1	Pleckstrin homology domain-containing family F member 1	5.6078	0.0121417	0.0374645	1.42911	1.42911	Disease	Control
P51410	Rpl9	60S ribosomal protein L9	72.0836	0.0122103	0.0375947	1.20221	1.20221	Disease	Control
P19157	Gstp1	Glutathione S-transferase P 1	146.86	0.0122833	0.0377376	1.26896	1.26896	Disease	Control
Q06890	Clu	Clusterin	46.6698	0.0123975	0.0380064	1.21789	0.821093	Control	Disease
Q8R086	Suox	Sulfite oxidase_ mitochondrial	137.753	0.0124363	0.0380434	1.23098	0.812358	Control	Disease
O35969	Gamt	Guanidinoacetate N-methyltransferase	12.1451	0.0125419	0.0382843	1.30904	1.30904	Disease	Control
Q6ZWV3	Rpl10	60S ribosomal protein L10	43.4177	0.012893	0.0392716	1.26765	1.26765	Disease	Control
P40336	Vps26a	Vacuolar protein sorting-associated protein 26A	70.6098	0.0129305	0.0393016	1.12701	1.12701	Disease	Control
P97822	Anp32e	Acidic leucine-rich nuclear phosphoprotein 32 family member E	12.2807	0.0130098	0.0394585	1.32552	0.75442	Control	Disease
Q60700	Map3k12	Mitogen-activated protein kinase kinase kinase 12	11.6	0.0131005	0.039572	1.34699	0.742399	Control	Disease
P61290	Psme3	Proteasome activator complex subunit 3	5.682	0.0131029	0.039572	1.15098	0.868828	Control	Disease
O08807	Prdx4	Peroxiredoxin-4	58.8956	0.013183	0.0397296	1.20451	0.83021	Control	Disease
Q9D687	Slc6a19	Sodium-dependent neutral amino acid transporter B(0)AT1	18.6225	0.0132397	0.0397477	1.32288	1.32288	Disease	Control
Q80XL6	Acad11	Acyl-CoA dehydrogenase family member 11	159.408	0.0132653	0.0397477	1.16275	1.16275	Disease	Control
Q9CYW4	Hdhd3	Haloacid dehalogenase-like hydrolase domain-containing protein 3	47.1671	0.013287	0.0397477	1.31386	1.31386	Disease	Control
O89086	Rbm3	RNA-binding protein 3	20.6037	0.0133024	0.0397477	1.42424	0.70213	Control	Disease
Q9JLI6	Scly	Selenocysteine lyase	61.7108	0.0133287	0.0397477	1.23748	0.808095	Control	Disease
P14206	Rpsa	40S ribosomal protein SA	93.5849	0.0134169	0.0398757	1.26245	1.26245	Disease	Control
Q9DBX3	Susd2	Sushi domain-containing protein 2	91.1601	0.0134277	0.0398757	1.2018	0.832082	Control	Disease
Q9ERS2	Ndufa13	NADH dehydrogenase [ubiquinone] 1 alpha subcomplex subunit 13	83.3494	0.0135144	0.0400495	1.22222	0.818185	Control	Disease
Q62093	Srsf2	Serine/arginine-rich splicing factor 2	91.3746	0.0135768	0.0401263	2.20301	2.20301	Disease	Control
Q9QYG0	Ndrg2	Protein NDRG2	24.4496	0.0135967	0.0401263	1.79815	0.556127	Control	Disease
Q8BZ09	Slc25a21	Mitochondrial 2-oxodicarboxylate carrier	11.6761	0.0137638	0.0405351	1.3765	1.3765	Disease	Control
Q9ERE7	Mesdc2	LDLR chaperone MESD	37.8798	0.0140199	0.0412042	1.39192	0.718431	Control	Disease
Q921T2	Tor1aip1	Torsin-1A-interacting protein 1	6.5352	0.0140742	0.0412784	3.58855	3.58855	Disease	Control
Q9D8Y1	Tmem126a	Transmembrane protein 126A	13.0288	0.0141707	0.0414759	1.15437	1.15437	Disease	Control
Q6Q477	Atp2b4	Plasma membrane calcium-transporting ATPase 4	49.3882	0.0142379	0.0415871	1.12628	1.12628	Disease	Control
Q9CQJ6	Denr	Density-regulated protein	6.0672	0.0144397	0.0420901	1.3357	1.3357	Disease	Control
Q78IK4	Apool	MICOS complex subunit Mic27	83.393	0.0145828	0.0424203	1.35587	0.737536	Control	Disease
Q8R0Y8	Slc25a42	Mitochondrial coenzyme A transporter SLC25A42	32.713	0.0146422	0.0424402	1.27101	1.27101	Disease	Control
Q64521	Gpd2	Glycerol-3-phosphate dehydrogenase_ mitochondrial	140.679	0.0146548	0.0424402	1.17074	1.17074	Disease	Control
P58252	Eef2	Elongation factor 2	501.73	0.0146791	0.0424402	1.27826	1.27826	Disease	Control
Q8VCR7	Abhd14b	Protein ABHD14B	135.356	0.0148876	0.0428826	1.47037	1.47037	Disease	Control
Q9CZU6	Cs	Citrate synthase_ mitochondrial	190.73	0.0148925	0.0428826	1.28928	1.28928	Disease	Control
P01027	C3	Complement C3	475.948	0.0151007	0.0433944	1.13129	1.13129	Disease	Control
P02104	Hbb-y	Hemoglobin subunit epsilon-Y2	30.3483	0.0151478	0.0434194	2.04342	0.489375	Control	Disease
Q922J9	Far1	Fatty acyl-CoA reductase 1	12.1104	0.0151705	0.0434194	1.69439	1.69439	Disease	Control
Q05920	Pc	Pyruvate carboxylase_ mitochondrial	831.456	0.0152148	0.0434589	1.50418	0.664813	Control	Disease
Q9WUR9	Ak4	Adenylate kinase 4_ mitochondrial	110.641	0.0153769	0.0436202	1.24119	1.24119	Disease	Control
Q64737	Gart	Trifunctional purine biosynthetic protein adenosine-3	46.5764	0.0153984	0.0436202	1.23289	1.23289	Disease	Control
Q8VH51	Rbm39	RNA-binding protein 39	37.4034	0.0154036	0.0436202	1.25512	0.796736	Control	Disease
Q8CIE6	Copa	Coatomer subunit alpha	213.479	0.0154082	0.0436202	1.39732	0.715656	Control	Disease
P23506	Pcmt1	Protein-L-isoaspartate(D-aspartate) O-methyltransferase	20.8953	0.0154246	0.0436202	1.13645	0.879934	Control	Disease
P21107	Tpm3	Tropomyosin alpha-3 chain	155.472	0.0155274	0.0437545	1.30715	0.765022	Control	Disease
Q9R0Q3	Tmed2	Transmembrane emp24 domain-containing protein 2	50.975	0.0155386	0.0437545	1.10983	1.10983	Disease	Control
Q6ZQI3	Mlec	Malectin	69.5684	0.0155644	0.0437545	1.35399	1.35399	Disease	Control
Q9CWK8	Snx2	Sorting nexin-2	95.4191	0.0157446	0.0441189	1.18282	1.18282	Disease	Control
Q5DTY9	Kctd16	BTB/POZ domain-containing protein KCTD16	17.1383	0.015756	0.0441189	1.45392	0.687795	Control	Disease
O54774	Ap3d1	AP-3 complex subunit delta-1	22.5153	0.0158698	0.0443501	1.18112	1.18112	Disease	Control
Q8BKZ9	Pdhx	Pyruvate dehydrogenase protein X component_ mitochondrial	43.6899	0.0160523	0.0447119	1.30087	1.30087	Disease	Control
Q99N89	Mrpl43	39S ribosomal protein L43_ mitochondrial	5.992	0.0160621	0.0447119	1.26192	1.26192	Disease	Control
Q9DBG6	Rpn2	Dolichyl-diphosphooligosaccharide--protein glycosyltransferase subunit 2	159.607	0.016305	0.0452994	1.28054	1.28054	Disease	Control
Q9CZR8	Tsfm	Elongation factor Ts_ mitochondrial	64.1592	0.016431	0.0455605	1.1072	1.1072	Disease	Control
P09103	P4hb	Protein disulfide-isomerase	444.179	0.0164971	0.0456546	1.29066	1.29066	Disease	Control
Q08093	Cnn2	Calponin-2	17.3272	0.0166479	0.0459827	1.14976	0.869749	Control	Disease
P08553	Nefm	Neurofilament medium polypeptide	41.843	0.0168472	0.046443	1.56286	0.639853	Control	Disease
O09111	Ndufb11	NADH dehydrogenase [ubiquinone] 1 beta subcomplex subunit 11_ mitochondrial	113.549	0.0169562	0.0465727	1.15576	1.15576	Disease	Control
P00342	Ldhc	L-lactate dehydrogenase C chain	59.6698	0.0169597	0.0465727	1.31232	0.762008	Control	Disease
O08915	Aip	AH receptor-interacting protein	5.7051	0.0170467	0.0467214	1.20678	0.828649	Control	Disease
P35979	Rpl12	60S ribosomal protein L12	99.0544	0.0172301	0.0470433	1.14512	1.14512	Disease	Control
Q64444	Ca4	Carbonic anhydrase 4	11.2151	0.0172303	0.0470433	1.71706	1.71706	Disease	Control
Q9CZM2	Rpl15	60S ribosomal protein L15	27.1109	0.0172691	0.0470588	1.47519	0.677877	Control	Disease
Q61493	Rev3l	DNA polymerase zeta catalytic subunit	22.5732	0.0173204	0.0470793	1.27831	0.782284	Control	Disease
Q8VCH0	Acaa1b	3-ketoacyl-CoA thiolase B_ peroxisomal	186.512	0.0173428	0.0470793	1.14555	0.872945	Control	Disease
Q791V5	Mtch2	Mitochondrial carrier homolog 2	122.159	0.0175183	0.0474652	1.23719	0.808286	Control	Disease
Q587J6	L1td1	LINE-1 type transposase domain-containing protein 1	5.6676	0.0175544	0.0474726	1.16646	1.16646	Disease	Control
Q8VDG6	Map3k21	Mitogen-activated protein kinase kinase kinase 21	6.0456	0.0176641	0.0476724	1.15743	0.863986	Control	Disease
Q91VS7	Mgst1	Microsomal glutathione S-transferase 1	19.1929	0.0176954	0.0476724	1.28432	0.778625	Control	Disease
P97450	Atp5j	ATP synthase-coupling factor 6_ mitochondrial	95.9043	0.0178254	0.0478381	1.44062	0.694144	Control	Disease
Q9D8N0	Eef1g	Elongation factor 1-gamma	152.251	0.0178552	0.0478381	1.27562	1.27562	Disease	Control
P04202	Tgfb1	Transforming growth factor beta-1	13.528	0.0178802	0.0478381	1.4345	0.697109	Control	Disease
Q70FJ1	Akap9	A-kinase anchor protein 9	5.4931	0.0178914	0.0478381	1.28306	0.779388	Control	Disease
Q99KK7	Dpp3	Dipeptidyl peptidase 3	52.686	0.0180799	0.0482515	1.28028	0.781078	Control	Disease
Q3UXZ9	Kdm5a	Lysine-specific demethylase 5A	27.9639	0.0184111	0.0490335	1.76489	1.76489	Disease	Control
Q3UUI3	Them4	Acyl-coenzyme A thioesterase THEM4	17.6975	0.0184419	0.0490335	1.24434	1.24434	Disease	Control
Q9JIF7	Copb1	Coatomer subunit beta	210.028	0.0185136	0.0491324	1.13873	1.13873	Disease	Control
Q9D8U8	Snx5	Sorting nexin-5	49.4307	0.018574	0.0492009	1.30385	1.30385	Disease	Control
P56399	Usp5	Ubiquitin carboxyl-terminal hydrolase 5	116.383	0.0186535	0.0493195	1.21853	1.21853	Disease	Control
Q8K183	Pdxk	Pyridoxal kinase	121.927	0.0187483	0.0494782	1.46664	0.68183	Control	Disease
Q3U0V1	Khsrp	Far upstream element-binding protein 2	75.8228	0.0188442	0.0496392	1.15649	0.864682	Control	Disease
P57759	Erp29	Endoplasmic reticulum resident protein 29	39.0285	0.018885	0.0496548	1.35137	1.35137	Disease	Control
Q9D1K2	Atp6v1f	V-type proton ATPase subunit F	54.3787	0.0189242	0.0496662	1.2661	1.2661	Disease	Control
O88587	Comt	Catechol O-methyltransferase	95.741	0.0190305	0.0498532	1.40478	1.40478	Disease	Control
Q99K85	Psat1	Phosphoserine aminotransferase	23.5561	0.0191084	0.0499336	1.21889	1.21889	Disease	Control
P56959	Fus	RNA-binding protein FUS	70.3528	0.0191314	0.0499336	1.16766	0.856416	Control	Disease
P52196	Tst	Thiosulfate sulfurtransferase	169.347	0.0192465	0.0501418	1.19908	1.19908	Disease	Control
Q9CR61	Ndufb7	NADH dehydrogenase [ubiquinone] 1 beta subcomplex subunit 7	49.7144	0.0193202	0.0502001	1.26765	1.26765	Disease	Control
Q9JM14	Nt5c	5'(3')-deoxyribonucleotidase_ cytosolic type	18.6397	0.0193394	0.0502001	1.15394	0.866599	Control	Disease
P24270	Cat	Catalase	463.074	0.0195022	0.0505303	1.20564	1.20564	Disease	Control
Q9D0R2	Tars	Threonine--tRNA ligase_ cytoplasmic	29.0026	0.0196518	0.0508255	1.10676	1.10676	Disease	Control
Q8CIN4	Pak2	Serine/threonine-protein kinase PAK 2	41.9706	0.0197849	0.0510768	1.15545	0.865461	Control	Disease
P51859	Hdgf	Hepatoma-derived growth factor	85.355	0.0198645	0.0511086	1.36406	0.733104	Control	Disease
Q922B1	Macrod1	O-acetyl-ADP-ribose deacetylase MACROD1	27.4576	0.0198691	0.0511086	1.20044	1.20044	Disease	Control
Q8R016	Blmh	Bleomycin hydrolase	62.2956	0.0199526	0.0512308	1.21472	0.823233	Control	Disease
Q6ZQ93	Usp34	Ubiquitin carboxyl-terminal hydrolase 34	34.1697	0.0201592	0.0516384	1.57116	0.636471	Control	Disease
Q62083	Pick1	PRKCA-binding protein	11.2956	0.0201899	0.0516384	1.3433	0.744436	Control	Disease
Q99KF1	Tmed9	Transmembrane emp24 domain-containing protein 9	78.6515	0.0202202	0.0516384	1.33211	1.33211	Disease	Control
P03893	Mtnd2	NADH-ubiquinone oxidoreductase chain 2	18.0489	0.020297	0.0517416	1.2904	0.774954	Control	Disease
Q3UV70	Pdp1	[Pyruvate dehydrogenase [acetyl-transferring]]-phosphatase 1_ mitochondrial	17.2536	0.0204373	0.0518914	1.46568	0.682278	Control	Disease
P10853	Hist1h2bf	Histone H2B type 1-F/J/L	155.225	0.0204577	0.0518914	1.22589	0.815736	Control	Disease
Q9D8B4	Ndufa11	NADH dehydrogenase [ubiquinone] 1 alpha subcomplex subunit 11	37.6236	0.0204652	0.0518914	1.23714	1.23714	Disease	Control
Q9DCJ9	Npl	N-acetylneuraminate lyase	104.119	0.0205358	0.0519233	1.19199	0.838937	Control	Disease
P10639	Txn	Thioredoxin	116.983	0.0205834	0.0519233	1.19363	1.19363	Disease	Control
O88653	Lamtor3	Ragulator complex protein LAMTOR3	12.2322	0.0205873	0.0519233	1.16889	1.16889	Disease	Control
P63017	Hspa8	Heat shock cognate 71 kDa protein	554.93	0.0207254	0.0521791	1.16946	1.16946	Disease	Control
Q8BTY1	Kyat1	Kynurenine--oxoglutarate transaminase 1	46.8443	0.0210774	0.0529714	1.88945	1.88945	Disease	Control
Q64516	Gk	Glycerol kinase	392.039	0.0212653	0.0533494	1.26118	1.26118	Disease	Control
Q60759	Gcdh	Glutaryl-CoA dehydrogenase_ mitochondrial	164.4	0.0214084	0.0535172	1.22368	1.22368	Disease	Control
Q76LS9	Mindy1	Ubiquitin carboxyl-terminal hydrolase MINDY-1	35.3371	0.0214764	0.0535172	1.34244	1.34244	Disease	Control
Q64133	Maoa	Amine oxidase [flavin-containing] A	58.9108	0.0214857	0.0535172	1.21289	0.82448	Control	Disease
Q61598	Gdi2	Rab GDP dissociation inhibitor beta	348.348	0.0215021	0.0535172	1.15835	1.15835	Disease	Control
Q9ET01	Pygl	Glycogen phosphorylase_ liver form	36.6116	0.0215203	0.0535172	1.39354	1.39354	Disease	Control
Q91ZU9	Grin3b	Glutamate receptor ionotropic_ NMDA 3B	6.196	0.0216183	0.0536671	1.19916	0.833919	Control	Disease
Q60825	Slc34a1	Sodium-dependent phosphate transport protein 2A	34.6056	0.0219609	0.0544226	1.43149	1.43149	Disease	Control
P17047	Lamp2	Lysosome-associated membrane glycoprotein 2	34.1801	0.022093	0.0546549	1.23816	1.23816	Disease	Control
Q8CG72	Adprhl2	Poly(ADP-ribose) glycohydrolase ARH3	18.0062	0.0221553	0.0547138	1.17043	0.854387	Control	Disease
P54103	Dnajc2	DnaJ homolog subfamily C member 2	11.7994	0.0222591	0.054795	1.2076	1.2076	Disease	Control
O09172	Gclm	Glutamate--cysteine ligase regulatory subunit	56.0376	0.0222652	0.054795	1.48147	1.48147	Disease	Control
Q9ESB3	Hrg	Histidine-rich glycoprotein	12.3232	0.02239	0.0550069	1.20981	0.826576	Control	Disease
Q9QWR8	Naga	Alpha-N-acetylgalactosaminidase	35.8823	0.0225617	0.0552902	1.15591	0.865116	Control	Disease
Q9CYN9	Atp6ap2	Renin receptor	12.6613	0.022583	0.0552902	1.62247	1.62247	Disease	Control
O35083	Agpat1	1-acyl-sn-glycerol-3-phosphate acyltransferase alpha	5.4496	0.0227048	0.0554927	1.33544	1.33544	Disease	Control
Q924C5	Alpk3	Alpha-protein kinase 3	11.2628	0.0227686	0.0555532	1.28396	1.28396	Disease	Control
P15864	Hist1h1c	Histone H1.2	94.8406	0.0230011	0.0560243	1.48246	0.674557	Control	Disease
Q78PY7	Snd1	Staphylococcal nuclease domain-containing protein 1	172.698	0.0231403	0.0561462	1.13054	1.13054	Disease	Control
Q60598	Cttn	Src substrate cortactin	25.2851	0.0231745	0.0561462	1.42144	1.42144	Disease	Control
P04945	N/A	Ig kappa chain V-VI region NQ2-6.1	16.1286	0.0232011	0.0561462	2.65137	0.377164	Control	Disease
Q91W50	Csde1	Cold shock domain-containing protein E1	5.4022	0.023223	0.0561462	1.3858	0.721605	Control	Disease
P19221	F2	Prothrombin	59.7678	0.0232484	0.0561462	1.36478	0.732717	Control	Disease
Q99JX4	Eif3m	Eukaryotic translation initiation factor 3 subunit M	54.5182	0.0234033	0.0563539	1.21018	1.21018	Disease	Control
Q99JW2	Acy1	Aminoacylase-1	216.047	0.0234317	0.0563539	1.92534	1.92534	Disease	Control
P63242	Eif5a	Eukaryotic translation initiation factor 5A-1	106.044	0.0234533	0.0563539	1.18474	1.18474	Disease	Control
Q64310	Surf4	Surfeit locus protein 4	24.6074	0.0236315	0.0566863	1.3595	1.3595	Disease	Control
Q8VDP6	Cdipt	CDP-diacylglycerol--inositol 3-phosphatidyltransferase	17.1463	0.0238582	0.0571337	1.21583	1.21583	Disease	Control
Q80VD1	Fam98b	Protein FAM98B	23.9735	0.0240976	0.0576102	1.25604	0.796151	Control	Disease
Q8BP48	Metap1	Methionine aminopeptidase 1	17.2143	0.0241397	0.0576138	1.32444	1.32444	Disease	Control
P14824	Anxa6	Annexin A6	333.023	0.0243277	0.0579654	1.25043	0.799724	Control	Disease
Q61792	Lasp1	LIM and SH3 domain protein 1	14.2125	0.0243831	0.0580002	1.3694	0.730249	Control	Disease
Q9CQX2	Cyb5b	Cytochrome b5 type B	82.735	0.0244591	0.0580838	1.26924	1.26924	Disease	Control
Q922U1	Prpf3	U4/U6 small nuclear ribonucleoprotein Prp3	11.6632	0.024568	0.0582177	1.30858	0.764184	Control	Disease
Q8C0C7	Farsa	Phenylalanine--tRNA ligase alpha subunit	48.6054	0.0245973	0.0582177	1.16275	1.16275	Disease	Control
Q9DBE8	Alg2	Alpha-1_3/1_6-mannosyltransferase ALG2	5.896	0.0246574	0.0582356	1.64012	1.64012	Disease	Control
Q3URY6	Armc2	Armadillo repeat-containing protein 2	14.5144	0.0246868	0.0582356	4.77	0.209643	Control	Disease
Q6P5E4	Uggt1	UDP-glucose:glycoprotein glucosyltransferase 1	17.0098	0.0247341	0.0582505	1.17672	1.17672	Disease	Control
Q8JZN5	Acad9	Acyl-CoA dehydrogenase family member 9_ mitochondrial	149.585	0.0250064	0.0587471	1.16396	1.16396	Disease	Control
Q8K0Z7	Taco1	Translational activator of cytochrome c oxidase 1	26.1047	0.0250767	0.0587471	1.2506	1.2506	Disease	Control
Q9R0P9	Uchl1	Ubiquitin carboxyl-terminal hydrolase isozyme L1	6.4069	0.0250923	0.0587471	1.7858	0.559972	Control	Disease
Q61029	Tmpo	Lamina-associated polypeptide 2_ isoforms beta/delta/epsilon/gamma	25.2112	0.0251101	0.0587471	1.38067	0.724285	Control	Disease
O08528	Hk2	Hexokinase-2	56.5919	0.0252185	0.0589039	1.65197	1.65197	Disease	Control
Q3UNX5	Acsm3	Acyl-coenzyme A synthetase ACSM3_ mitochondrial	209.032	0.0253205	0.059045	12.1061	12.1061	Disease	Control
Q8R0F8	Fahd1	Acylpyruvase FAHD1_ mitochondrial	76.3325	0.0254705	0.0592977	1.1915	1.1915	Disease	Control
O88338	Cdh16	Cadherin-16	259.156	0.0255192	0.0593139	1.23327	1.23327	Disease	Control
Q99LB2	Dhrs4	Dehydrogenase/reductase SDR family member 4	175.035	0.025631	0.0593812	1.25407	1.25407	Disease	Control
Q9JIK5	Ddx21	Nucleolar RNA helicase 2	5.4568	0.0256316	0.0593812	1.34978	0.740863	Control	Disease
Q61847	Mep1b	Meprin A subunit beta	172.25	0.0257106	0.0594674	1.60831	1.60831	Disease	Control
P35922	Fmr1	Synaptic functional regulator FMR1	28.2147	0.0257681	0.0595037	1.36223	1.36223	Disease	Control
P55258	Rab8a	Ras-related protein Rab-8A	91.5556	0.0258746	0.0596528	1.21432	1.21432	Disease	Control
Q9DAR7	Dcps	m7GpppX diphosphatase	32.5946	0.0262628	0.0604497	1.21182	0.825204	Control	Disease
P20852	Cyp2a5	Cytochrome P450 2A5	62.0342	0.0265046	0.0609073	1.21096	1.21096	Disease	Control
Q6PDN3	Mylk	Myosin light chain kinase_ smooth muscle	83.4907	0.0265472	0.0609073	1.99196	1.99196	Disease	Control
P26516	Psmd7	26S proteasome non-ATPase regulatory subunit 7	11.6312	0.0267833	0.0613498	1.22139	1.22139	Disease	Control
Q3U1J4	Ddb1	DNA damage-binding protein 1	96.8161	0.0270866	0.0619449	1.22605	1.22605	Disease	Control
Q9CR21	Ndufab1	Acyl carrier protein_ mitochondrial	79.8617	0.0272507	0.0622202	1.17121	1.17121	Disease	Control
Q8BH00	Aldh8a1	Aldehyde dehydrogenase family 8 member A1	318.895	0.0273099	0.0622554	1.22895	1.22895	Disease	Control
Q8R010	Aimp2	Aminoacyl tRNA synthase complex-interacting multifunctional protein 2	24.3675	0.0275892	0.0627914	1.24772	1.24772	Disease	Control
P01868	Ighg1	Ig gamma-1 chain C region secreted form	77.763	0.0278716	0.0633328	1.91853	1.91853	Disease	Control
Q61043	Nin	Ninein	16.5612	0.0279727	0.0634613	1.47847	0.676374	Control	Disease
P48025	Syk	Tyrosine-protein kinase SYK	6.116	0.0281265	0.0636627	1.2784	0.78223	Control	Disease
Q3UZZ6	Sult1d1	Sulfotransferase 1 family member D1	214.779	0.028151	0.0636627	1.18964	1.18964	Disease	Control
Q99JF5	Mvd	Diphosphomevalonate decarboxylase	11.9043	0.0282618	0.0637119	1.36228	1.36228	Disease	Control
Q8BIK4	Dock9	Dedicator of cytokinesis protein 9	5.4467	0.0282623	0.0637119	1.4996	1.4996	Disease	Control
O70479	Tnfaip1	BTB/POZ domain-containing adapter for CUL3-mediated RhoA degradation protein 2	5.4536	0.0285534	0.0642662	1.76822	0.565541	Control	Disease
P25444	Rps2	40S ribosomal protein S2	109.402	0.0286047	0.0642799	1.20401	1.20401	Disease	Control
Q01405	Sec23a	Protein transport protein Sec23A	35.8354	0.0290461	0.0651689	1.28368	1.28368	Disease	Control
P09055	Itgb1	Integrin beta-1	162.692	0.0294358	0.0659393	1.17128	0.853769	Control	Disease
Q9D5W4	Ccdc81	Coiled-coil domain-containing protein 81	12.4392	0.0295202	0.0660243	1.5638	0.639467	Control	Disease
P61027	Rab10	Ras-related protein Rab-10	86.1101	0.0297952	0.0665347	1.18061	1.18061	Disease	Control
Q52KR3	Prune2	Protein prune homolog 2	51.6339	0.0301441	0.0672083	1.38467	0.722196	Control	Disease
Q60875	Arhgef2	Rho guanine nucleotide exchange factor 2	5.7776	0.0302992	0.0673725	1.2649	0.790573	Control	Disease
Q8K4Z3	Naxe	NAD(P)H-hydrate epimerase	60.3049	0.0303124	0.0673725	1.13955	0.877542	Control	Disease
Q64176	Ces1e	Carboxylesterase 1E	82.3794	0.0303811	0.0674198	1.4659	1.4659	Disease	Control
Q62048	Pea15	Astrocytic phosphoprotein PEA-15	24.7213	0.0304349	0.067434	1.31604	0.759855	Control	Disease
O08788	Dctn1	Dynactin subunit 1	93.1595	0.0304922	0.0674558	1.10969	1.10969	Disease	Control
P84084	Arf5	ADP-ribosylation factor 5	131.304	0.0306156	0.0675389	1.74134	1.74134	Disease	Control
Q9QX60	Dguok	Deoxyguanosine kinase_ mitochondrial	5.9457	0.0306625	0.0675389	1.48434	0.673701	Control	Disease
Q8VCC2	Ces1	Liver carboxylesterase 1	88.6535	0.0306722	0.0675389	2.25434	2.25434	Disease	Control
Q80UG2	Plxna4	Plexin-A4	22.9407	0.0309228	0.0679854	1.4477	0.690749	Control	Disease
P62874	Gnb1	Guanine nucleotide-binding protein G(I)/G(S)/G(T) subunit beta-1	121.269	0.0313261	0.0687659	1.20393	1.20393	Disease	Control
P63024	Vamp3	Vesicle-associated membrane protein 3	12.8421	0.0316278	0.0693212	1.19785	1.19785	Disease	Control
P46935	Nedd4	E3 ubiquitin-protein ligase NEDD4	41.4989	0.0317009	0.0693745	1.2589	1.2589	Disease	Control
P45377	Akr1b8	Aldose reductase-related protein 2	59.1705	0.0320369	0.0698613	1.25989	0.79372	Control	Disease
Q64010	Crk	Adapter molecule crk	63.1206	0.0320605	0.0698613	1.18692	0.842517	Control	Disease
Q9D880	Timm50	Mitochondrial import inner membrane translocase subunit TIM50	49.533	0.0320707	0.0698613	1.1116	1.1116	Disease	Control
Q9CY50	Ssr1	Translocon-associated protein subunit alpha	27.5901	0.0324471	0.0705733	1.13439	1.13439	Disease	Control
Q8BJ34	Marf1	Meiosis regulator and mRNA stability factor 1	53.1586	0.0335452	0.0728501	1.35257	0.739332	Control	Disease
Q6P1E8	Efcab6	EF-hand calcium-binding domain-containing protein 6	67.6951	0.0337264	0.0731321	1.23192	1.23192	Disease	Control
P62309	Snrpg	Small nuclear ribonucleoprotein G	6.9079	0.0339693	0.073493	1.22944	1.22944	Disease	Control
P63101	Ywhaz	14-3-3 protein zeta/delta	230.532	0.0340252	0.073493	1.13687	1.13687	Disease	Control
P49442	Inpp1	Inositol polyphosphate 1-phosphatase	5.5993	0.0340478	0.073493	1.10101	0.908257	Control	Disease
Q9CXJ4	Abcb8	ATP-binding cassette sub-family B member 8_ mitochondrial	42.7042	0.034129	0.0735037	1.11551	1.11551	Disease	Control
Q8BFW7	Lpp	Lipoma-preferred partner homolog	50.0203	0.0341561	0.0735037	1.26957	0.787669	Control	Disease
Q9D4J1	Efhd1	EF-hand domain-containing protein D1	18.8169	0.0342117	0.0735121	1.37977	0.72476	Control	Disease
Q61249	Igbp1	Immunoglobulin-binding protein 1	24.2426	0.0345898	0.0742123	1.21875	0.820516	Control	Disease
Q8QZY9	Sf3b4	Splicing factor 3B subunit 4	11.9466	0.0346439	0.0742165	1.10265	1.10265	Disease	Control
Q6IRU5	Cltb	Clathrin light chain B	21.4577	0.0349981	0.0748625	1.17138	1.17138	Disease	Control
P42932	Cct8	T-complex protein 1 subunit theta	155.865	0.0352468	0.0752316	1.18162	1.18162	Disease	Control
Q61335	Bcap31	B-cell receptor-associated protein 31	56.0871	0.035307	0.0752316	1.30886	1.30886	Disease	Control
Q9QXE0	Hacl1	2-hydroxyacyl-CoA lyase 1	84.3787	0.0353293	0.0752316	1.24274	0.80467	Control	Disease
Q3TEA8	Hp1bp3	Heterochromatin protein 1-binding protein 3	37.181	0.0356539	0.0758094	1.13433	0.881576	Control	Disease
Q9Z1J3	Nfs1	Cysteine desulfurase_ mitochondrial	62.6756	0.0357841	0.0759726	1.1223	1.1223	Disease	Control
Q91WG0	Ces2c	Acylcarnitine hydrolase	210.717	0.0360185	0.0763563	2.4024	2.4024	Disease	Control
Q9D939	Sult1c2	Sulfotransferase 1C2	98.6659	0.0362953	0.0768071	1.20339	1.20339	Disease	Control
O88451	Rdh7	Retinol dehydrogenase 7	46.5957	0.0363391	0.0768071	1.19594	0.83616	Control	Disease
P38647	Hspa9	Stress-70 protein_ mitochondrial	480.673	0.0365184	0.0770715	1.18039	1.18039	Disease	Control
P49586	Pcyt1a	Choline-phosphate cytidylyltransferase A	12.0315	0.0366055	0.0771409	1.22568	1.22568	Disease	Control
P31428	Dpep1	Dipeptidase 1	168.358	0.0367148	0.0771949	1.12238	0.890964	Control	Disease
Q9Z1D1	Eif3g	Eukaryotic translation initiation factor 3 subunit G	31.6075	0.0367397	0.0771949	1.19768	1.19768	Disease	Control
Q91WM2	Hdhd5	Haloacid dehalogenase-like hydrolase domain-containing 5	12.2617	0.0368866	0.0773892	1.24274	1.24274	Disease	Control
Q923I7	Slc5a2	Sodium/glucose cotransporter 2	104.885	0.0370729	0.0775859	1.18723	1.18723	Disease	Control
P23591	Tsta3	GDP-L-fucose synthase	12.7969	0.0370894	0.0775859	1.07393	1.07393	Disease	Control
P07758	Serpina1a	Alpha-1-antitrypsin 1-1	208.186	0.0372962	0.077904	1.13969	0.877432	Control	Disease
Q9D110	Mthfs	5-formyltetrahydrofolate cyclo-ligase	23.3407	0.0373939	0.0779934	1.18783	0.84187	Control	Disease
Q99JI6	Rap1b	Ras-related protein Rap-1b	100.885	0.0374743	0.0780467	1.14583	1.14583	Disease	Control
Q9D6J5	Ndufb8	NADH dehydrogenase [ubiquinone] 1 beta subcomplex subunit 8_ mitochondrial	76.8095	0.0376049	0.0782042	1.18999	1.18999	Disease	Control
Q99LE1	Rilpl2	RILP-like protein 2	5.4225	0.0377252	0.0783398	1.4779	1.4779	Disease	Control
A7XUY5	Skint5	Selection and upkeep of intraepithelial T-cells protein 5	29.776	0.0381104	0.0790244	1.62638	0.614863	Control	Disease
Q99LF4	Rtcb	tRNA-splicing ligase RtcB homolog	98.0808	0.0383819	0.0793901	1.25417	1.25417	Disease	Control
Q8VE37	Rcc1	Regulator of chromosome condensation	11.9837	0.0383984	0.0793901	1.34145	0.745461	Control	Disease
Q91V41	Rab14	Ras-related protein Rab-14	149.412	0.0385778	0.0796438	1.16329	1.16329	Disease	Control
P43406	Itgav	Integrin alpha-V	16.4354	0.0386331	0.0796438	1.38858	0.720158	Control	Disease
Q8VDD5	Myh9	Myosin-9	1313.47	0.0387616	0.079793	1.12466	0.889155	Control	Disease
P54818	Galc	Galactocerebrosidase	12.4056	0.0388666	0.0798937	1.25378	1.25378	Disease	Control
Q99JB7	Amn	Protein amnionless	73.1071	0.0390682	0.0801922	1.11609	1.11609	Disease	Control
P17751	Tpi1	Triosephosphate isomerase	269.635	0.0394672	0.0808944	1.21068	1.21068	Disease	Control
Q64518	Atp2a3	Sarcoplasmic/endoplasmic reticulum calcium ATPase 3	86.9797	0.0396111	0.0810726	1.15207	1.15207	Disease	Control
P21550	Eno3	Beta-enolase	157.707	0.0396788	0.0810943	1.17938	1.17938	Disease	Control
P31230	Aimp1	Aminoacyl tRNA synthase complex-interacting multifunctional protein 1	17.8193	0.0398608	0.0813496	1.15779	1.15779	Disease	Control
Q9QYB5	Add3	Gamma-adducin	90.1157	0.0405	0.0825207	1.09091	1.09091	Disease	Control
Q8K1J6	Trnt1	CCA tRNA nucleotidyltransferase 1_ mitochondrial	29.8183	0.0405507	0.0825207	1.2039	1.2039	Disease	Control
Q8CGK3	Lonp1	Lon protease homolog_ mitochondrial	244.723	0.0408515	0.0829877	1.32295	0.755885	Control	Disease
P84099	Rpl19	60S ribosomal protein L19	13.5386	0.0408969	0.0829877	1.32152	0.756706	Control	Disease
Q8BHN3	Ganab	Neutral alpha-glucosidase AB	167.444	0.0409768	0.0830314	1.26902	1.26902	Disease	Control
Q9CQ22	Lamtor1	Ragulator complex protein LAMTOR1	25.5791	0.0411951	0.0833551	1.16309	1.16309	Disease	Control
O35678	Mgll	Monoglyceride lipase	11.9893	0.0413064	0.0834615	1.77406	0.563679	Control	Disease
Q64442	Sord	Sorbitol dehydrogenase	356.947	0.0415361	0.0838067	1.10056	1.10056	Disease	Control
P14869	Rplp0	60S acidic ribosomal protein P0	166.105	0.041698	0.0839311	1.45921	1.45921	Disease	Control
P53994	Rab2a	Ras-related protein Rab-2A	120.104	0.0417158	0.0839311	1.12402	1.12402	Disease	Control
Q9DCS2	Mettl26	Methyltransferase-like 26	116.647	0.0418557	0.0840601	1.40689	1.40689	Disease	Control
Q91WS0	Cisd1	CDGSH iron-sulfur domain-containing protein 1	77.7871	0.0418981	0.0840601	1.32746	1.32746	Disease	Control
P60843	Eif4a1	Eukaryotic initiation factor 4A-I	239.693	0.0420191	0.0841841	1.22065	1.22065	Disease	Control
P68040	Rack1	Receptor of activated protein C kinase 1	202.742	0.0424383	0.0847973	1.13321	1.13321	Disease	Control
Q99LX5	Mmtag2	Multiple myeloma tumor-associated protein 2 homolog	18.2782	0.0424444	0.0847973	1.13086	1.13086	Disease	Control
Q9EPB4	Pycard	Apoptosis-associated speck-like protein containing a CARD	31.4258	0.042609	0.0849295	1.22552	0.815981	Control	Disease
Q99LB6	Mat2b	Methionine adenosyltransferase 2 subunit beta	55.2991	0.04263	0.0849295	1.08659	0.920309	Control	Disease
O54879	Hmgb3	High mobility group protein B3	18.7504	0.0428722	0.0852927	1.17814	0.848792	Control	Disease
Q91WN4	Kmo	Kynurenine 3-monooxygenase	123.589	0.0430118	0.0854507	1.19144	0.839323	Control	Disease
Q9DCS9	Ndufb10	NADH dehydrogenase [ubiquinone] 1 beta subcomplex subunit 10	129.981	0.0434788	0.0861557	1.28864	0.776012	Control	Disease
Q811I0	Atpaf1	ATP synthase mitochondrial F1 complex assembly factor 1	11.9217	0.0434877	0.0861557	1.10529	0.904742	Control	Disease
Q9Z0K8	Vnn1	Pantetheinase	11.5304	0.0438879	0.0868276	1.33222	0.750624	Control	Disease
P29341	Pabpc1	Polyadenylate-binding protein 1	150.285	0.044657	0.0882265	1.2181	0.820947	Control	Disease
Q5DTU0	Afap1l2	Actin filament-associated protein 1-like 2	5.8126	0.0447799	0.0882346	1.14172	1.14172	Disease	Control
P58802	Tbc1d10a	TBC1 domain family member 10A	5.6076	0.0447852	0.0882346	1.16624	1.16624	Disease	Control
Q99KR3	Lactb2	Endoribonuclease LACTB2	170.936	0.0448515	0.0882431	1.23127	1.23127	Disease	Control
P28660	Nckap1	Nck-associated protein 1	17.6439	0.0451801	0.0887668	1.23498	1.23498	Disease	Control
Q8BL66	Eea1	Early endosome antigen 1	133.539	0.0453003	0.0888801	1.16237	1.16237	Disease	Control
Q9D6P8	Calml3	Calmodulin-like protein 3	48.0069	0.0455939	0.0893329	1.23421	0.810237	Control	Disease
Q60770	Stxbp3	Syntaxin-binding protein 3	68.0884	0.0457028	0.0894231	1.13033	1.13033	Disease	Control
P50247	Ahcy	Adenosylhomocysteinase	282.53	0.0460145	0.089815	1.16821	1.16821	Disease	Control
A6H8H2	Dennd4c	DENN domain-containing protein 4C	11.182	0.0460293	0.089815	1.18268	1.18268	Disease	Control
P27612	Plaa	Phospholipase A-2-activating protein	24.391	0.0467653	0.0909302	1.09999	1.09999	Disease	Control
Q09324	Gcnt1	Beta-1_3-galactosyl-O-glycosyl-glycoprotein beta-1_6-N-acetylglucosaminyltransferase	6.1198	0.0467926	0.0909302	1.32103	1.32103	Disease	Control
P24369	Ppib	Peptidyl-prolyl cis-trans isomerase B	125.8	0.04688	0.0909756	1.20432	1.20432	Disease	Control
Q9CWD8	Nubpl	Iron-sulfur protein NUBPL	11.978	0.0474428	0.0919424	1.38767	0.720631	Control	Disease
O35206	Col15a1	Collagen alpha-1(XV) chain	23.17	0.0476046	0.0921305	1.18574	1.18574	Disease	Control
P18242	Ctsd	Cathepsin D	134.077	0.0477661	0.0922587	1.29776	0.770561	Control	Disease
Q3TJZ6	Fam98a	Protein FAM98A	11.4384	0.0478006	0.0922587	1.49534	0.668745	Control	Disease
Q60766	Irgm1	Immunity-related GTPase family M protein 1	43.657	0.0479816	0.0923782	1.37254	1.37254	Disease	Control
Q8K009	Aldh1l2	Mitochondrial 10-formyltetrahydrofolate dehydrogenase	88.3623	0.0479924	0.0923782	1.30668	0.7653	Control	Disease
Q8BJD1	Itih5	Inter-alpha-trypsin inhibitor heavy chain H5	5.4089	0.0480842	0.0924299	1.45468	1.45468	Disease	Control
Q8K370	Acad10	Acyl-CoA dehydrogenase family member 10	217.191	0.0482265	0.0925782	1.21315	1.21315	Disease	Control
O88552	Cldn2	Claudin-2	6.3752	0.0483142	0.0926217	2.52482	2.52482	Disease	Control
Q8CH18	Ccar1	Cell division cycle and apoptosis regulator protein 1	11.944	0.0486439	0.0931282	1.14744	1.14744	Disease	Control
Q8QZY2	Glyctk	Glycerate kinase	66.1088	0.0489184	0.0934995	1.11394	1.11394	Disease	Control
Q5SNZ0	Ccdc88a	Girdin	34.02	0.0489693	0.0934995	1.35782	0.736476	Control	Disease
Q9JLB0	Mpp6	MAGUK p55 subfamily member 6	24.6218	0.0500579	0.09545	1.10022	1.10022	Disease	Control
P02301	H3f3c	Histone H3.3C	138.566	0.0502656	0.0957177	1.61214	0.620293	Control	Disease
O35857	Timm44	Mitochondrial import inner membrane translocase subunit TIM44	84.1441	0.0505184	0.0959879	1.15767	1.15767	Disease	Control
Q9CY73	Mrpl44	39S ribosomal protein L44_ mitochondrial	5.6167	0.0505425	0.0959879	1.16939	1.16939	Disease	Control
Q7TT45	Rragd	Ras-related GTP-binding protein D	5.8589	0.0506191	0.0959892	1.23512	1.23512	Disease	Control
Q05421	Cyp2e1	Cytochrome P450 2E1	70.518	0.0506781	0.0959892	3.12276	3.12276	Disease	Control
Q9WV54	Asah1	Acid ceramidase	52.7606	0.0508515	0.0961895	1.71412	1.71412	Disease	Control
Q9EQG9	Col4a3bp	Collagen type IV alpha-3-binding protein	5.5371	0.0513164	0.0968032	1.45878	0.685503	Control	Disease
Q9DCN2	Cyb5r3	NADH-cytochrome b5 reductase 3	154.016	0.0513989	0.0968032	1.27697	1.27697	Disease	Control
P26645	Marcks	Myristoylated alanine-rich C-kinase substrate	12.7186	0.0514106	0.0968032	2.6241	0.381084	Control	Disease
Q8VC30	Tkfc	Triokinase/FMN cyclase	355.974	0.0514482	0.0968032	1.11053	1.11053	Disease	Control
A0A0A6YXX9	Gm16432	Cation channel sperm-associated protein subunit epsilon-like protein	6.1727	0.051537	0.0968422	1.75232	0.570673	Control	Disease
Q9ESG4	Tmem27	Collectrin	64.5417	0.0519854	0.0975561	1.23618	1.23618	Disease	Control
P09470	Ace	Angiotensin-converting enzyme	139.34	0.0521733	0.0977796	1.45789	1.45789	Disease	Control
Q9R1J0	Nsdhl	Sterol-4-alpha-carboxylate 3-dehydrogenase_ decarboxylating	24.2136	0.0523786	0.0979996	1.18114	0.846637	Control	Disease
P62196	Psmc5	26S protease regulatory subunit 8	116.164	0.0524285	0.0979996	1.19517	0.836704	Control	Disease
Q60931	Vdac3	Voltage-dependent anion-selective channel protein 3	152.887	0.0527625	0.0984364	1.2444	1.2444	Disease	Control
Q8CHD8	Rab11fip3	Rab11 family-interacting protein 3	17.1796	0.0528006	0.0984364	1.13102	1.13102	Disease	Control
Q60865	Caprin1	Caprin-1	31.3927	0.0529509	0.0985624	1.30129	1.30129	Disease	Control
Q9CRB2	Nhp2	H/ACA ribonucleoprotein complex subunit 2	12.6992	0.0530067	0.0985624	1.33985	0.746353	Control	Disease
Q9D6Z1	Nop56	Nucleolar protein 56	11.4361	0.0534711	0.0992961	1.22044	0.81938	Control	Disease
Q91WR5	Akr1c21	Aldo-keto reductase family 1 member C21	413.815	0.054317	0.100735	1.29537	1.29537	Disease	Control
B2RXS4	Plxnb2	Plexin-B2	28.4753	0.0547411	0.10139	1.22826	1.22826	Disease	Control
Q6NZJ6	Eif4g1	Eukaryotic translation initiation factor 4 gamma 1	57.9485	0.054966	0.101674	1.14504	1.14504	Disease	Control
Q8R0N6	Adhfe1	Hydroxyacid-oxoacid transhydrogenase_ mitochondrial	135.571	0.055369	0.102286	1.07889	1.07889	Disease	Control
P40936	Inmt	Indolethylamine N-methyltransferase	166.537	0.055467	0.102334	3.14185	3.14185	Disease	Control
O35381	Anp32a	Acidic leucine-rich nuclear phosphoprotein 32 family member A	98.7364	0.0557107	0.102412	1.18284	0.845424	Control	Disease
P13020	Gsn	Gelsolin	170.247	0.0557211	0.102412	1.16756	0.856489	Control	Disease
Q5SVR0	Tbc1d9b	TBC1 domain family member 9B	51.8363	0.0557252	0.102412	1.28862	1.28862	Disease	Control
Q8BMS1	Hadha	Trifunctional enzyme subunit alpha_ mitochondrial	561.574	0.0559359	0.102666	1.26358	0.7914	Control	Disease
Q6Q2Z6	Acot5	Acyl-coenzyme A thioesterase 5	22.0202	0.0560076	0.102666	1.29034	0.774989	Control	Disease
Q91X78	Erlin1	Erlin-1	49.9929	0.0564499	0.103344	1.93651	1.93651	Disease	Control
Q9D1G1	Rab1b	Ras-related protein Rab-1B	119.155	0.0566048	0.103494	1.17466	1.17466	Disease	Control
Q9CPQ8	Atp5l	ATP synthase subunit g_ mitochondrial	51.596	0.0567015	0.103538	1.1848	1.1848	Disease	Control
P97328	Khk	Ketohexokinase	185.381	0.0573584	0.104603	1.11735	1.11735	Disease	Control
O35900	Lsm2	U6 snRNA-associated Sm-like protein LSm2	5.7116	0.0576744	0.105045	1.21054	0.82608	Control	Disease
P13707	Gpd1	Glycerol-3-phosphate dehydrogenase [NAD(+)]_ cytoplasmic	372.131	0.0584274	0.10628	1.1675	1.1675	Disease	Control
Q08509	Eps8	Epidermal growth factor receptor kinase substrate 8	5.887	0.0585038	0.106283	1.15156	1.15156	Disease	Control
Q921G7	Etfdh	Electron transfer flavoprotein-ubiquinone oxidoreductase_ mitochondrial	302.027	0.0586223	0.106362	1.18388	1.18388	Disease	Control
Q61937	Npm1	Nucleophosmin	84.9838	0.0587462	0.106452	1.26322	0.791625	Control	Disease
P56375	Acyp2	Acylphosphatase-2	18.5115	0.0589978	0.106771	1.2141	1.2141	Disease	Control
Q60710	Samhd1	Deoxynucleoside triphosphate triphosphohydrolase SAMHD1	11.7203	0.0592892	0.107162	1.23268	0.811237	Control	Disease
P61924	Copz1	Coatomer subunit zeta-1	23.9574	0.0595718	0.107536	1.30042	1.30042	Disease	Control
Q8CFZ5	Slc22a12	Solute carrier family 22 member 12	88.3901	0.0596968	0.107583	1.12985	1.12985	Disease	Control
P13541	Myh3	Myosin-3	33.5275	0.0598093	0.107583	1.13981	0.877339	Control	Disease
Q8CIG8	Prmt5	Protein arginine N-methyltransferase 5	5.5702	0.0598247	0.107583	1.154	1.154	Disease	Control
P70414	Slc8a1	Sodium/calcium exchanger 1	43.4758	0.0603849	0.108325	1.15027	1.15027	Disease	Control
O35459	Ech1	Delta(3_5)-Delta(2_4)-dienoyl-CoA isomerase_ mitochondrial	211.423	0.0603895	0.108325	1.17132	0.85374	Control	Disease
Q62186	Ssr4	Translocon-associated protein subunit delta	26.1778	0.0605084	0.108402	1.14724	0.87166	Control	Disease
Q7TNE1	Sugct	Succinate--hydroxymethylglutarate CoA-transferase	74.3473	0.0606116	0.10845	1.30513	1.30513	Disease	Control
P04223	H2-K1	H-2 class I histocompatibility antigen_ K-K alpha chain	25.6914	0.0614201	0.109743	1.18258	1.18258	Disease	Control
P35917	Flt4	Vascular endothelial growth factor receptor 3	5.4887	0.0615533	0.109743	1.90266	0.52558	Control	Disease
Q64462	Cyp4b1	Cytochrome P450 4B1	371.292	0.0615655	0.109743	2.6076	2.6076	Disease	Control
P62743	Ap2s1	AP-2 complex subunit sigma	33.4229	0.0618784	0.110162	1.14209	1.14209	Disease	Control
Q80X76	Serpina3f	Serine protease inhibitor A3F	69.287	0.0620214	0.11025	1.1556	0.865353	Control	Disease
P51660	Hsd17b4	Peroxisomal multifunctional enzyme type 2	312.609	0.0620824	0.11025	1.16138	0.861048	Control	Disease
Q5SRX1	Tom1l2	TOM1-like protein 2	17.0642	0.0627554	0.111306	1.42615	0.701191	Control	Disease
P70695	Fbp2	Fructose-1_6-bisphosphatase isozyme 2	59.8107	0.0632487	0.112041	1.20744	0.8282	Control	Disease
P35282	Rab21	Ras-related protein Rab-21	53.4197	0.0636891	0.112681	1.21794	1.21794	Disease	Control
P26040	Ezr	Ezrin	503.115	0.0637908	0.112721	1.12557	1.12557	Disease	Control
Q02395	Mtf2	Metal-response element-binding transcription factor 2	5.5947	0.0641254	0.113171	1.74244	0.573908	Control	Disease
Q8R1G6	Pdlim2	PDZ and LIM domain protein 2	5.7058	0.0643601	0.113445	1.67449	0.597196	Control	Disease
Q62433	Ndrg1	Protein NDRG1	246.076	0.0647961	0.113943	1.15323	1.15323	Disease	Control
P17183	Eno2	Gamma-enolase	145.832	0.0648027	0.113943	1.07174	1.07174	Disease	Control
Q6P4T2	Snrnp200	U5 small nuclear ribonucleoprotein 200 kDa helicase	28.0288	0.0651172	0.114354	1.51338	1.51338	Disease	Control
P01029	C4b	Complement C4-B	73.7384	0.0653521	0.11452	1.15547	0.865449	Control	Disease
Q5BLK4	Zcchc6	Terminal uridylyltransferase 7	5.6875	0.0653727	0.11452	1.31511	1.31511	Disease	Control
Q9D0K2	Oxct1	Succinyl-CoA:3-ketoacid coenzyme A transferase 1_ mitochondrial	371.939	0.0655762	0.114735	1.37187	1.37187	Disease	Control
Q8BFZ9	Erlin2	Erlin-2	143.502	0.0659412	0.115232	1.17029	1.17029	Disease	Control
Q8K3A0	Hscb	Iron-sulfur cluster co-chaperone protein HscB_ mitochondrial	12.0257	0.0660341	0.115253	1.16587	0.85773	Control	Disease
Q9CQF9	Pcyox1	Prenylcysteine oxidase	29.8498	0.066586	0.116071	1.12518	1.12518	Disease	Control
Q6P1F6	Ppp2r2a	Serine/threonine-protein phosphatase 2A 55 kDa regulatory subunit B alpha isoform	17.9543	0.0666661	0.116071	1.10254	1.10254	Disease	Control
O54724	Ptrf	Polymerase I and transcript release factor	87.0543	0.0669348	0.116362	1.12981	0.885105	Control	Disease
Q9DB15	Mrpl12	39S ribosomal protein L12_ mitochondrial	78.2694	0.066997	0.116362	1.22413	0.81691	Control	Disease
Q99JI4	Psmd6	26S proteasome non-ATPase regulatory subunit 6	79.5535	0.0672294	0.116624	1.10336	1.10336	Disease	Control
P47753	Capza1	F-actin-capping protein subunit alpha-1	59.1943	0.0674515	0.116851	1.17549	1.17549	Disease	Control
Q8BGH2	Samm50	Sorting and assembly machinery component 50 homolog	139.44	0.0675248	0.116851	1.15884	1.15884	Disease	Control
P23492	Pnp	Purine nucleoside phosphorylase	167.502	0.0676733	0.116966	1.122	1.122	Disease	Control
Q6PHN9	Rab35	Ras-related protein Rab-35	69.9724	0.0678706	0.117057	1.14321	1.14321	Disease	Control
Q6WVG3	Kctd12	BTB/POZ domain-containing protein KCTD12	51.049	0.0679068	0.117057	1.43895	0.69495	Control	Disease
P97855	G3bp1	Ras GTPase-activating protein-binding protein 1	91.4387	0.0680269	0.117057	1.1949	0.836892	Control	Disease
P03930	Mtatp8	ATP synthase protein 8	26.2303	0.0680553	0.117057	1.45575	1.45575	Disease	Control
Q8CI85	Ca12	Carbonic anhydrase 12	26.2999	0.0686876	0.118002	1.8131	1.8131	Disease	Control
Q9ESW8	Pgpep1	Pyroglutamyl-peptidase 1	6.7179	0.0688974	0.11822	1.51561	1.51561	Disease	Control
P58771	Tpm1	Tropomyosin alpha-1 chain	144.37	0.0691186	0.118456	1.22185	0.818428	Control	Disease
Q91W43	Gldc	Glycine dehydrogenase (decarboxylating)_ mitochondrial	150.713	0.0695266	0.118901	1.30325	0.76731	Control	Disease
Q02053	Uba1	Ubiquitin-like modifier-activating enzyme 1	256.209	0.0696251	0.118901	1.11572	0.896284	Control	Disease
Q8BLR5	Psd4	PH and SEC7 domain-containing protein 4	5.4705	0.0696291	0.118901	1.27881	0.781975	Control	Disease
Q61301	Ctnna2	Catenin alpha-2	58.9691	0.0698621	0.118995	1.58055	0.632691	Control	Disease
P28825	Mep1a	Meprin A subunit alpha	273.651	0.069985	0.118995	1.72541	1.72541	Disease	Control
Q924M7	Mpi	Mannose-6-phosphate isomerase	57.8524	0.0700989	0.118995	1.26826	0.788481	Control	Disease
Q64433	Hspe1	10 kDa heat shock protein_ mitochondrial	130.731	0.0701087	0.118995	1.22556	1.22556	Disease	Control
Q8BFY9	Tnpo1	Transportin-1	23.614	0.0701788	0.118995	1.19781	1.19781	Disease	Control
Q80YV3	Trrap	Transformation/transcription domain-associated protein	19.781	0.0702161	0.118995	2.45783	0.406863	Control	Disease
O88441	Mtx2	Metaxin-2	72.6562	0.0702692	0.118995	1.07619	1.07619	Disease	Control
Q8JZQ9	Eif3b	Eukaryotic translation initiation factor 3 subunit B	112.657	0.070501	0.119245	1.18604	0.843139	Control	Disease
P56546	Ctbp2	C-terminal-binding protein 2	5.4695	0.0707798	0.119575	1.40103	0.713761	Control	Disease
Q64471	Gstt1	Glutathione S-transferase theta-1	120.264	0.0711769	0.119981	1.14652	0.872206	Control	Disease
Q9QZ88	Vps29	Vacuolar protein sorting-associated protein 29	44.7692	0.0711893	0.119981	1.2298	1.2298	Disease	Control
Q8BFZ3	Actbl2	Beta-actin-like protein 2	287.868	0.0715857	0.120507	1.18946	0.840716	Control	Disease
Q61102	Abcb7	ATP-binding cassette sub-family B member 7_ mitochondrial	22.4673	0.0720994	0.121228	1.1277	1.1277	Disease	Control
Q8R007	Nectin4	Nectin-4	13.168	0.0725924	0.121913	1.25805	1.25805	Disease	Control
Q8VCT3	Rnpep	Aminopeptidase B	40.3331	0.0728439	0.122191	1.07228	1.07228	Disease	Control
P12710	Fabp1	Fatty acid-binding protein_ liver	17.7294	0.0733735	0.122846	2.54636	0.392717	Control	Disease
P31938	Map2k1	Dual specificity mitogen-activated protein kinase kinase 1	17.0881	0.0734069	0.122846	1.13428	0.881618	Control	Disease
Q4KML4	Abracl	Costars family protein ABRACL	15.9085	0.0740904	0.123844	1.2161	1.2161	Disease	Control
Q9CQH3	Ndufb5	NADH dehydrogenase [ubiquinone] 1 beta subcomplex subunit 5_ mitochondrial	46.4078	0.074325	0.12409	1.19655	1.19655	Disease	Control
Q6P1B1	Xpnpep1	Xaa-Pro aminopeptidase 1	262.037	0.0745709	0.124355	1.2148	1.2148	Disease	Control
Q91WP6	Serpina3n	Serine protease inhibitor A3N	76.5932	0.0749457	0.124818	1.27663	0.783313	Control	Disease
Q8R323	Rfc3	Replication factor C subunit 3	5.8308	0.0750243	0.124818	1.81271	1.81271	Disease	Control
P06745	Gpi	Glucose-6-phosphate isomerase	274.576	0.0757616	0.125898	1.1565	0.864681	Control	Disease
P03987	N/A	Ig gamma-3 chain C region	38.8766	0.0758669	0.125913	1.20189	1.20189	Disease	Control
Q8K424	Trpv3	Transient receptor potential cation channel subfamily V member 3	5.8806	0.0759482	0.125913	1.10922	1.10922	Disease	Control
Q3V1L6	Mtmr11	Myotubularin-related protein 11	6.1318	0.0762077	0.126197	2.3647	2.3647	Disease	Control
P68368	Tuba4a	Tubulin alpha-4A chain	375.033	0.0769157	0.127221	1.17036	1.17036	Disease	Control
P63073	Eif4e	Eukaryotic translation initiation factor 4E	37.8684	0.0770552	0.127304	1.14109	1.14109	Disease	Control
Q921M4	Golga2	Golgin subfamily A member 2	11.3654	0.0773588	0.127452	1.26838	1.26838	Disease	Control
Q6GQT9	Nomo1	Nodal modulator 1	76.3172	0.0773893	0.127452	1.10792	0.902592	Control	Disease
Q2PFD7	Psd3	PH and SEC7 domain-containing protein 3	5.5236	0.0774426	0.127452	1.73669	0.575809	Control	Disease
P27048	Snrpb	Small nuclear ribonucleoprotein-associated protein B	24.0117	0.0775037	0.127452	1.28697	1.28697	Disease	Control
P19324	Serpinh1	Serpin H1	91.1204	0.0780326	0.128174	1.13765	1.13765	Disease	Control
O70133	Dhx9	ATP-dependent RNA helicase A	149.011	0.0784444	0.128702	1.36624	1.36624	Disease	Control
Q8R519	Acmsd	2-amino-3-carboxymuconate-6-semialdehyde decarboxylase	120.558	0.0787014	0.128975	1.12908	1.12908	Disease	Control
P29387	Gnb4	Guanine nucleotide-binding protein subunit beta-4	34.3997	0.0788367	0.129048	1.18268	1.18268	Disease	Control
Q9D9C7	1	Uncharacterized protein C3orf62 homolog	12.682	0.0791551	0.129332	1.5721	1.5721	Disease	Control
Q8CC88	Vwa8	von Willebrand factor A domain-containing protein 8	456.286	0.0791922	0.129332	1.18014	0.847361	Control	Disease
Q6P8X1	Snx6	Sorting nexin-6	103.159	0.0795872	0.129828	1.20411	1.20411	Disease	Control
Q922D4	Ppp6r3	Serine/threonine-protein phosphatase 6 regulatory subunit 3	5.6574	0.0798636	0.130107	1.20131	0.832428	Control	Disease
Q8BWT1	Acaa2	3-ketoacyl-CoA thiolase_ mitochondrial	408.789	0.0799831	0.130107	1.24338	0.804261	Control	Disease
Q5U458	Dnajc11	DnaJ homolog subfamily C member 11	11.729	0.0800328	0.130107	1.12376	1.12376	Disease	Control
Q8JZV9	Bdh2	3-hydroxybutyrate dehydrogenase type 2	140.213	0.0805078	0.13073	1.16314	1.16314	Disease	Control
Q8K0D5	Gfm1	Elongation factor G_ mitochondrial	74.0017	0.080872	0.131172	1.15042	1.15042	Disease	Control
Q921L8	Galnt11	Polypeptide N-acetylgalactosaminyltransferase 11	11.8387	0.0809905	0.131214	2.57915	2.57915	Disease	Control
Q9CQB5	Cisd2	CDGSH iron-sulfur domain-containing protein 2	6.2712	0.0812393	0.131468	1.16442	1.16442	Disease	Control
Q9DCM0	Ethe1	Persulfide dioxygenase ETHE1_ mitochondrial	107.689	0.0822643	0.132975	1.20459	1.20459	Disease	Control
P63037	Dnaja1	DnaJ homolog subfamily A member 1	80.213	0.0824848	0.133094	1.14237	1.14237	Disease	Control
P12023	App	Amyloid beta A4 protein	11.3577	0.0825247	0.133094	1.49391	1.49391	Disease	Control
Q3TDQ1	Stt3b	Dolichyl-diphosphooligosaccharide--protein glycosyltransferase subunit STT3B	5.7442	0.0831587	0.133931	1.11436	1.11436	Disease	Control
Q8K023	Akr1c18	Aldo-keto reductase family 1 member C18	162.8	0.0832323	0.133931	6.08562	6.08562	Disease	Control
Q62465	Vat1	Synaptic vesicle membrane protein VAT-1 homolog	51.4459	0.0835948	0.134362	1.11966	1.11966	Disease	Control
Q60605	Myl6	Myosin light polypeptide 6	128.986	0.0838547	0.134628	1.11346	0.898104	Control	Disease
Q9D0G0	Mrps30	28S ribosomal protein S30_ mitochondrial	16.4073	0.0843539	0.135277	1.09782	1.09782	Disease	Control
Q64324	Stxbp2	Syntaxin-binding protein 2	28.9955	0.0844944	0.13535	1.27674	1.27674	Disease	Control
P47962	Rpl5	60S ribosomal protein L5	63.9154	0.0848797	0.135793	1.23641	1.23641	Disease	Control
Q9R1Z7	Pts	6-pyruvoyl tetrahydrobiopterin synthase	13.06	0.0849624	0.135793	1.13478	0.881227	Control	Disease
Q03958	Pfdn6	Prefoldin subunit 6	6.1427	0.0851273	0.135904	1.37339	0.728123	Control	Disease
Q9CQD1	Rab5a	Ras-related protein Rab-5A	58.3692	0.085884	0.136837	1.25774	1.25774	Disease	Control
Q00612	G6pdx	Glucose-6-phosphate 1-dehydrogenase X	62.9007	0.0859038	0.136837	1.25899	0.79429	Control	Disease
P08032	Spta1	Spectrin alpha chain_ erythrocytic 1	129.221	0.0861453	0.137011	1.30265	0.767665	Control	Disease
Q04857	Col6a1	Collagen alpha-1(VI) chain	197.966	0.0862057	0.137011	1.18035	1.18035	Disease	Control
P56382	Atp5e	ATP synthase subunit epsilon_ mitochondrial	33.1008	0.087108	0.13829	1.89432	0.527894	Control	Disease
Q9WTP6	Ak2	Adenylate kinase 2_ mitochondrial	153.346	0.0874628	0.138699	1.11645	1.11645	Disease	Control
P97816	S100g	Protein S100-G	81.7136	0.0877018	0.138923	1.27402	0.78492	Control	Disease
Q9CRC0	Vkorc1	Vitamin K epoxide reductase complex subunit 1	13.8106	0.0882345	0.139611	1.20848	1.20848	Disease	Control
Q99J39	Mlycd	Malonyl-CoA decarboxylase_ mitochondrial	74.2743	0.0888399	0.140413	1.17523	1.17523	Disease	Control
P27601	Gna13	Guanine nucleotide-binding protein subunit alpha-13	103.487	0.0891098	0.140683	1.12139	1.12139	Disease	Control
Q9CR16	Ppid	Peptidyl-prolyl cis-trans isomerase D	17.6684	0.0898445	0.141536	1.13277	1.13277	Disease	Control
Q9D6Y7	Msra	Mitochondrial peptide methionine sulfoxide reductase	144.166	0.0898487	0.141536	1.13138	1.13138	Disease	Control
P61804	Dad1	Dolichyl-diphosphooligosaccharide--protein glycosyltransferase subunit DAD1	14.0848	0.0899545	0.141545	1.43443	1.43443	Disease	Control
Q9DC61	Pmpca	Mitochondrial-processing peptidase subunit alpha	54.445	0.0906588	0.142354	1.11026	1.11026	Disease	Control
E9Q634	Myo1e	Unconventional myosin-Ie	5.6292	0.0906682	0.142354	1.13398	1.13398	Disease	Control
Q9CQZ6	Ndufb3	NADH dehydrogenase [ubiquinone] 1 beta subcomplex subunit 3	46.1565	0.0910582	0.142708	1.27781	1.27781	Disease	Control
Q9CYR0	Ssbp1	Single-stranded DNA-binding protein_ mitochondrial	33.4252	0.0910944	0.142708	1.35779	1.35779	Disease	Control
P35576	G6pc	Glucose-6-phosphatase	18.7387	0.0912391	0.142777	1.38055	0.724348	Control	Disease
P46978	Stt3a	Dolichyl-diphosphooligosaccharide--protein glycosyltransferase subunit STT3A	12.483	0.0913649	0.142817	1.26109	1.26109	Disease	Control
Q03734	Serpina3m	Serine protease inhibitor A3M	115.32	0.0915356	0.142927	1.33371	0.749788	Control	Disease
P30999	Ctnnd1	Catenin delta-1	111.453	0.0919396	0.143299	1.1108	0.90025	Control	Disease
P16125	Ldhb	L-lactate dehydrogenase B chain	410.625	0.092125	0.143299	1.19437	1.19437	Disease	Control
Q9DCD0	Pgd	6-phosphogluconate dehydrogenase_ decarboxylating	145.689	0.0921505	0.143299	1.13675	1.13675	Disease	Control
Q9JM76	Arpc3	Actin-related protein 2/3 complex subunit 3	72.3438	0.0921773	0.143299	1.10356	1.10356	Disease	Control
Q9JIL4	Pdzk1	Na(+)/H(+) exchange regulatory cofactor NHE-RF3	437.555	0.0923324	0.143384	1.27469	1.27469	Disease	Control
Q8C3X2	Ccdc90b	Coiled-coil domain-containing protein 90B_ mitochondrial	5.709	0.093097	0.144305	1.11073	1.11073	Disease	Control
Q8R1G2	Cmbl	Carboxymethylenebutenolidase homolog	132.493	0.0931283	0.144305	1.20059	1.20059	Disease	Control
Q8JZK9	Hmgcs1	Hydroxymethylglutaryl-CoA synthase_ cytoplasmic	84.7856	0.0933796	0.144537	1.69593	1.69593	Disease	Control
Q99KJ8	Dctn2	Dynactin subunit 2	107.458	0.0938723	0.145142	1.09215	1.09215	Disease	Control
P11352	Gpx1	Glutathione peroxidase 1	182.041	0.0940468	0.145222	1.24009	0.806395	Control	Disease
P34884	Mif	Macrophage migration inhibitory factor	42.7802	0.0942905	0.145222	1.2547	0.797006	Control	Disease
P62702	Rps4x	40S ribosomal protein S4_ X isoform	127.326	0.0943107	0.145222	1.14129	1.14129	Disease	Control
Q9WUR2	Eci2	Enoyl-CoA delta isomerase 2_ mitochondrial	95.3715	0.0943329	0.145222	1.14866	1.14866	Disease	Control
P43275	Hist1h1a	Histone H1.1	47.6585	0.0949723	0.146048	1.44355	0.692738	Control	Disease
P09411	Pgk1	Phosphoglycerate kinase 1	439.608	0.0954496	0.146624	1.19314	1.19314	Disease	Control
P68373	Tuba1c	Tubulin alpha-1C chain	384.141	0.0957802	0.146973	1.17094	1.17094	Disease	Control
Q3UX10	Tubal3	Tubulin alpha chain-like 3	78.1439	0.0960297	0.147197	1.22314	0.81757	Control	Disease
Q9Z2I0	Letm1	LETM1 and EF-hand domain-containing protein 1_ mitochondrial	279.786	0.0967059	0.148074	1.11261	1.11261	Disease	Control
Q99K51	Pls3	Plastin-3	235.275	0.0968271	0.1481	1.13182	0.883533	Control	Disease
Q501J7	Phactr4	Phosphatase and actin regulator 4	5.4594	0.0972247	0.148485	1.17843	1.17843	Disease	Control
Q80VR3	Sult1c1	Sulfotransferase 1C1	28.2894	0.0972878	0.148485	1.708	1.708	Disease	Control
Q99K67	Aass	Alpha-aminoadipic semialdehyde synthase_ mitochondrial	430.949	0.0976506	0.148879	1.11471	0.897095	Control	Disease
P62858	Rps28	40S ribosomal protein S28	16.4406	0.0977931	0.148937	1.18551	1.18551	Disease	Control
P24472	Gsta4	Glutathione S-transferase A4	134.701	0.0981842	0.149323	1.38207	0.72355	Control	Disease
Q61481	Pde1a	Calcium/calmodulin-dependent 3'_5'-cyclic nucleotide phosphodiesterase 1A	6.1183	0.0984253	0.149323	1.24591	1.24591	Disease	Control
Q80XB4	Nrap	Nebulin-related-anchoring protein	21.979	0.0984395	0.149323	1.14712	0.871751	Control	Disease
Q80ZK0	Mrps10	28S ribosomal protein S10_ mitochondrial	5.776	0.0985169	0.149323	1.12065	0.892339	Control	Disease
P32233	Drg1	Developmentally-regulated GTP-binding protein 1	6.2494	0.0988222	0.149323	1.07939	1.07939	Disease	Control
Q9CY64	Blvra	Biliverdin reductase A	126.254	0.0988505	0.149323	1.10285	1.10285	Disease	Control
Q7TNG5	Eml2	Echinoderm microtubule-associated protein-like 2	29.6129	0.0988762	0.149323	1.10809	0.902451	Control	Disease
Q9QYB1	Clic4	Chloride intracellular channel protein 4	195.817	0.0988865	0.149323	1.09484	1.09484	Disease	Control
O35066	Kif3c	Kinesin-like protein KIF3C	5.4536	0.0997233	0.150427	1.48474	0.673521	Control	Disease
Q9D071	Mms19	MMS19 nucleotide excision repair protein homolog	11.4844	0.101329	0.152687	1.34852	0.741552	Control	Disease
Q91WD5	Ndufs2	NADH dehydrogenase [ubiquinone] iron-sulfur protein 2_ mitochondrial	205.867	0.101727	0.153125	1.1654	1.1654	Disease	Control
Q61316	Hspa4	Heat shock 70 kDa protein 4	263.324	0.102668	0.154221	1.11794	0.8945	Control	Disease
P48453	Ppp3cb	Serine/threonine-protein phosphatase 2B catalytic subunit beta isoform	6.2121	0.102672	0.154221	1.36507	0.732563	Control	Disease
Q9DBT9	Dmgdh	Dimethylglycine dehydrogenase_ mitochondrial	228.108	0.103165	0.154799	1.11529	0.896625	Control	Disease
G5E829	Atp2b1	Plasma membrane calcium-transporting ATPase 1	86.5106	0.103436	0.155042	1.27974	0.781409	Control	Disease
Q02819	Nucb1	Nucleobindin-1	92.4136	0.103746	0.155181	1.04516	1.04516	Disease	Control
Q8CJ19	Mical3	[F-actin]-methionine sulfoxide oxidase MICAL3	23.8103	0.103747	0.155181	1.11921	0.893489	Control	Disease
O54962	Banf1	Barrier-to-autointegration factor	33.7216	0.103857	0.155182	1.14129	0.876202	Control	Disease
Q62189	Snrpa	U1 small nuclear ribonucleoprotein A	6.1467	0.104782	0.1564	1.39866	1.39866	Disease	Control
P14430	H2-Q8	H-2 class I histocompatibility antigen_ Q8 alpha chain	20.3705	0.105013	0.15658	1.20956	0.826745	Control	Disease
Q9Z2B5	Eif2ak3	Eukaryotic translation initiation factor 2-alpha kinase 3	5.4907	0.105226	0.156723	1.37823	0.725568	Control	Disease
Q9D7X3	Dusp3	Dual specificity protein phosphatase 3	18.4293	0.105329	0.156723	1.11742	0.894922	Control	Disease
Q6PKN7	Inca1	Protein INCA1	7.0321	0.105776	0.157223	3.98658	0.250842	Control	Disease
Q9WVJ2	Psmd13	26S proteasome non-ATPase regulatory subunit 13	31.1974	0.105945	0.15731	1.19712	1.19712	Disease	Control
O09173	Hgd	Homogentisate 1_2-dioxygenase	269.251	0.10657	0.157981	1.19958	1.19958	Disease	Control
Q9Z2V5	Hdac6	Histone deacetylase 6	6.1003	0.106619	0.157981	1.17242	1.17242	Disease	Control
P50518	Atp6v1e1	V-type proton ATPase subunit E 1	193.981	0.107639	0.159326	1.19015	1.19015	Disease	Control
Q9Z0R6	Itsn2	Intersectin-2	22.2697	0.107792	0.159388	1.19299	1.19299	Disease	Control
O55135	Eif6	Eukaryotic translation initiation factor 6	35.4857	0.10807	0.159504	1.10576	1.10576	Disease	Control
P42925	Pxmp2	Peroxisomal membrane protein 2	5.9401	0.108095	0.159504	3.50182	0.285566	Control	Disease
Q9QXW9	Slc7a8	Large neutral amino acids transporter small subunit 2	18.6797	0.108821	0.16031	1.19427	1.19427	Disease	Control
P50429	Arsb	Arylsulfatase B	18.7053	0.108867	0.16031	1.40102	1.40102	Disease	Control
P11499	Hsp90ab1	Heat shock protein HSP 90-beta	514.169	0.109036	0.160393	1.17502	1.17502	Disease	Control
Q9CQR2	Rps21	40S ribosomal protein S21	23.5155	0.109703	0.161207	1.33718	1.33718	Disease	Control
Q9JJV2	Pfn2	Profilin-2	31.6516	0.111124	0.162962	1.41807	1.41807	Disease	Control
Q99LD8	Ddah2	N(G)_N(G)-dimethylarginine dimethylaminohydrolase 2	64.1382	0.111126	0.162962	1.16677	0.857067	Control	Disease
Q9D2R0	Aacs	Acetoacetyl-CoA synthetase	69.3658	0.11138	0.163131	1.27263	1.27263	Disease	Control
P97807	Fh	Fumarate hydratase_ mitochondrial	373.322	0.111471	0.163131	1.13388	1.13388	Disease	Control
Q3UFF7	Lyplal1	Lysophospholipase-like protein 1	79.3829	0.111767	0.163265	1.33158	0.750987	Control	Disease
Q9DBZ5	Eif3k	Eukaryotic translation initiation factor 3 subunit K	12.0461	0.111902	0.163265	1.27822	1.27822	Disease	Control
Q9QY76	Vapb	Vesicle-associated membrane protein-associated protein B	41.1571	0.112018	0.163265	1.15383	1.15383	Disease	Control
E9Q4F7	Ankrd11	Ankyrin repeat domain-containing protein 11	39.9196	0.112022	0.163265	1.30087	1.30087	Disease	Control
Q8BWG8	Arrb1	Beta-arrestin-1	5.9784	0.112202	0.16331	1.1816	0.84631	Control	Disease
Q99MN1	Kars	Lysine--tRNA ligase	55.0845	0.112282	0.16331	1.1279	0.886607	Control	Disease
Q3ULJ0	Gpd1l	Glycerol-3-phosphate dehydrogenase 1-like protein	105.043	0.112903	0.164046	1.15621	1.15621	Disease	Control
P47934	Crat	Carnitine O-acetyltransferase	94.0654	0.113605	0.164693	1.12969	1.12969	Disease	Control
Q80UG5	Sept9	Septin-9	40.6514	0.113686	0.164693	1.3245	0.755001	Control	Disease
P23780	Glb1	Beta-galactosidase	63.2511	0.11371	0.164693	1.18857	1.18857	Disease	Control
P62843	Rps15	40S ribosomal protein S15	25.7936	0.113811	0.164693	1.61912	1.61912	Disease	Control
Q99KQ4	Nampt	Nicotinamide phosphoribosyltransferase	138.121	0.114479	0.165491	1.09446	0.913695	Control	Disease
P70303	Ctps2	CTP synthase 2	16.8578	0.114671	0.165511	1.13811	1.13811	Disease	Control
Q9EPE9	Atp13a1	Manganese-transporting ATPase 13A1	5.9978	0.114726	0.165511	1.30539	1.30539	Disease	Control
Q6PIE5	Atp1a2	Sodium/potassium-transporting ATPase subunit alpha-2	412.075	0.114917	0.165618	1.28818	1.28818	Disease	Control
Q8VDN2	Atp1a1	Sodium/potassium-transporting ATPase subunit alpha-1	962.612	0.116988	0.168433	1.22654	1.22654	Disease	Control
Q9NYQ2	Hao2	Hydroxyacid oxidase 2	227.82	0.117194	0.168558	1.33312	0.750118	Control	Disease
Q9D7J4	Cox20	Cytochrome c oxidase protein 20 homolog	6.6071	0.11759	0.168957	1.35205	1.35205	Disease	Control
P41216	Acsl1	Long-chain-fatty-acid--CoA ligase 1	429.376	0.117719	0.168972	1.17007	0.854652	Control	Disease
P70452	Stx4	Syntaxin-4	5.9298	0.117984	0.169182	1.16635	1.16635	Disease	Control
P10630	Eif4a2	Eukaryotic initiation factor 4A-II	200.281	0.118349	0.169534	1.196	1.196	Disease	Control
Q8K411	Pitrm1	Presequence protease_ mitochondrial	160.141	0.118671	0.169767	1.33033	0.751693	Control	Disease
Q14AX6	Cdk12	Cyclin-dependent kinase 12	11.9264	0.118751	0.169767	1.30601	0.765692	Control	Disease
P27546	Map4	Microtubule-associated protein 4	17.4112	0.120566	0.172046	1.27232	0.785964	Control	Disease
P38060	Hmgcl	Hydroxymethylglutaryl-CoA lyase_ mitochondrial	129.581	0.120639	0.172046	1.12793	1.12793	Disease	Control
Q8BX70	Vps13c	Vacuolar protein sorting-associated protein 13C	28.3358	0.120714	0.172046	1.14681	0.871982	Control	Disease
P70158	Smpdl3a	Acid sphingomyelinase-like phosphodiesterase 3a	26.0954	0.120828	0.172046	1.76041	1.76041	Disease	Control
Q9D662	Sec23b	Protein transport protein Sec23B	47.7118	0.121201	0.172307	1.06082	0.942665	Control	Disease
Q9DC16	Ergic1	Endoplasmic reticulum-Golgi intermediate compartment protein 1	5.5839	0.121254	0.172307	1.29084	1.29084	Disease	Control
P16277	Blk	Tyrosine-protein kinase Blk	18.7972	0.121693	0.172619	1.14389	1.14389	Disease	Control
P45952	Acadm	Medium-chain specific acyl-CoA dehydrogenase_ mitochondrial	332.057	0.121716	0.172619	1.41801	1.41801	Disease	Control
O09117	Sypl1	Synaptophysin-like protein 1	20.0564	0.12251	0.173465	2.35692	0.424282	Control	Disease
P11276	Fn1	Fibronectin	244.702	0.122557	0.173465	1.13178	0.883561	Control	Disease
O89079	Cope	Coatomer subunit epsilon	66.4841	0.122818	0.173662	1.11126	1.11126	Disease	Control
P46471	Psmc2	26S protease regulatory subunit 7	88.397	0.123124	0.173922	1.124	1.124	Disease	Control
Q0KL02	Trio	Triple functional domain protein	11.2222	0.123486	0.17419	1.32258	0.756097	Control	Disease
Q6R0H7	Gnas	Guanine nucleotide-binding protein G(s) subunit alpha isoforms XLas	144.699	0.123625	0.17419	1.85634	1.85634	Disease	Control
P34914	Ephx2	Bifunctional epoxide hydrolase 2	407.23	0.123681	0.17419	1.33164	1.33164	Disease	Control
P53986	Slc16a1	Monocarboxylate transporter 1	38.0223	0.124363	0.174569	1.35658	1.35658	Disease	Control
P97494	Gclc	Glutamate--cysteine ligase catalytic subunit	209.482	0.124378	0.174569	1.27029	1.27029	Disease	Control
P24815	Hsd3b1	3 beta-hydroxysteroid dehydrogenase/Delta 5-->4-isomerase type 1	49.9453	0.124388	0.174569	1.22058	1.22058	Disease	Control
O35286	Dhx15	Pre-mRNA-splicing factor ATP-dependent RNA helicase DHX15	48.6156	0.124563	0.174569	1.09071	0.916834	Control	Disease
Q9D2G2	Dlst	Dihydrolipoyllysine-residue succinyltransferase component of 2-oxoglutarate dehydrogenase complex_ mitochondrial	187.095	0.124564	0.174569	1.08549	1.08549	Disease	Control
O88622	Parg	Poly(ADP-ribose) glycohydrolase	5.8086	0.126352	0.17684	1.32793	1.32793	Disease	Control
Q99K74	Med24	Mediator of RNA polymerase II transcription subunit 24	5.5004	0.126432	0.17684	2.00969	0.49759	Control	Disease
P19783	Cox4i1	Cytochrome c oxidase subunit 4 isoform 1_ mitochondrial	176.215	0.127121	0.177627	1.1643	1.1643	Disease	Control
Q8BP47	Nars	Asparagine--tRNA ligase_ cytoplasmic	104.84	0.127391	0.17783	1.11922	1.11922	Disease	Control
P51885	Lum	Lumican	56.0282	0.127729	0.178127	1.20622	0.829037	Control	Disease
O08709	Prdx6	Peroxiredoxin-6	230.598	0.128236	0.178659	1.18537	0.843616	Control	Disease
P47758	Srprb	Signal recognition particle receptor subunit beta	17.6133	0.128446	0.178776	1.18545	1.18545	Disease	Control
P35585	Ap1m1	AP-1 complex subunit mu-1	67.1766	0.128825	0.179129	1.14534	1.14534	Disease	Control
Q9CX86	Hnrnpa0	Heterogeneous nuclear ribonucleoprotein A0	59.0682	0.129186	0.179456	1.19393	1.19393	Disease	Control
Q9JKF1	Iqgap1	Ras GTPase-activating-like protein IQGAP1	338.912	0.129338	0.179491	1.18419	0.844456	Control	Disease
Q91X91	Qprt	Nicotinate-nucleotide pyrophosphorylase [carboxylating]	55.7289	0.129497	0.179537	1.16933	1.16933	Disease	Control
O54931	Akap2	A-kinase anchor protein 2	11.5021	0.129784	0.179759	1.15788	1.15788	Disease	Control
G3X9C2	Nccrp1	F-box only protein 50	12.9458	0.13022	0.180189	1.30039	0.768999	Control	Disease
P20108	Prdx3	Thioredoxin-dependent peroxide reductase_ mitochondrial	131.057	0.131195	0.181304	1.1195	1.1195	Disease	Control
A2AQW0	Map3k15	Mitogen-activated protein kinase kinase kinase 15	5.4772	0.131405	0.181304	1.24201	1.24201	Disease	Control
Q811D0	Dlg1	Disks large homolog 1	42.7535	0.131585	0.181304	1.17264	0.852774	Control	Disease
Q9QXN5	Miox	Inositol oxygenase	161.909	0.13162	0.181304	1.14645	0.872255	Control	Disease
Q9DCU9	Hoga1	4-hydroxy-2-oxoglutarate aldolase_ mitochondrial	165.127	0.131664	0.181304	1.44715	1.44715	Disease	Control
Q8R0Y6	Aldh1l1	Cytosolic 10-formyltetrahydrofolate dehydrogenase	630.501	0.131801	0.181318	1.12916	1.12916	Disease	Control
P62806	Hist1h4a	Histone H4	156.199	0.132352	0.181835	1.20597	0.829211	Control	Disease
Q9CQI6	Cotl1	Coactosin-like protein	154.739	0.132433	0.181835	1.22021	0.81953	Control	Disease
P19258	Mpv17	Protein Mpv17	15.2593	0.1333	0.182849	1.09281	1.09281	Disease	Control
P22682	Cbl	E3 ubiquitin-protein ligase CBL	11.6237	0.133687	0.183204	1.14588	1.14588	Disease	Control
Q8CCK0	H2afy2	Core histone macro-H2A.2	50.7755	0.134823	0.184582	1.06955	1.06955	Disease	Control
P83882	Rpl36a	60S ribosomal protein L36a	5.7433	0.134966	0.184601	1.14875	0.870512	Control	Disease
Q6URW6	Myh14	Myosin-14	287.04	0.136509	0.186532	1.19001	0.84033	Control	Disease
O35639	Anxa3	Annexin A3	93.4512	0.136874	0.186831	1.14725	0.871649	Control	Disease
Q8JZV7	Amdhd2	N-acetylglucosamine-6-phosphate deacetylase	18.2803	0.136991	0.186831	1.27952	1.27952	Disease	Control
Q9CR51	Atp6v1g1	V-type proton ATPase subunit G 1	50.5513	0.137859	0.187834	1.08365	1.08365	Disease	Control
Q3UYK3	Tbc1d9	TBC1 domain family member 9	56.1828	0.138177	0.188088	1.22501	0.816322	Control	Disease
Q66X22	Nlrp9b	NACHT_ LRR and PYD domains-containing protein 9B	32.8359	0.138624	0.188515	1.08221	0.924035	Control	Disease
Q9DBL1	Acadsb	Short/branched chain specific acyl-CoA dehydrogenase_ mitochondrial	155.1	0.139177	0.189087	1.1816	1.1816	Disease	Control
Q9D024	Ccdc47	Coiled-coil domain-containing protein 47	34.3893	0.139431	0.189144	1.53416	0.651822	Control	Disease
A3KMP2	Ttc38	Tetratricopeptide repeat protein 38	127.435	0.139485	0.189144	1.12358	0.890012	Control	Disease
Q8VHX6	Flnc	Filamin-C	107.291	0.139693	0.189247	1.10153	0.907828	Control	Disease
P46660	Ina	Alpha-internexin	22.9528	0.13983	0.189252	1.4564	0.686623	Control	Disease
Q8BH64	Ehd2	EH domain-containing protein 2	77.6607	0.140213	0.18959	1.1638	1.1638	Disease	Control
Q99MS3	Mpv17l	Mpv17-like protein	13.5292	0.140366	0.189616	1.66868	1.66868	Disease	Control
Q8BFP9	Pdk1	[Pyruvate dehydrogenase (acetyl-transferring)] kinase isozyme 1_ mitochondrial	28.7017	0.140566	0.189651	1.13222	0.883224	Control	Disease
Q5SXA9	Wwc1	Protein KIBRA	34.5464	0.140658	0.189651	1.0955	1.0955	Disease	Control
Q9CR00	Psmd9	26S proteasome non-ATPase regulatory subunit 9	12.7614	0.140793	0.189653	1.80211	0.554905	Control	Disease
Q62261	Sptbn1	Spectrin beta chain_ non-erythrocytic 1	1315.51	0.141495	0.190418	1.0839	0.922595	Control	Disease
Q9EQF5	Dpys	Dihydropyrimidinase	37.3716	0.141998	0.190816	1.44863	1.44863	Disease	Control
P42567	Eps15	Epidermal growth factor receptor substrate 15	11.029	0.142059	0.190816	1.1478	1.1478	Disease	Control
P62267	Rps23	40S ribosomal protein S23	14.7059	0.142636	0.191224	1.104	1.104	Disease	Control
Q3UPH7	Arhgef40	Rho guanine nucleotide exchange factor 40	11.3398	0.142656	0.191224	1.19168	1.19168	Disease	Control
Q9JLZ8	Sigirr	Single Ig IL-1-related receptor	42.2922	0.142923	0.191224	1.12834	1.12834	Disease	Control
Q921H8	Acaa1a	3-ketoacyl-CoA thiolase A_ peroxisomal	179.982	0.142998	0.191224	1.05337	0.949335	Control	Disease
P70697	Urod	Uroporphyrinogen decarboxylase	11.5133	0.143035	0.191224	1.25211	1.25211	Disease	Control
Q9WVA4	Tagln2	Transgelin-2	130.786	0.143293	0.191388	1.13852	0.878333	Control	Disease
Q99020	Hnrnpab	Heterogeneous nuclear ribonucleoprotein A/B	104.856	0.143645	0.19168	1.09214	1.09214	Disease	Control
P80318	Cct3	T-complex protein 1 subunit gamma	112.87	0.143817	0.191729	1.15441	1.15441	Disease	Control
P55264	Adk	Adenosine kinase	120.131	0.144075	0.191893	1.10289	0.90671	Control	Disease
B2RRF6	Znf518a	Zinc finger protein 518A	17.3529	0.144217	0.191903	1.15958	0.86238	Control	Disease
Q9D964	Gatm	Glycine amidinotransferase_ mitochondrial	445.484	0.144496	0.192094	1.43242	1.43242	Disease	Control
Q8JZN7	Rhot2	Mitochondrial Rho GTPase 2	13.4298	0.145239	0.192901	1.17492	1.17492	Disease	Control
G3XA57	Rab11fip2	Rab11 family-interacting protein 2	16.8277	0.145427	0.192971	1.16675	1.16675	Disease	Control
Q5DTT3	Fam208b	Protein FAM208B	23.466	0.145763	0.193236	1.27844	1.27844	Disease	Control
Q3TQQ9	N/A	Uncharacterized protein C1orf112 homolog	17.8628	0.145948	0.193302	1.12796	1.12796	Disease	Control
Q04646	Fxyd2	Sodium/potassium-transporting ATPase subunit gamma	45.1521	0.146188	0.193363	1.29871	0.769997	Control	Disease
Q3ULF4	Spg7	Paraplegin	5.9699	0.146495	0.193363	1.24583	1.24583	Disease	Control
P98078	Dab2	Disabled homolog 2	126.304	0.146531	0.193363	1.11384	1.11384	Disease	Control
Q61753	Phgdh	D-3-phosphoglycerate dehydrogenase	30.7404	0.146538	0.193363	1.4434	1.4434	Disease	Control
Q91WK0	Lrrfip2	Leucine-rich repeat flightless-interacting protein 2	17.7875	0.146769	0.193488	1.67154	0.598249	Control	Disease
O08810	Eftud2	116 kDa U5 small nuclear ribonucleoprotein component	45.911	0.146971	0.193573	1.12702	1.12702	Disease	Control
O54692	Zw10	Centromere/kinetochore protein zw10 homolog	6.4053	0.147154	0.193573	1.20474	0.830052	Control	Disease
Q76MZ3	Ppp2r1a	Serine/threonine-protein phosphatase 2A 65 kDa regulatory subunit A alpha isoform	178.225	0.147242	0.193573	1.13307	1.13307	Disease	Control
Q91V61	Sfxn3	Sideroflexin-3	68.6905	0.147422	0.193631	1.09617	0.91227	Control	Disease
P56565	S100a1	Protein S100-A1	26.8304	0.147832	0.193839	1.08111	0.924977	Control	Disease
P22892	Ap1g1	AP-1 complex subunit gamma-1	95.0385	0.147853	0.193839	1.10276	1.10276	Disease	Control
P04117	Fabp4	Fatty acid-binding protein_ adipocyte	112.305	0.14813	0.193954	1.30606	0.765664	Control	Disease
P57716	Ncstn	Nicastrin	5.48	0.148299	0.193954	1.1254	0.888574	Control	Disease
Q9CX34	Sugt1	Protein SGT1 homolog	17.7631	0.14835	0.193954	1.29624	0.771462	Control	Disease
P61967	Ap1s1	AP-1 complex subunit sigma-1A	19.3718	0.149161	0.194835	1.17561	1.17561	Disease	Control
Q8BVD5	Mpp7	MAGUK p55 subfamily member 7	5.8363	0.149405	0.194976	1.27925	0.78171	Control	Disease
Q7TMM9	Tubb2a	Tubulin beta-2A chain	357.106	0.149988	0.195557	1.13509	0.880987	Control	Disease
Q9CZD3	Gars	Glycine--tRNA ligase	28.2124	0.150304	0.19579	1.16153	1.16153	Disease	Control
Q8CDN6	Txnl1	Thioredoxin-like protein 1	53.526	0.150685	0.19599	1.12468	1.12468	Disease	Control
Q8BG51	Rhot1	Mitochondrial Rho GTPase 1	37.0928	0.150734	0.19599	1.35012	0.740676	Control	Disease
Q59J78	Ndufaf2	Mimitin_ mitochondrial	5.9728	0.151129	0.196305	1.34513	0.743422	Control	Disease
Q9CQM5	Txndc17	Thioredoxin domain-containing protein 17	46.8971	0.151252	0.196305	1.1141	1.1141	Disease	Control
Q91V92	Acly	ATP-citrate synthase	262.821	0.151637	0.196625	1.1314	0.883862	Control	Disease
Q9D0R8	Lsm12	Protein LSM12 homolog	5.9439	0.151972	0.196881	1.11827	1.11827	Disease	Control
P63085	Mapk1	Mitogen-activated protein kinase 1	58.6477	0.152675	0.197157	1.1525	1.1525	Disease	Control
Q9JK53	Prelp	Prolargin	18.526	0.152981	0.197157	1.25981	0.793768	Control	Disease
P55200	Kmt2a	Histone-lysine N-methyltransferase 2A	11.227	0.153071	0.197157	1.54597	1.54597	Disease	Control
P05132	Prkaca	cAMP-dependent protein kinase catalytic subunit alpha	19.0025	0.153166	0.197157	1.14308	1.14308	Disease	Control
Q8BGX0	Trim23	E3 ubiquitin-protein ligase TRIM23	19.2758	0.153218	0.197157	1.0859	1.0859	Disease	Control
Q9D2R6	Coa3	Cytochrome c oxidase assembly factor 3 homolog_ mitochondrial	13.3782	0.153253	0.197157	1.10516	1.10516	Disease	Control
Q8VDQ8	Sirt2	NAD-dependent protein deacetylase sirtuin-2	12.2781	0.153375	0.197157	1.28915	0.775706	Control	Disease
P53657	Pklr	Pyruvate kinase PKLR	128.547	0.153467	0.197157	1.15776	0.863736	Control	Disease
Q9ES64	Ush1c	Harmonin	36.281	0.153598	0.197157	1.13679	0.879673	Control	Disease
P03953	Cfd	Complement factor D	5.4524	0.153742	0.197157	3.27189	3.27189	Disease	Control
Q99JY9	Actr3	Actin-related protein 3	113.554	0.15381	0.197157	1.14502	1.14502	Disease	Control
Q922R8	Pdia6	Protein disulfide-isomerase A6	129.726	0.153848	0.197157	1.45229	0.688568	Control	Disease
Q99MZ6	Myo7b	Unconventional myosin-VIIb	134.312	0.154207	0.197316	1.13331	1.13331	Disease	Control
Q9WVM3	Anapc7	Anaphase-promoting complex subunit 7	5.609	0.15425	0.197316	1.24913	0.800556	Control	Disease
Q9R0X4	Acot9	Acyl-coenzyme A thioesterase 9_ mitochondrial	92.4147	0.154855	0.197417	1.13726	0.87931	Control	Disease
Q9CXT8	Pmpcb	Mitochondrial-processing peptidase subunit beta	62.7637	0.154901	0.197417	1.19396	1.19396	Disease	Control
P35278	Rab5c	Ras-related protein Rab-5C	100.998	0.154995	0.197417	1.15323	1.15323	Disease	Control
Q9DCC4	Pycr3	Pyrroline-5-carboxylate reductase 3	26.1967	0.155161	0.197417	1.23603	1.23603	Disease	Control
O35855	Bcat2	Branched-chain-amino-acid aminotransferase_ mitochondrial	222.803	0.155499	0.197417	1.25498	1.25498	Disease	Control
Q60932	Vdac1	Voltage-dependent anion-selective channel protein 1	292.577	0.155535	0.197417	1.14685	1.14685	Disease	Control
Q9DCT2	Ndufs3	NADH dehydrogenase [ubiquinone] iron-sulfur protein 3_ mitochondrial	119.097	0.1556	0.197417	1.22037	1.22037	Disease	Control
Q99JR1	Sfxn1	Sideroflexin-1	182.996	0.155601	0.197417	1.1969	1.1969	Disease	Control
Q9D593	Atp6v1e2	V-type proton ATPase subunit E 2	70.8369	0.155812	0.197417	1.15111	0.868728	Control	Disease
Q9WVL3	Slc12a7	Solute carrier family 12 member 7	11.8176	0.155966	0.197417	1.21181	1.21181	Disease	Control
Q8CHR6	Dpyd	Dihydropyrimidine dehydrogenase [NADP(+)]	16.8922	0.155976	0.197417	1.09796	1.09796	Disease	Control
Q7TNV0	Dek	Protein DEK	13.0739	0.155995	0.197417	1.11397	0.897686	Control	Disease
Q8R2U6	Nudt4	Diphosphoinositol polyphosphate phosphohydrolase 2	7.1042	0.156756	0.198205	1.14663	0.872121	Control	Disease
P12246	Apcs	Serum amyloid P-component	6.7249	0.156944	0.198266	1.17864	0.848432	Control	Disease
O08638	Myh11	Myosin-11	432.727	0.157721	0.199071	1.14176	1.14176	Disease	Control
Q61554	Fbn1	Fibrillin-1	46.335	0.15813	0.199314	1.20103	0.832622	Control	Disease
Q9Z1Z2	Strap	Serine-threonine kinase receptor-associated protein	37.3901	0.158297	0.199314	1.1269	1.1269	Disease	Control
O88848	Arl6	ADP-ribosylation factor-like protein 6	11.8095	0.15845	0.199314	1.17634	1.17634	Disease	Control
Q08EC4	Cass4	Cas scaffolding protein family member 4	11.9394	0.158474	0.199314	1.15053	1.15053	Disease	Control
Q923D2	Blvrb	Flavin reductase (NADPH)	122.788	0.158977	0.19977	1.16434	1.16434	Disease	Control
Q571I9	Aldh16a1	Aldehyde dehydrogenase family 16 member A1	23.5069	0.159662	0.200454	1.16493	1.16493	Disease	Control
P58137	Acot8	Acyl-coenzyme A thioesterase 8	36.4167	0.160651	0.201518	2.46528	2.46528	Disease	Control
Q99PF4	Cdh23	Cadherin-23	5.7119	0.160827	0.20156	1.15869	0.863044	Control	Disease
Q3UIZ8	Mylk3	Myosin light chain kinase 3	17.847	0.161083	0.201704	1.09887	1.09887	Disease	Control
Q9JKM7	Rab37	Ras-related protein Rab-37	27.3038	0.161402	0.201925	1.15564	1.15564	Disease	Control
P14152	Mdh1	Malate dehydrogenase_ cytoplasmic	300.815	0.161837	0.202092	1.19981	1.19981	Disease	Control
Q9Z2I9	Sucla2	Succinate--CoA ligase [ADP-forming] subunit beta_ mitochondrial	308.156	0.161847	0.202092	1.20124	1.20124	Disease	Control
Q80W00	Ppp1r10	Serine/threonine-protein phosphatase 1 regulatory subunit 10	5.6329	0.161962	0.202092	1.14971	0.869788	Control	Disease
Q8WTY4	Ciapin1	Anamorsin	6.0841	0.162199	0.202211	1.17374	1.17374	Disease	Control
O70251	Eef1b	Elongation factor 1-beta	92.2355	0.162567	0.202492	1.11222	1.11222	Disease	Control
Q3V0T4	Itgad	Integrin alpha-D	17.9634	0.163018	0.202876	1.15329	1.15329	Disease	Control
Q7TMS5	Abcg2	ATP-binding cassette sub-family G member 2	153.338	0.163172	0.202891	1.16243	1.16243	Disease	Control
Q9CQ19	Myl9	Myosin regulatory light polypeptide 9	151.804	0.163614	0.203263	1.14573	0.872808	Control	Disease
P84096	Rhog	Rho-related GTP-binding protein RhoG	36.6886	0.164076	0.203659	1.12309	1.12309	Disease	Control
Q9D7S9	Chmp5	Charged multivesicular body protein 5	11.2944	0.164319	0.203782	1.61549	0.619006	Control	Disease
Q9DAW9	Cnn3	Calponin-3	61.2537	0.16474	0.204126	1.19325	0.83805	Control	Disease
P07901	Hsp90aa1	Heat shock protein HSP 90-alpha	441.706	0.16497	0.204234	1.17061	1.17061	Disease	Control
P61979	Hnrnpk	Heterogeneous nuclear ribonucleoprotein K	214.798	0.165264	0.204406	1.12213	0.89116	Control	Disease
P31254	Uba1y	Ubiquitin-like modifier-activating enzyme 1 Y	73.4883	0.165478	0.204406	1.31076	0.762914	Control	Disease
P10711	Tcea1	Transcription elongation factor A protein 1	24.5115	0.165541	0.204406	1.09856	0.910284	Control	Disease
O54749	Cyp2j5	Cytochrome P450 2J5	138.337	0.165899	0.204671	1.27219	1.27219	Disease	Control
Q9Z1T6	Pikfyve	1-phosphatidylinositol 3-phosphate 5-kinase	13.5972	0.166334	0.20503	1.20483	1.20483	Disease	Control
P42208	Sept2	Septin-2	67.01	0.167179	0.205893	1.10615	0.904034	Control	Disease
Q8BH69	Sephs1	Selenide_ water dikinase 1	11.9651	0.167823	0.206498	1.08416	1.08416	Disease	Control
P07309	Ttr	Transthyretin	102.854	0.167986	0.206498	1.54812	0.645944	Control	Disease
Q9CRB8	Mtfp1	Mitochondrial fission process protein 1	6.0011	0.168106	0.206498	1.25969	1.25969	Disease	Control
O08795	Prkcsh	Glucosidase 2 subunit beta	73.8022	0.168681	0.206896	1.14721	1.14721	Disease	Control
Q9DD03	Rab13	Ras-related protein Rab-13	38.387	0.168901	0.206896	1.18915	1.18915	Disease	Control
Q49B93	Slc5a12	Sodium-coupled monocarboxylate transporter 2	41.199	0.168932	0.206896	1.10341	0.906283	Control	Disease
Q8BWN8	Acot4	Acyl-coenzyme A thioesterase 4	97.084	0.169117	0.206896	1.11666	1.11666	Disease	Control
Q6P542	Abcf1	ATP-binding cassette sub-family F member 1	34.613	0.169157	0.206896	1.45596	1.45596	Disease	Control
Q9JME5	Ap3b2	AP-3 complex subunit beta-2	28.7034	0.169714	0.207399	1.12331	0.890228	Control	Disease
Q9D1P4	Chordc1	Cysteine and histidine-rich domain-containing protein 1	11.2426	0.169988	0.207413	1.07156	1.07156	Disease	Control
Q9CQI3	Gmfb	Glia maturation factor beta	53.4356	0.170017	0.207413	1.06698	1.06698	Disease	Control
P35846	Folr1	Folate receptor alpha	51.5303	0.170211	0.207471	1.22994	1.22994	Disease	Control
Q8VEM8	Slc25a3	Phosphate carrier protein_ mitochondrial	267.808	0.170558	0.207567	1.26813	1.26813	Disease	Control
P63028	Tpt1	Translationally-controlled tumor protein	46.2971	0.170585	0.207567	1.08372	0.92275	Control	Disease
Q02013	Aqp1	Aquaporin-1	32.3641	0.1708	0.207567	1.26863	0.788251	Control	Disease
P99027	Rplp2	60S acidic ribosomal protein P2	95.8568	0.170873	0.207567	1.19071	0.839836	Control	Disease
O88986	Gcat	2-amino-3-ketobutyrate coenzyme A ligase_ mitochondrial	139.426	0.171098	0.207663	1.21478	0.823193	Control	Disease
Q8CGF7	Tcerg1	Transcription elongation regulator 1	5.4037	0.171331	0.207769	1.1003	0.908845	Control	Disease
Q6PD03	Ppp2r5a	Serine/threonine-protein phosphatase 2A 56 kDa regulatory subunit alpha isoform	5.53	0.172441	0.208937	1.23072	0.812531	Control	Disease
Q920R6	Atp6v0a4	V-type proton ATPase 116 kDa subunit a isoform 4	185.903	0.172736	0.209116	1.18951	1.18951	Disease	Control
Q9CY58	Serbp1	Plasminogen activator inhibitor 1 RNA-binding protein	31.8414	0.173921	0.210298	1.2977	0.770596	Control	Disease
Q8JZV4	Rbm41	RNA-binding protein 41	11.7002	0.174008	0.210298	1.13659	0.879825	Control	Disease
Q9R0N0	Galk1	Galactokinase	71.8176	0.174512	0.210728	1.17411	0.851711	Control	Disease
Q6VGS5	Ccdc88c	Protein Daple	22.9777	0.175433	0.2116	1.13766	0.878997	Control	Disease
P62849	Rps24	40S ribosomal protein S24	38.9722	0.175532	0.2116	1.12553	1.12553	Disease	Control
Q9WUA2	Farsb	Phenylalanine--tRNA ligase beta subunit	75.783	0.175744	0.211676	1.20751	0.828153	Control	Disease
Q499M4	Tigd5	Tigger transposable element derived 5	5.4105	0.176198	0.212043	1.24137	0.80556	Control	Disease
Q9D898	Arpc5l	Actin-related protein 2/3 complex subunit 5-like protein	22.7114	0.17752	0.213454	1.07226	0.932612	Control	Disease
P35762	Cd81	CD81 antigen	30.3506	0.18053	0.21689	1.0959	0.912491	Control	Disease
P68037	Ube2l3	Ubiquitin-conjugating enzyme E2 L3	50.77	0.181173	0.217478	1.08618	0.920662	Control	Disease
Q9JIA9	Ctsr	Cathepsin R	11.3736	0.183111	0.219619	1.10806	0.902475	Control	Disease
Q9JMD3	Stard10	START domain-containing protein 10	50.6785	0.183841	0.220096	1.03213	1.03213	Disease	Control
Q9CR68	Uqcrfs1	Cytochrome b-c1 complex subunit Rieske_ mitochondrial	168.359	0.183925	0.220096	1.09828	0.910518	Control	Disease
P63323	Rps12	40S ribosomal protein S12	81.0311	0.183972	0.220096	1.14201	1.14201	Disease	Control
O35658	C1qbp	Complement component 1 Q subcomponent-binding protein_ mitochondrial	65.2761	0.184563	0.220617	1.12946	0.885381	Control	Disease
Q9WU28	Pfdn5	Prefoldin subunit 5	29.8337	0.185239	0.22124	1.14746	0.871488	Control	Disease
Q60823	Akt2	RAC-beta serine/threonine-protein kinase	17.6278	0.186314	0.222337	1.19065	1.19065	Disease	Control
O70475	Ugdh	UDP-glucose 6-dehydrogenase	119.308	0.186515	0.222389	1.14046	0.876839	Control	Disease
P21460	Cst3	Cystatin-C	12.961	0.187206	0.223027	1.11576	0.896254	Control	Disease
Q91WQ9	Calml4	Calmodulin-like protein 4	28.4523	0.187824	0.223576	1.18775	0.841925	Control	Disease
Q9CQQ7	Atp5f1	ATP synthase F(0) complex subunit B1_ mitochondrial	202.574	0.188454	0.224138	1.17109	1.17109	Disease	Control
O08585	Clta	Clathrin light chain A	36.8833	0.189212	0.224852	1.07355	1.07355	Disease	Control
Q9Z1L5	Cacna2d3	Voltage-dependent calcium channel subunit alpha-2/delta-3	5.4335	0.189375	0.224858	1.27697	1.27697	Disease	Control
Q99P30	Nudt7	Peroxisomal coenzyme A diphosphatase NUDT7	12.0724	0.189957	0.22536	1.21227	1.21227	Disease	Control
P16858	Gapdh	Glyceraldehyde-3-phosphate dehydrogenase	381.902	0.190143	0.225393	1.15256	1.15256	Disease	Control
P00329	Adh1	Alcohol dehydrogenase 1	181.607	0.190505	0.225558	1.85815	1.85815	Disease	Control
Q9JHJ0	Tmod3	Tropomodulin-3	65.5245	0.190599	0.225558	1.11568	1.11568	Disease	Control
Q9D8I3	Glod5	Glyoxalase domain-containing protein 5	66.94	0.190951	0.225787	1.39778	1.39778	Disease	Control
Q6ZPT1	Klhl9	Kelch-like protein 9	18.0057	0.191204	0.225898	1.25383	0.797554	Control	Disease
Q62148	Aldh1a2	Retinal dehydrogenase 2	60.127	0.191943	0.226583	1.17352	1.17352	Disease	Control
Q05793	Hspg2	Basement membrane-specific heparan sulfate proteoglycan core protein	678.12	0.192535	0.227093	1.10665	0.903629	Control	Disease
Q61166	Mapre1	Microtubule-associated protein RP/EB family member 1	12.2632	0.192768	0.22718	1.08106	1.08106	Disease	Control
Q9ERD7	Tubb3	Tubulin beta-3 chain	209.111	0.193051	0.227324	1.15018	1.15018	Disease	Control
O70577	Slc22a2	Solute carrier family 22 member 2	48.8199	0.193721	0.227925	1.47288	1.47288	Disease	Control
P59999	Arpc4	Actin-related protein 2/3 complex subunit 4	58.7808	0.194696	0.228805	1.12944	1.12944	Disease	Control
Q9D8N2	Fam45a	Protein FAM45A	5.5397	0.194839	0.228805	1.132	1.132	Disease	Control
Q8K2C6	Sirt5	NAD-dependent protein deacylase sirtuin-5_ mitochondrial	17.3078	0.194951	0.228805	1.15489	0.865886	Control	Disease
Q3LAC4	Prex2	Phosphatidylinositol 3_4_5-trisphosphate-dependent Rac exchanger 2 protein	28.3433	0.195349	0.229083	1.23484	0.809819	Control	Disease
Q3U5Q7	Cmpk2	UMP-CMP kinase 2_ mitochondrial	23.2529	0.195826	0.229224	1.13416	1.13416	Disease	Control
O70325	Gpx4	Phospholipid hydroperoxide glutathione peroxidase_ mitochondrial	75.6947	0.195891	0.229224	1.13568	1.13568	Disease	Control
Q91VH2	Snx9	Sorting nexin-9	23.9065	0.195953	0.229224	1.11234	1.11234	Disease	Control
Q3URS9	Ccdc51	Coiled-coil domain-containing protein 51	28.6186	0.196282	0.22942	1.12322	0.890301	Control	Disease
O35099	Map3k5	Mitogen-activated protein kinase kinase kinase 5	5.682	0.198325	0.231618	1.18142	1.18142	Disease	Control
P61750	Arf4	ADP-ribosylation factor 4	114.064	0.199033	0.231778	1.27937	1.27937	Disease	Control
P35831	Ptpn12	Tyrosine-protein phosphatase non-receptor type 12	5.561	0.19905	0.231778	1.32676	0.753713	Control	Disease
Q7TN37	Trpm4	Transient receptor potential cation channel subfamily M member 4	16.2986	0.199085	0.231778	1.1679	0.856234	Control	Disease
Q9JIW9	Ralb	Ras-related protein Ral-B	46.2252	0.199114	0.231778	1.25678	1.25678	Disease	Control
P97370	Atp1b3	Sodium/potassium-transporting ATPase subunit beta-3	29.8603	0.199596	0.232031	1.11165	1.11165	Disease	Control
Q8VEK0	Tmem30a	Cell cycle control protein 50A	24.7627	0.200135	0.232031	2.68593	2.68593	Disease	Control
Q91W90	Txndc5	Thioredoxin domain-containing protein 5	76.9273	0.200208	0.232031	1.18029	1.18029	Disease	Control
Q8BGS2	Bola2	BolA-like protein 2	6.4511	0.200213	0.232031	1.18539	0.843607	Control	Disease
Q8VI36	Pxn	Paxillin	22.5283	0.200324	0.232031	1.29267	0.773592	Control	Disease
Q80U35	Arhgef17	Rho guanine nucleotide exchange factor 17	11.002	0.20042	0.232031	1.34245	0.744909	Control	Disease
Q99JW4	Lims1	LIM and senescent cell antigen-like-containing domain protein 1	40.8653	0.200618	0.232031	1.22876	1.22876	Disease	Control
P08752	Gnai2	Guanine nucleotide-binding protein G(i) subunit alpha-2	158.576	0.200636	0.232031	1.17442	1.17442	Disease	Control
P34022	Ranbp1	Ran-specific GTPase-activating protein	12.4867	0.201189	0.232482	1.09144	0.91622	Control	Disease
P63321	Rala	Ras-related protein Ral-A	54.8541	0.201448	0.232592	1.22653	1.22653	Disease	Control
Q60597	Ogdh	2-oxoglutarate dehydrogenase_ mitochondrial	663.954	0.201715	0.232711	1.09406	1.09406	Disease	Control
Q8BIJ6	Iars2	Isoleucine--tRNA ligase_ mitochondrial	203.564	0.201984	0.232832	1.09573	1.09573	Disease	Control
Q9D394	Rufy3	Protein RUFY3	40.6697	0.204243	0.235246	1.16021	1.16021	Disease	Control
Q01730	Rsu1	Ras suppressor protein 1	50.6486	0.204549	0.235407	1.10691	0.90342	Control	Disease
Q5SW19	Cluh	Clustered mitochondria protein homolog	142.83	0.204775	0.235477	1.1573	1.1573	Disease	Control
Q9D7J9	Echdc3	Enoyl-CoA hydratase domain-containing protein 3_ mitochondrial	90.0624	0.205088	0.235507	1.14648	0.872235	Control	Disease
Q8K310	Matr3	Matrin-3	71.5919	0.205132	0.235507	1.12308	0.89041	Control	Disease
P06281	Ren1	Renin-1	108.543	0.205601	0.235854	1.2456	1.2456	Disease	Control
Q61081	Cdc37	Hsp90 co-chaperone Cdc37	37.9483	0.206849	0.237046	1.08881	1.08881	Disease	Control
Q07813	Bax	Apoptosis regulator BAX	11.8175	0.206973	0.237046	1.22906	1.22906	Disease	Control
Q9Z2W0	Dnpep	Aspartyl aminopeptidase	79.4343	0.207901	0.237918	1.04579	1.04579	Disease	Control
P11591	Mup5	Major urinary protein 5	30.6364	0.208565	0.238419	1.31789	1.31789	Disease	Control
Q60648	Gm2a	Ganglioside GM2 activator	90.474	0.208674	0.238419	1.34273	1.34273	Disease	Control
P62754	Rps6	40S ribosomal protein S6	50.6874	0.209117	0.238733	1.15099	1.15099	Disease	Control
O55131	Sept7	Septin-7	79.4815	0.209309	0.238761	1.10766	0.902801	Control	Disease
P56371	Rab4a	Ras-related protein Rab-4A	27.5763	0.209561	0.238856	1.11306	0.898427	Control	Disease
Q9CZX8	Rps19	40S ribosomal protein S19	65.5292	0.210316	0.239478	1.10015	0.908967	Control	Disease
P62737	Acta2	Actin_ aortic smooth muscle	486.716	0.210547	0.239478	1.38745	1.38745	Disease	Control
Q8BMF4	Dlat	Dihydrolipoyllysine-residue acetyltransferase component of pyruvate dehydrogenase complex_ mitochondrial	239.52	0.210642	0.239478	1.11081	1.11081	Disease	Control
P08228	Sod1	Superoxide dismutase [Cu-Zn]	125.657	0.210893	0.239478	1.10347	1.10347	Disease	Control
Q91VD9	Ndufs1	NADH-ubiquinone oxidoreductase 75 kDa subunit_ mitochondrial	465.67	0.210993	0.239478	1.19214	1.19214	Disease	Control
Q6VNB8	Wdfy3	WD repeat and FYVE domain-containing protein 3	21.9676	0.211116	0.239478	1.12305	1.12305	Disease	Control
Q8CFE4	Scyl2	SCY1-like protein 2	10.9508	0.211919	0.240197	1.21545	0.822744	Control	Disease
Q7SIG6	Asap2	Arf-GAP with SH3 domain_ ANK repeat and PH domain-containing protein 2	14.3964	0.212365	0.240511	1.74741	1.74741	Disease	Control
Q8R2Y8	Ptrh2	Peptidyl-tRNA hydrolase 2_ mitochondrial	30.8067	0.213284	0.24136	1.06853	1.06853	Disease	Control
Q05816	Fabp5	Fatty acid-binding protein_ epidermal	28.0396	0.213513	0.241426	1.33563	0.74871	Control	Disease
P31001	Des	Desmin	118.137	0.21409	0.241887	1.15015	0.86945	Control	Disease
Q9CRC9	Gnpda2	Glucosamine-6-phosphate isomerase 2	25.0161	0.214451	0.242103	1.09656	1.09656	Disease	Control
Q8R001	Mapre2	Microtubule-associated protein RP/EB family member 2	12.1268	0.214831	0.242339	1.11665	1.11665	Disease	Control
Q68FD5	Cltc	Clathrin heavy chain 1	1007.36	0.215374	0.242759	1.13357	1.13357	Disease	Control
P50544	Acadvl	Very long-chain specific acyl-CoA dehydrogenase_ mitochondrial	338.291	0.217047	0.244357	1.07973	0.926156	Control	Disease
P50580	Pa2g4	Proliferation-associated protein 2G4	70.0413	0.217136	0.244357	1.16287	1.16287	Disease	Control
Q9WV02	Rbmx	RNA-binding motif protein_ X chromosome	36.4064	0.217852	0.24497	1.18422	0.844438	Control	Disease
Q9JHK4	Rabggta	Geranylgeranyl transferase type-2 subunit alpha	11.7364	0.218349	0.245335	1.12944	0.885393	Control	Disease
P99028	Uqcrh	Cytochrome b-c1 complex subunit 6_ mitochondrial	72.1506	0.218556	0.245374	1.09247	0.915356	Control	Disease
Q8BGZ7	Krt75	Keratin_ type II cytoskeletal 75	60.5998	0.21903	0.245672	1.23448	0.81006	Control	Disease
Q8CHP8	Pgp	Glycerol-3-phosphate phosphatase	29.6003	0.219168	0.245672	2.09442	0.477459	Control	Disease
Q3U0B3	Dhrs11	Dehydrogenase/reductase SDR family member 11	6.4707	0.221009	0.247542	1.19156	0.839238	Control	Disease
Q9Z1W9	Stk39	STE20/SPS1-related proline-alanine-rich protein kinase	12.0995	0.221397	0.24778	1.09764	0.911045	Control	Disease
P26039	Tln1	Talin-1	799.546	0.221788	0.247917	1.10996	1.10996	Disease	Control
Q922D8	Mthfd1	C-1-tetrahydrofolate synthase_ cytoplasmic	413.462	0.221972	0.247917	1.14357	1.14357	Disease	Control
Q8K0H1	Slc47a1	Multidrug and toxin extrusion protein 1	38.247	0.222042	0.247917	1.13012	1.13012	Disease	Control
Q8VBW6	Nae1	NEDD8-activating enzyme E1 regulatory subunit	11.6261	0.223172	0.248984	1.08386	1.08386	Disease	Control
Q9EP89	Lactb	Serine beta-lactamase-like protein LACTB_ mitochondrial	83.0981	0.223411	0.249055	1.1792	0.848029	Control	Disease
Q8K2I3	Fmo2	Dimethylaniline monooxygenase [N-oxide-forming] 2	124.399	0.223808	0.249303	1.07088	1.07088	Disease	Control
Q8BYJ6	Tbc1d4	TBC1 domain family member 4	11.8251	0.224617	0.250008	1.13662	1.13662	Disease	Control
P57746	Atp6v1d	V-type proton ATPase subunit D	98.6064	0.226002	0.251353	1.08087	1.08087	Disease	Control
Q8K4H1	Afmid	Kynurenine formamidase	5.7221	0.227395	0.252629	1.23637	0.808818	Control	Disease
Q99L60	Atp6v1c2	V-type proton ATPase subunit C 2	52.0591	0.22765	0.252629	1.10859	1.10859	Disease	Control
Q6IFX3	Krt40	Keratin_ type I cytoskeletal 40	13.7285	0.227811	0.252629	1.23417	1.23417	Disease	Control
Q99PL5	Rrbp1	Ribosome-binding protein 1	93.9397	0.22786	0.252629	1.12327	1.12327	Disease	Control
P70691	Ugt1a2	UDP-glucuronosyltransferase 1-2	210.225	0.22834	0.252856	1.14861	0.870619	Control	Disease
Q9D967	Mdp1	Magnesium-dependent phosphatase 1	35.6536	0.22842	0.252856	1.20729	1.20729	Disease	Control
P18894	Dao	D-amino-acid oxidase	112.6	0.229076	0.253385	1.14099	1.14099	Disease	Control
Q9CR57	Rpl14	60S ribosomal protein L14	30.8947	0.229609	0.253776	1.27671	1.27671	Disease	Control
O08997	Atox1	Copper transport protein ATOX1	71.3159	0.230798	0.254893	1.10842	0.902183	Control	Disease
P28654	Dcn	Decorin	20.0353	0.231359	0.255315	1.42649	0.701022	Control	Disease
A2AQP0	Myh7b	Myosin-7B	33.7224	0.231798	0.255601	1.77882	0.56217	Control	Disease
P62281	Rps11	40S ribosomal protein S11	77.757	0.232813	0.256521	1.12851	1.12851	Disease	Control
P30275	Ckmt1	Creatine kinase U-type_ mitochondrial	110.395	0.233437	0.25701	1.13831	1.13831	Disease	Control
Q9QYF9	Ndrg3	Protein NDRG3	17.2602	0.233706	0.257027	1.13028	1.13028	Disease	Control
P62073	Timm10	Mitochondrial import inner membrane translocase subunit Tim10	28.2038	0.233814	0.257027	1.39154	0.718631	Control	Disease
P62996	Tra2b	Transformer-2 protein homolog beta	41.2143	0.234221	0.257275	1.04459	0.957313	Control	Disease
Q61035	Hars	Histidine--tRNA ligase_ cytoplasmic	35.6881	0.234803	0.257481	1.12969	1.12969	Disease	Control
Q9Z1Q5	Clic1	Chloride intracellular channel protein 1	149.623	0.234952	0.257481	1.11676	1.11676	Disease	Control
Q9CXY6	Ilf2	Interleukin enhancer-binding factor 2	42.6073	0.235065	0.257481	1.07053	1.07053	Disease	Control
Q8R3Q6	Ccdc58	Coiled-coil domain-containing protein 58	5.8605	0.235132	0.257481	1.23152	0.812005	Control	Disease
Q99M28	Rnps1	RNA-binding protein with serine-rich domain 1	5.8281	0.236318	0.258405	1.20843	0.827518	Control	Disease
P59017	Bcl2l13	Bcl-2-like protein 13	22.8188	0.23634	0.258405	1.26752	1.26752	Disease	Control
Q9D3E6	Stag1	Cohesin subunit SA-1	6.4568	0.236873	0.258789	1.19678	0.835573	Control	Disease
Q8CFJ7	Slc25a45	Solute carrier family 25 member 45	6.2281	0.237289	0.259045	1.14838	1.14838	Disease	Control
Q99PT1	Arhgdia	Rho GDP-dissociation inhibitor 1	113.55	0.238287	0.259753	1.08397	0.922535	Control	Disease
P14576	Srp54	Signal recognition particle 54 kDa protein	11.2157	0.238407	0.259753	1.11592	1.11592	Disease	Control
Q8K386	Rab15	Ras-related protein Rab-15	33.6949	0.238486	0.259753	1.53951	1.53951	Disease	Control
Q9R0Y5	Ak1	Adenylate kinase isoenzyme 1	40.3115	0.238836	0.259936	1.0993	0.909672	Control	Disease
Q9Z2H5	Epb41l1	Band 4.1-like protein 1	81.4112	0.239565	0.260489	1.08854	0.918663	Control	Disease
P62774	Mtpn	Myotrophin	41.2556	0.23971	0.260489	1.14964	0.869835	Control	Disease
Q60767	Ly75	Lymphocyte antigen 75	5.8929	0.240305	0.260832	1.17205	1.17205	Disease	Control
A2A9C3	Szt2	KICSTOR complex protein SZT2	5.8847	0.240393	0.260832	1.37237	1.37237	Disease	Control
Q9CZB0	Sdhc	Succinate dehydrogenase cytochrome b560 subunit_ mitochondrial	60.5141	0.240964	0.261252	1.23042	1.23042	Disease	Control
Q9WUQ2	Preb	Prolactin regulatory element-binding protein	5.6978	0.241884	0.261854	3.01281	0.331916	Control	Disease
Q3UIU2	Ndufb6	NADH dehydrogenase [ubiquinone] 1 beta subcomplex subunit 6	13.7259	0.241887	0.261854	1.15178	1.15178	Disease	Control
P35980	Rpl18	60S ribosomal protein L18	64.0678	0.24252	0.262339	1.17067	0.854215	Control	Disease
P10649	Gstm1	Glutathione S-transferase Mu 1	291.456	0.243439	0.263018	1.24727	1.24727	Disease	Control
Q9Z0M5	Lipa	Lysosomal acid lipase/cholesteryl ester hydrolase	19.1267	0.243693	0.263018	1.14778	1.14778	Disease	Control
Q8BWM0	Ptges2	Prostaglandin E synthase 2	70.7789	0.243832	0.263018	1.12133	1.12133	Disease	Control
P47802	Mtx1	Metaxin-1	70.8592	0.243887	0.263018	1.06651	0.937637	Control	Disease
Q91ZM2	Sh2b1	SH2B adapter protein 1	6.1028	0.2442	0.263156	1.17062	0.854248	Control	Disease
Q9JLB4	Cubn	Cubilin	588.891	0.244612	0.2634	1.16736	1.16736	Disease	Control
P60824	Cirbp	Cold-inducible RNA-binding protein	11.4109	0.245393	0.264019	1.20862	0.827387	Control	Disease
Q9D5T0	Atad1	ATPase family AAA domain-containing protein 1	43.624	0.245781	0.264019	1.20171	1.20171	Disease	Control
Q9Z0X1	Aifm1	Apoptosis-inducing factor 1_ mitochondrial	214.96	0.24584	0.264019	1.10358	1.10358	Disease	Control
Q8VEK3	Hnrnpu	Heterogeneous nuclear ribonucleoprotein U	118.848	0.246109	0.264019	1.16419	0.858965	Control	Disease
Q9WTM5	Ruvbl2	RuvB-like 2	69.8572	0.246115	0.264019	1.11978	1.11978	Disease	Control
Q3THE2	Myl12b	Myosin regulatory light chain 12B	150.803	0.246563	0.264287	1.11444	0.897309	Control	Disease
P48193	Epb41	Protein 4.1	80.3042	0.246736	0.264287	1.18295	0.845343	Control	Disease
Q9D0E1	Hnrnpm	Heterogeneous nuclear ribonucleoprotein M	116.566	0.247095	0.264445	1.06974	0.934811	Control	Disease
Q8K0C4	Cyp51a1	Lanosterol 14-alpha demethylase	71.0315	0.247255	0.264445	1.49636	1.49636	Disease	Control
Q8BW94	Dnah3	Dynein heavy chain 3_ axonemal	42.1108	0.247824	0.264672	1.12028	0.892636	Control	Disease
Q9QZE7	Tsnax	Translin-associated protein X	17.8211	0.24784	0.264672	1.07063	0.934028	Control	Disease
Q91VN4	Chchd6	MICOS complex subunit Mic25	25.7912	0.248629	0.265315	1.34641	0.742718	Control	Disease
Q99LD4	Gps1	COP9 signalosome complex subunit 1	24.7085	0.249214	0.265546	1.59654	1.59654	Disease	Control
Q8CB44	Gramd4	GRAM domain-containing protein 4	12.29	0.249218	0.265546	1.24894	1.24894	Disease	Control
Q9EQX4	Aif1l	Allograft inflammatory factor 1-like	26.2861	0.249612	0.265708	1.19778	0.834881	Control	Disease
Q5EBG8	N/A	Uncharacterized protein C1orf50 homolog	11.0156	0.249744	0.265708	1.26821	0.788513	Control	Disease
P12970	Rpl7a	60S ribosomal protein L7a	99.5586	0.250215	0.266011	1.16099	0.861331	Control	Disease
P63001	Rac1	Ras-related C3 botulinum toxin substrate 1	87.3855	0.251211	0.26687	1.16928	1.16928	Disease	Control
P09528	Fth1	Ferritin heavy chain	42.6377	0.251589	0.267072	1.10788	0.902625	Control	Disease
Q5SQX6	Cyfip2	Cytoplasmic FMR1-interacting protein 2	22.2447	0.251977	0.267188	1.14362	0.874415	Control	Disease
Q8VBV7	Cops8	COP9 signalosome complex subunit 8	43.7488	0.252074	0.267188	1.10437	0.905494	Control	Disease
Q07076	Anxa7	Annexin A7	97.6862	0.252284	0.267212	1.08708	1.08708	Disease	Control
P52480	Pkm	Pyruvate kinase PKM	446.399	0.253014	0.267786	1.12379	0.889845	Control	Disease
Q8VEA4	Chchd4	Mitochondrial intermembrane space import and assembly protein 40	43.7426	0.25333	0.267921	1.22267	1.22267	Disease	Control
P48758	Cbr1	Carbonyl reductase [NADPH] 1	251.532	0.253715	0.26798	1.08727	0.919737	Control	Disease
P63082	Atp6v0c	V-type proton ATPase 16 kDa proteolipid subunit	36.6294	0.253763	0.26798	1.07564	1.07564	Disease	Control
Q9DA97	Sept14	Septin-14	30.4371	0.253982	0.268013	1.06305	0.940688	Control	Disease
P01942	Hba	Hemoglobin subunit alpha	143.619	0.254316	0.268166	1.27618	0.783586	Control	Disease
Q62388	Atm	Serine-protein kinase ATM	16.4538	0.254669	0.268187	1.08066	1.08066	Disease	Control
Q3TC72	Fahd2	Fumarylacetoacetate hydrolase domain-containing protein 2A	150.147	0.25474	0.268187	1.11881	1.11881	Disease	Control
Q3THK7	Gmps	GMP synthase [glutamine-hydrolyzing]	29.6253	0.254902	0.268187	1.22756	1.22756	Disease	Control
P19137	Lama1	Laminin subunit alpha-1	5.7834	0.25551	0.268628	1.14818	1.14818	Disease	Control
P52760	Rida	2-iminobutanoate/2-iminopropanoate deaminase	180.069	0.255893	0.268832	1.13134	0.883905	Control	Disease
Q99MN9	Pccb	Propionyl-CoA carboxylase beta chain_ mitochondrial	293.596	0.256851	0.26964	1.06147	1.06147	Disease	Control
P36993	Ppm1b	Protein phosphatase 1B	29.6671	0.257167	0.269772	1.24899	1.24899	Disease	Control
Q9Z1Z0	Uso1	General vesicular transport factor p115	147.383	0.257385	0.269802	1.07626	0.929145	Control	Disease
Q8BH04	Pck2	Phosphoenolpyruvate carboxykinase [GTP]_ mitochondrial	18.5351	0.258373	0.270638	1.12466	1.12466	Disease	Control
Q8R404	Mic13	MICOS complex subunit MIC13	44.1268	0.258563	0.270638	1.05727	1.05727	Disease	Control
P61164	Actr1a	Alpha-centractin	84.8653	0.258913	0.270805	1.14392	1.14392	Disease	Control
Q8K3X6	Anks4b	Ankyrin repeat and SAM domain-containing protein 4B	6.6286	0.261019	0.272628	1.11359	0.897995	Control	Disease
P40142	Tkt	Transketolase	504.096	0.261039	0.272628	1.14682	0.87198	Control	Disease
Q3UFB2	Znhit6	Box C/D snoRNA protein 1	5.7801	0.261317	0.272718	1.08691	1.08691	Disease	Control
Q61205	Pafah1b3	Platelet-activating factor acetylhydrolase IB subunit gamma	5.7892	0.262363	0.27324	1.12384	0.889807	Control	Disease
Q9CQJ8	Ndufb9	NADH dehydrogenase [ubiquinone] 1 beta subcomplex subunit 9	69.5569	0.262521	0.27324	1.10531	1.10531	Disease	Control
Q99JB2	Stoml2	Stomatin-like protein 2_ mitochondrial	63.4054	0.262555	0.27324	1.20113	0.832549	Control	Disease
Q8BU30	Iars	Isoleucine--tRNA ligase_ cytoplasmic	29.309	0.262585	0.27324	1.12909	1.12909	Disease	Control
Q9D6S7	Mrrf	Ribosome-recycling factor_ mitochondrial	39.9891	0.263046	0.273519	1.04855	1.04855	Disease	Control
Q99KC8	Vwa5a	von Willebrand factor A domain-containing protein 5A	86.592	0.264115	0.274429	1.05785	0.94531	Control	Disease
Q91XF0	Pnpo	Pyridoxine-5'-phosphate oxidase	12.2406	0.26515	0.275304	1.17505	1.17505	Disease	Control
P62082	Rps7	40S ribosomal protein S7	59.7488	0.26558	0.27555	1.39215	0.718316	Control	Disease
P84091	Ap2m1	AP-2 complex subunit mu	90.0293	0.266383	0.275889	1.0991	1.0991	Disease	Control
Q9D892	Itpa	Inosine triphosphate pyrophosphatase	31.5304	0.266525	0.275889	1.08631	1.08631	Disease	Control
Q8C5W0	Clmn	Calmin	5.8738	0.266609	0.275889	1.22266	0.817891	Control	Disease
Q8BL97	Srsf7	Serine/arginine-rich splicing factor 7	34.8888	0.266683	0.275889	1.09082	1.09082	Disease	Control
Q61990	Pcbp2	Poly(rC)-binding protein 2	80.8983	0.266925	0.275939	1.03848	1.03848	Disease	Control
Q9R1P1	Psmb3	Proteasome subunit beta type-3	54.9574	0.268351	0.277211	1.05286	1.05286	Disease	Control
P10493	Nid1	Nidogen-1	160.365	0.268768	0.27744	1.14	1.14	Disease	Control
Q9D0M5	Dynll2	Dynein light chain 2_ cytoplasmic	58.3007	0.270475	0.278772	1.10788	1.10788	Disease	Control
Q8R1S0	Coq6	Ubiquinone biosynthesis monooxygenase COQ6_ mitochondrial	18.4706	0.270614	0.278772	1.10729	0.903106	Control	Disease
P70444	Bid	BH3-interacting domain death agonist	12.1013	0.270646	0.278772	1.56087	1.56087	Disease	Control
P62830	Rpl23	60S ribosomal protein L23	69.9671	0.272263	0.280235	1.06471	0.939222	Control	Disease
P62880	Gnb2	Guanine nucleotide-binding protein G(I)/G(S)/G(T) subunit beta-2	123.851	0.272688	0.280469	1.07943	1.07943	Disease	Control
O88569	Hnrnpa2b1	Heterogeneous nuclear ribonucleoproteins A2/B1	184.723	0.27327	0.280848	1.13746	1.13746	Disease	Control
Q9ERT9	Ppp1r1a	Protein phosphatase 1 regulatory subunit 1A	5.6509	0.273451	0.280848	2.24875	0.444692	Control	Disease
Q91ZJ5	Ugp2	UTP--glucose-1-phosphate uridylyltransferase	167.508	0.274136	0.281348	1.06247	1.06247	Disease	Control
Q9DBV4	Mxra8	Matrix remodeling-associated protein 8	6.073	0.275041	0.282074	1.59323	1.59323	Disease	Control
Q80TV8	Clasp1	CLIP-associating protein 1	5.7745	0.275692	0.282338	1.11191	1.11191	Disease	Control
Q80SW1	Ahcyl1	S-adenosylhomocysteine hydrolase-like protein 1	138.986	0.275721	0.282338	1.10992	1.10992	Disease	Control
Q924X2	Cpt1b	Carnitine O-palmitoyltransferase 1_ muscle isoform	42.3382	0.275894	0.282338	1.12017	1.12017	Disease	Control
Q99KI0	Aco2	Aconitate hydratase_ mitochondrial	672.867	0.276117	0.282363	1.14461	1.14461	Disease	Control
P62264	Rps14	40S ribosomal protein S14	78.0914	0.277355	0.283265	1.19925	0.833857	Control	Disease
Q8VED5	Krt79	Keratin_ type II cytoskeletal 79	13.6624	0.277503	0.283265	5.04314	5.04314	Disease	Control
Q8JZU2	Slc25a1	Tricarboxylate transport protein_ mitochondrial	34.4495	0.277596	0.283265	1.12844	1.12844	Disease	Control
Q9CQ91	Ndufa3	NADH dehydrogenase [ubiquinone] 1 alpha subcomplex subunit 3	21.5407	0.277912	0.283384	1.09137	1.09137	Disease	Control
Q7TNH6	Nphp3	Nephrocystin-3	47.1647	0.278855	0.284068	1.16497	0.858393	Control	Disease
Q8CJ40	Crocc	Rootletin	125.374	0.278983	0.284068	1.30468	0.76647	Control	Disease
P39061	Col18a1	Collagen alpha-1(XVIII) chain	92.7425	0.279575	0.284467	1.12902	0.885726	Control	Disease
Q91V64	Isoc1	Isochorismatase domain-containing protein 1	35.02	0.28058	0.285179	1.0903	0.917176	Control	Disease
Q9WV68	Decr2	Peroxisomal 2_4-dienoyl-CoA reductase	19.6261	0.280797	0.285179	1.06178	0.941819	Control	Disease
Q5XG73	Acbd5	Acyl-CoA-binding domain-containing protein 5	16.8619	0.28119	0.285179	1.5865	1.5865	Disease	Control
P05064	Aldoa	Fructose-bisphosphate aldolase A	334.436	0.281539	0.285179	1.07736	0.928192	Control	Disease
Q61207	Psap	Prosaposin	178.819	0.281543	0.285179	1.07664	1.07664	Disease	Control
Q99KB8	Hagh	Hydroxyacylglutathione hydrolase_ mitochondrial	114.156	0.281782	0.285179	1.11701	0.895247	Control	Disease
P03888	Mtnd1	NADH-ubiquinone oxidoreductase chain 1	26.4839	0.281914	0.285179	1.08682	1.08682	Disease	Control
Q9JMH9	Myo18a	Unconventional myosin-XVIIIa	40.1306	0.282042	0.285179	1.07438	0.930766	Control	Disease
Q91WQ3	Yars	Tyrosine--tRNA ligase_ cytoplasmic	47.655	0.282206	0.285179	1.67965	1.67965	Disease	Control
Q9EP69	Sacm1l	Phosphatidylinositide phosphatase SAC1	104.346	0.282279	0.285179	1.19263	0.838482	Control	Disease
Q9DBG3	Ap2b1	AP-2 complex subunit beta	267.573	0.282874	0.285577	1.26701	1.26701	Disease	Control
Q9JKB1	Uchl3	Ubiquitin carboxyl-terminal hydrolase isozyme L3	42.1568	0.283517	0.285809	1.27402	1.27402	Disease	Control
Q62418	Dbnl	Drebrin-like protein	46.8584	0.283557	0.285809	1.09844	0.910384	Control	Disease
P14211	Calr	Calreticulin	248.914	0.283706	0.285809	1.09737	1.09737	Disease	Control
Q9Z1Q9	Vars	Valine--tRNA ligase	41.2316	0.284185	0.285901	1.13081	1.13081	Disease	Control
Q01853	Vcp	Transitional endoplasmic reticulum ATPase	497.662	0.284199	0.285901	1.17436	1.17436	Disease	Control
Q8BTZ7	Gmppb	Mannose-1-phosphate guanyltransferase beta	12.4026	0.284593	0.285919	1.21175	0.825255	Control	Disease
P80313	Cct7	T-complex protein 1 subunit eta	123.542	0.284704	0.285919	1.27386	1.27386	Disease	Control
O55125	Nipsnap1	Protein NipSnap homolog 1	115.989	0.284821	0.285919	1.08508	1.08508	Disease	Control
P14148	Rpl7	60S ribosomal protein L7	105.629	0.286894	0.287661	1.10931	0.901459	Control	Disease
Q63918	Sdpr	Serum deprivation-response protein	25.2783	0.286961	0.287661	1.18822	0.841594	Control	Disease
P28656	Nap1l1	Nucleosome assembly protein 1-like 1	31.5276	0.288018	0.288135	1.04866	0.953602	Control	Disease
Q99JY8	Plpp3	Phospholipid phosphatase 3	5.7213	0.288023	0.288135	1.09556	1.09556	Disease	Control
Q60864	Stip1	Stress-induced-phosphoprotein 1	153.803	0.288041	0.288135	1.08368	1.08368	Disease	Control
P10852	Slc3a2	4F2 cell-surface antigen heavy chain	113.958	0.289703	0.289594	1.24211	1.24211	Disease	Control
Q8BVI4	Qdpr	Dihydropteridine reductase	197.295	0.290492	0.290179	1.13859	1.13859	Disease	Control
A3KGB4	Tbc1d8b	TBC1 domain family member 8B	37.9191	0.290852	0.290335	1.17609	0.850271	Control	Disease
P26231	Ctnna1	Catenin alpha-1	228.447	0.291296	0.290495	1.07633	1.07633	Disease	Control
Q3UIL6	Plekha7	Pleckstrin homology domain-containing family A member 7	23.1791	0.291421	0.290495	1.11176	1.11176	Disease	Control
P21279	Gnaq	Guanine nucleotide-binding protein G(q) subunit alpha	81.5568	0.292362	0.291229	1.09776	0.910945	Control	Disease
Q9CXF0	Kynu	Kynureninase	39.8253	0.292584	0.291246	1.1335	0.882222	Control	Disease
Q60668	Hnrnpd	Heterogeneous nuclear ribonucleoprotein D0	93.8596	0.292966	0.291422	1.0866	0.920304	Control	Disease
Q8VDQ1	Ptgr2	Prostaglandin reductase 2	80.6694	0.293398	0.291464	1.28256	1.28256	Disease	Control
Q8BP67	Rpl24	60S ribosomal protein L24	39.2939	0.293418	0.291464	1.11084	1.11084	Disease	Control
P62305	Snrpe	Small nuclear ribonucleoprotein E	13.7689	0.294261	0.292097	1.03817	0.963235	Control	Disease
P80316	Cct5	T-complex protein 1 subunit epsilon	130.988	0.295158	0.292784	1.10226	1.10226	Disease	Control
Q8CI78	Rmnd1	Required for meiotic nuclear division protein 1 homolog	11.1554	0.295661	0.292914	1.05891	1.05891	Disease	Control
Q8R050	Gspt1	Eukaryotic peptide chain release factor GTP-binding subunit ERF3A	32.3944	0.295701	0.292914	1.104	1.104	Disease	Control
Q925I1	Atad3	ATPase family AAA domain-containing protein 3	84.3895	0.296073	0.293079	1.53199	1.53199	Disease	Control
Q9DBH5	Lman2	Vesicular integral-membrane protein VIP36	73.4547	0.296722	0.293516	1.4254	0.701558	Control	Disease
O35973	Per1	Period circadian protein homolog 1	11.651	0.297713	0.294292	1.27857	0.782124	Control	Disease
P09925	Surf1	Surfeit locus protein 1	11.6646	0.299713	0.296063	1.10343	1.10343	Disease	Control
Q99N28	Cadm3	Cell adhesion molecule 3	5.6994	0.300205	0.296343	1.1906	0.839911	Control	Disease
P42859	Htt	Huntingtin	11.589	0.300595	0.296523	3.49867	3.49867	Disease	Control
Q07797	Lgals3bp	Galectin-3-binding protein	17.211	0.301152	0.296669	1.13942	0.877641	Control	Disease
Q5SWY8	Slc5a10	Sodium/glucose cotransporter 5	59.9959	0.30116	0.296669	1.12044	1.12044	Disease	Control
Q9DBF1	Aldh7a1	Alpha-aminoadipic semialdehyde dehydrogenase	333.707	0.302243	0.29753	1.06394	0.939905	Control	Disease
Q62468	Vil1	Villin-1	515.836	0.302807	0.297878	1.13574	1.13574	Disease	Control
Q9DCB8	Isca2	Iron-sulfur cluster assembly 2 homolog_ mitochondrial	19.4169	0.303034	0.297896	1.07424	0.930887	Control	Disease
P26638	Sars	Serine--tRNA ligase_ cytoplasmic	114.467	0.30359	0.298236	1.08567	1.08567	Disease	Control
Q9Z1K8	Slc7a7	Y+L amino acid transporter 1	5.9596	0.304062	0.298449	1.40944	0.709503	Control	Disease
P11031	Sub1	Activated RNA polymerase II transcriptional coactivator p15	21.5927	0.304227	0.298449	1.15072	0.869018	Control	Disease
Q61160	Fadd	FAS-associated death domain protein	11.1928	0.304977	0.298653	1.08392	0.922577	Control	Disease
Q78IK2	Usmg5	Up-regulated during skeletal muscle growth protein 5	27.356	0.305053	0.298653	1.25081	1.25081	Disease	Control
Q8BUV3	Gphn	Gephyrin	56.7982	0.305064	0.298653	1.19049	0.839992	Control	Disease
Q8VEJ9	Vps4a	Vacuolar protein sorting-associated protein 4A	17.7859	0.305482	0.298726	1.14605	1.14605	Disease	Control
Q64435	Ugt1a6	UDP-glucuronosyltransferase 1-6	87.7357	0.305611	0.298726	1.10449	0.905398	Control	Disease
Q6NVF9	Cpsf6	Cleavage and polyadenylation specificity factor subunit 6	11.004	0.305768	0.298726	1.10002	0.909074	Control	Disease
Q62426	Cstb	Cystatin-B	35.1323	0.30641	0.299054	1.24819	1.24819	Disease	Control
P45591	Cfl2	Cofilin-2	111.68	0.30653	0.299054	1.13952	1.13952	Disease	Control
Q9CWJ9	Atic	Bifunctional purine biosynthesis protein PURH	111.795	0.306735	0.299054	1.06875	0.935674	Control	Disease
Q8CHW5	Bicdl2	BICD family-like cargo adapter 2	11.555	0.308324	0.299705	1.18133	1.18133	Disease	Control
Q7TQG1	Plekha6	Pleckstrin homology domain-containing family A member 6	11.8591	0.30851	0.299705	1.18442	0.844295	Control	Disease
O08529	Capn2	Calpain-2 catalytic subunit	72.1061	0.308511	0.299705	1.11657	0.895596	Control	Disease
Q9CR67	Tmem33	Transmembrane protein 33	12.7577	0.30886	0.299705	1.13515	1.13515	Disease	Control
A2A6H3	Fbxo47	F-box only protein 47	5.435	0.309088	0.299705	1.10408	1.10408	Disease	Control
Q9CQX8	Mrps36	28S ribosomal protein S36_ mitochondrial	29.2874	0.309134	0.299705	1.14495	0.873398	Control	Disease
P29351	Ptpn6	Tyrosine-protein phosphatase non-receptor type 6	5.7382	0.30926	0.299705	1.13447	0.881467	Control	Disease
P02469	Lamb1	Laminin subunit beta-1	16.4901	0.309623	0.299705	1.18441	1.18441	Disease	Control
Q8QZT1	Acat1	Acetyl-CoA acetyltransferase_ mitochondrial	320.575	0.309715	0.299705	1.112	1.112	Disease	Control
Q80WJ7	Mtdh	Protein LYRIC	25.4326	0.309864	0.299705	1.04043	0.961145	Control	Disease
Q8K0E3	Slc5a11	Sodium/myo-inositol cotransporter 2	11.3153	0.310166	0.299705	1.13079	0.884341	Control	Disease
Q9D1G5	Lrrc57	Leucine-rich repeat-containing protein 57	5.5717	0.310188	0.299705	1.15148	0.868444	Control	Disease
Q76I79	Ssh1	Protein phosphatase Slingshot homolog 1	11.382	0.31033	0.299705	1.26864	1.26864	Disease	Control
Q5SUR0	Pfas	Phosphoribosylformylglycinamidine synthase	11.4419	0.310353	0.299705	1.06269	1.06269	Disease	Control
Q9WTP7	Ak3	GTP:AMP phosphotransferase AK3_ mitochondrial	165.834	0.311496	0.300606	1.20671	1.20671	Disease	Control
P61971	Nutf2	Nuclear transport factor 2	26.9323	0.312561	0.301322	1.08608	0.920739	Control	Disease
Q9D7X8	Ggct	Gamma-glutamylcyclotransferase	53.0092	0.312948	0.301322	1.19011	1.19011	Disease	Control
P03903	Mtnd4l	NADH-ubiquinone oxidoreductase chain 4L	6.0054	0.312993	0.301322	1.29581	1.29581	Disease	Control
Q8R4F0	Mcoln3	Mucolipin-3	6.1266	0.313086	0.301322	1.08369	1.08369	Disease	Control
Q8K5B2	Mcfd2	Multiple coagulation factor deficiency protein 2 homolog	6.0956	0.313588	0.301569	1.23882	0.807219	Control	Disease
Q3UJU9	Rmdn3	Regulator of microtubule dynamics protein 3	55.8424	0.313767	0.301569	1.11396	1.11396	Disease	Control
O89051	Itm2b	Integral membrane protein 2B	11.8784	0.314007	0.301596	1.17923	0.848011	Control	Disease
Q8C3K6	Slc5a1	Sodium/glucose cotransporter 1	25.6596	0.314476	0.301843	1.07293	0.932028	Control	Disease
P62301	Rps13	40S ribosomal protein S13	44.1654	0.316321	0.303409	1.06979	0.934765	Control	Disease
Q6P3A8	Bckdhb	2-oxoisovalerate dehydrogenase subunit beta_ mitochondrial	84.111	0.316683	0.303552	1.07433	1.07433	Disease	Control
Q80VJ3	Dnph1	2'-deoxynucleoside 5'-phosphate N-hydrolase 1	6.7911	0.317281	0.30392	1.53987	1.53987	Disease	Control
Q8CFX1	H6pd	GDH/6PGL endoplasmic bifunctional protein	78.3568	0.318265	0.304657	1.06197	1.06197	Disease	Control
A7XUZ6	Skint6	Selection and upkeep of intraepithelial T-cells protein 6	17.0078	0.318627	0.304799	1.09354	0.914459	Control	Disease
Q8QZY1	Eif3l	Eukaryotic translation initiation factor 3 subunit L	35.2162	0.319187	0.304955	1.19042	1.19042	Disease	Control
P00796	Ren2	Renin-2	92.5146	0.319219	0.304955	1.17988	1.17988	Disease	Control
P97493	Txn2	Thioredoxin_ mitochondrial	38.0218	0.319901	0.305402	1.05966	0.943697	Control	Disease
Q00915	Rbp1	Retinol-binding protein 1	17.2381	0.320585	0.305467	1.05991	0.94348	Control	Disease
Q61559	Fcgrt	IgG receptor FcRn large subunit p51	6.1431	0.320594	0.305467	1.21528	1.21528	Disease	Control
Q9DBJ1	Pgam1	Phosphoglycerate mutase 1	184.238	0.320614	0.305467	1.13732	1.13732	Disease	Control
P09405	Ncl	Nucleolin	156.852	0.32101	0.305528	1.08053	0.92547	Control	Disease
P62270	Rps18	40S ribosomal protein S18	68.107	0.321108	0.305528	1.10279	0.906787	Control	Disease
P09803	Cdh1	Cadherin-1	47.5168	0.321332	0.305537	1.11946	1.11946	Disease	Control
Q9CQC7	Ndufb4	NADH dehydrogenase [ubiquinone] 1 beta subcomplex subunit 4	40.5612	0.321702	0.305685	1.11298	1.11298	Disease	Control
P48428	Tbca	Tubulin-specific chaperone A	46.5054	0.322048	0.305809	1.40198	0.713279	Control	Disease
Q8VCT4	Ces1d	Carboxylesterase 1D	244.4	0.322921	0.306433	1.07167	1.07167	Disease	Control
Q9DCX8	Iyd	Iodotyrosine deiodinase 1	5.7629	0.32398	0.307027	1.15864	1.15864	Disease	Control
Q99JR6	Nmnat3	Nicotinamide/nicotinic acid mononucleotide adenylyltransferase 3	35.5712	0.324109	0.307027	1.05046	1.05046	Disease	Control
Q00898	Serpina1e	Alpha-1-antitrypsin 1-5	121.088	0.324412	0.307027	1.24633	1.24633	Disease	Control
P42669	Pura	Transcriptional activator protein Pur-alpha	104.538	0.324517	0.307027	1.04346	0.958355	Control	Disease
Q9CR62	Slc25a11	Mitochondrial 2-oxoglutarate/malate carrier protein	140.685	0.324625	0.307027	1.14789	1.14789	Disease	Control
P03899	Mtnd3	NADH-ubiquinone oxidoreductase chain 3	23.8728	0.325205	0.307341	1.08812	1.08812	Disease	Control
Q9D1N9	Mrpl21	39S ribosomal protein L21_ mitochondrial	5.579	0.326089	0.307341	1.18876	0.841215	Control	Disease
Q9WUB3	Pygm	Glycogen phosphorylase_ muscle form	30.7437	0.326141	0.307341	1.10389	0.905884	Control	Disease
P56392	Cox7a1	Cytochrome c oxidase subunit 7A1_ mitochondrial	6.6686	0.3262	0.307341	1.17042	1.17042	Disease	Control
P43276	Hist1h1b	Histone H1.5	14.2315	0.326252	0.307341	1.10777	1.10777	Disease	Control
P68510	Ywhah	14-3-3 protein eta	117.012	0.326671	0.307341	1.1339	1.1339	Disease	Control
Q9WVA3	Bub3	Mitotic checkpoint protein BUB3	24.7343	0.326832	0.307341	1.10976	0.901097	Control	Disease
P04919	Slc4a1	Band 3 anion transport protein	83.293	0.326981	0.307341	1.69894	0.588601	Control	Disease
O35448	Ppt2	Lysosomal thioesterase PPT2	6.1205	0.327112	0.307341	1.1682	1.1682	Disease	Control
Q9JJI8	Rpl38	60S ribosomal protein L38	33.2067	0.327118	0.307341	1.04081	0.960788	Control	Disease
Q9WVD5	Slc25a15	Mitochondrial ornithine transporter 1	92.7969	0.329038	0.308941	1.106	0.904159	Control	Disease
E9Q6P5	Ttc7b	Tetratricopeptide repeat protein 7B	36.4945	0.329538	0.309206	1.08971	0.917673	Control	Disease
Q9EPB5	Serhl	Serine hydrolase-like protein	11.1142	0.331027	0.310399	1.30071	1.30071	Disease	Control
Q9D3D9	Atp5d	ATP synthase subunit delta_ mitochondrial	59.5754	0.331619	0.310748	1.58616	0.630454	Control	Disease
Q9Z2Q5	Mrpl40	39S ribosomal protein L40_ mitochondrial	20.0639	0.332986	0.311677	1.12914	1.12914	Disease	Control
Q9Z2U1	Psma5	Proteasome subunit alpha type-5	92.6158	0.333048	0.311677	1.09633	1.09633	Disease	Control
O35945	Aldh1a7	Aldehyde dehydrogenase_ cytosolic 1	38.2122	0.334159	0.312512	1.16894	0.855478	Control	Disease
P26043	Rdx	Radixin	360.153	0.335036	0.313125	1.05871	1.05871	Disease	Control
Q6AW69	Cgnl1	Cingulin-like protein 1	50.8559	0.33613	0.313942	1.20403	0.830541	Control	Disease
P63030	Mpc1	Mitochondrial pyruvate carrier 1	42.157	0.337727	0.314903	1.43879	1.43879	Disease	Control
P62077	Timm8b	Mitochondrial import inner membrane translocase subunit Tim8 B	33.9511	0.337795	0.314903	1.15023	1.15023	Disease	Control
Q9CWX2	Ndufaf1	Complex I intermediate-associated protein 30_ mitochondrial	6.178	0.337823	0.314903	1.1957	1.1957	Disease	Control
B1AVY7	Kif16b	Kinesin-like protein KIF16B	11.8398	0.338313	0.315153	1.21728	1.21728	Disease	Control
O89023	Tpp1	Tripeptidyl-peptidase 1	60.1822	0.339519	0.315877	1.10885	0.901834	Control	Disease
Q60930	Vdac2	Voltage-dependent anion-selective channel protein 2	161.262	0.339534	0.315877	1.1286	1.1286	Disease	Control
Q8BWF0	Aldh5a1	Succinate-semialdehyde dehydrogenase_ mitochondrial	108.71	0.340148	0.316241	1.16762	1.16762	Disease	Control
Q5FW57	Gm4952	Glycine N-acyltransferase-like protein	34.0294	0.340493	0.316355	1.3073	1.3073	Disease	Control
Q9D5R3	Cep83	Centrosomal protein of 83 kDa	5.9913	0.340837	0.316468	1.18532	1.18532	Disease	Control
Q60676	Ppp5c	Serine/threonine-protein phosphatase 5	17.3207	0.342395	0.317529	1.1845	1.1845	Disease	Control
Q8R1I1	Uqcr10	Cytochrome b-c1 complex subunit 9	35.9426	0.342426	0.317529	1.15375	1.15375	Disease	Control
Q7M6Y3	Picalm	Phosphatidylinositol-binding clathrin assembly protein	90.7865	0.342982	0.317565	1.07395	1.07395	Disease	Control
Q9EPU0	Upf1	Regulator of nonsense transcripts 1	28.3702	0.34305	0.317565	1.09408	1.09408	Disease	Control
P41105	Rpl28	60S ribosomal protein L28	14.2142	0.343134	0.317565	2.83322	0.352955	Control	Disease
Q9D1R9	Rpl34	60S ribosomal protein L34	29.8136	0.343446	0.317585	1.14899	0.870327	Control	Disease
Q61425	Hadh	Hydroxyacyl-coenzyme A dehydrogenase_ mitochondrial	306.316	0.343603	0.317585	1.10685	0.903463	Control	Disease
P56379	Mp68	6.8 kDa mitochondrial proteolipid	39.1495	0.344144	0.317879	1.25747	1.25747	Disease	Control
Q8JZM0	Tfb1m	Dimethyladenosine transferase 1_ mitochondrial	5.7315	0.344794	0.318272	1.10344	0.906256	Control	Disease
P27600	Gna12	Guanine nucleotide-binding protein subunit alpha-12	51.1476	0.345592	0.318672	1.20555	1.20555	Disease	Control
P53996	Cnbp	Cellular nucleic acid-binding protein	36.322	0.345749	0.318672	1.26882	1.26882	Disease	Control
Q9R1T2	Sae1	SUMO-activating enzyme subunit 1	30.5443	0.346032	0.318672	1.10214	0.907326	Control	Disease
Q9JID9	Sh2b2	SH2B adapter protein 2	11.0826	0.346236	0.318672	1.14422	0.873954	Control	Disease
Q9CQ60	Pgls	6-phosphogluconolactonase	79.8339	0.346347	0.318672	1.09779	0.910922	Control	Disease
P0C0S6	H2afz	Histone H2A.Z	71.9838	0.347393	0.319428	1.12687	0.887414	Control	Disease
Q8BH59	Slc25a12	Calcium-binding mitochondrial carrier protein Aralar1	278.662	0.347972	0.319753	1.55495	0.643108	Control	Disease
Q9Z0P4	Palm	Paralemmin-1	36.9215	0.348858	0.320146	1.12587	0.888203	Control	Disease
Q64739	Col11a2	Collagen alpha-2(XI) chain	17.4843	0.349036	0.320146	1.2324	1.2324	Disease	Control
Q99KK2	Cmas	N-acylneuraminate cytidylyltransferase	17.9304	0.349133	0.320146	1.14472	1.14472	Disease	Control
Q5SX39	Myh4	Myosin-4	24.9412	0.34941	0.320146	1.25287	1.25287	Disease	Control
P26350	Ptma	Prothymosin alpha	14.3066	0.349524	0.320146	11.0336	0.0906323	Control	Disease
Q922U2	Krt5	Keratin_ type II cytoskeletal 5	40.1233	0.349831	0.32022	1.53101	1.53101	Disease	Control
Q9CZT8	Rab3b	Ras-related protein Rab-3B	48.5601	0.350613	0.320448	1.15588	0.865138	Control	Disease
Q8R164	Bphl	Valacyclovir hydrolase	244.047	0.350668	0.320448	1.10119	1.10119	Disease	Control
P55302	Lrpap1	Alpha-2-macroglobulin receptor-associated protein	123.079	0.350789	0.320448	1.20378	1.20378	Disease	Control
Q9WUL7	Arl3	ADP-ribosylation factor-like protein 3	26.9776	0.350981	0.320448	1.07731	0.92824	Control	Disease
O54984	Asna1	ATPase Asna1	20.9855	0.352496	0.321625	1.09972	1.09972	Disease	Control
Q9QZA0	Ca5b	Carbonic anhydrase 5B_ mitochondrial	30.565	0.353446	0.321801	1.12013	1.12013	Disease	Control
P14131	Rps16	40S ribosomal protein S16	68.0146	0.353501	0.321801	1.08468	1.08468	Disease	Control
Q6P9R2	Oxsr1	Serine/threonine-protein kinase OSR1	29.4842	0.353688	0.321801	1.04891	1.04891	Disease	Control
P08113	Hsp90b1	Endoplasmin	355.321	0.353716	0.321801	1.08898	1.08898	Disease	Control
Q505F5	Lrrc47	Leucine-rich repeat-containing protein 47	5.7651	0.354207	0.321801	1.05739	1.05739	Disease	Control
O35598	Adam10	Disintegrin and metalloproteinase domain-containing protein 10	33.8323	0.354317	0.321801	1.29313	1.29313	Disease	Control
P06151	Ldha	L-lactate dehydrogenase A chain	304.549	0.354598	0.321801	1.12302	0.890453	Control	Disease
Q9CVB6	Arpc2	Actin-related protein 2/3 complex subunit 2	102.102	0.35465	0.321801	1.11366	1.11366	Disease	Control
P12658	Calb1	Calbindin	311.943	0.354725	0.321801	1.07716	1.07716	Disease	Control
Q7TNP2	Ppp2r1b	Serine/threonine-protein phosphatase 2A 65 kDa regulatory subunit A beta isoform	75.9994	0.355349	0.322162	1.09518	0.913093	Control	Disease
Q7TPV4	Mybbp1a	Myb-binding protein 1A	35.3872	0.356005	0.32255	1.09069	1.09069	Disease	Control
P18525	1	Ig heavy chain V region 5-84	13.6008	0.356257	0.322574	1.16639	0.857346	Control	Disease
P97819	Pla2g6	85/88 kDa calcium-independent phospholipase A2	6.9419	0.356837	0.322686	2.47006	0.404849	Control	Disease
Q7TQK5	Ccdc93	Coiled-coil domain-containing protein 93	6.654	0.357032	0.322686	2.35272	0.42504	Control	Disease
O88543	Cops3	COP9 signalosome complex subunit 3	35.5422	0.35732	0.322686	1.03261	1.03261	Disease	Control
Q08857	Cd36	Platelet glycoprotein 4	40.5133	0.35744	0.322686	1.12238	1.12238	Disease	Control
P50543	S100a11	Protein S100-A11	15.1553	0.357516	0.322686	1.09717	0.911436	Control	Disease
Q99JW5	Epcam	Epithelial cell adhesion molecule	48.7219	0.35813	0.323036	1.09039	0.917103	Control	Disease
Q5HZI9	Slc25a51	Solute carrier family 25 member 51	5.8191	0.358682	0.323168	1.19698	0.835438	Control	Disease
Q8R3D1	Tbc1d13	TBC1 domain family member 13	6.3987	0.358856	0.323168	1.10442	1.10442	Disease	Control
Q9Z261	Cldn7	Claudin-7	12.7448	0.358958	0.323168	1.09963	0.9094	Control	Disease
P42225	Stat1	Signal transducer and activator of transcription 1	6.3024	0.359224	0.323202	1.26347	0.791469	Control	Disease
P47811	Mapk14	Mitogen-activated protein kinase 14	17.6153	0.359988	0.323685	1.09803	1.09803	Disease	Control
Q6IFX2	Krt42	Keratin_ type I cytoskeletal 42	68.6031	0.360313	0.323772	8.69446	8.69446	Disease	Control
Q9D8Y0	Efhd2	EF-hand domain-containing protein D2	31.0681	0.360805	0.323772	1.13303	0.882592	Control	Disease
Q61171	Prdx2	Peroxiredoxin-2	139.91	0.361013	0.323772	1.05578	0.94717	Control	Disease
P61222	Abce1	ATP-binding cassette sub-family E member 1	28.9165	0.361118	0.323772	1.36215	1.36215	Disease	Control
Q9QXZ6	Slco1a1	Solute carrier organic anion transporter family member 1A1	36.7975	0.361222	0.323772	2.87574	2.87574	Disease	Control
P29595	Nedd8	NEDD8	21.828	0.361752	0.323986	1.2838	1.2838	Disease	Control
Q9CZL5	Pcbd2	Pterin-4-alpha-carbinolamine dehydratase 2	47.7588	0.361916	0.323986	1.06983	1.06983	Disease	Control
Q9CQW2	Arl8b	ADP-ribosylation factor-like protein 8B	54.5441	0.362363	0.324181	1.12657	1.12657	Disease	Control
Q8R1B4	Eif3c	Eukaryotic translation initiation factor 3 subunit C	48.7886	0.362821	0.324388	1.08705	1.08705	Disease	Control
Q91VW5	Golga4	Golgin subfamily A member 4	40.8378	0.364427	0.325619	1.03863	1.03863	Disease	Control
P63158	Hmgb1	High mobility group protein B1	146.865	0.367123	0.327668	1.14354	0.874479	Control	Disease
Q99NB5	Gsdmc	Gasdermin-C	5.4462	0.367181	0.327668	1.15534	1.15534	Disease	Control
P62245	Rps15a	40S ribosomal protein S15a	90.4924	0.36777	0.327988	1.0807	1.0807	Disease	Control
O35841	Api5	Apoptosis inhibitor 5	42.7508	0.368153	0.328123	1.07593	0.929432	Control	Disease
P62137	Ppp1ca	Serine/threonine-protein phosphatase PP1-alpha catalytic subunit	128.448	0.369503	0.329121	1.092	0.915751	Control	Disease
Q9EQH2	Erap1	Endoplasmic reticulum aminopeptidase 1	5.4584	0.369961	0.329323	1.43004	1.43004	Disease	Control
Q9EPQ7	Stard5	StAR-related lipid transfer protein 5	18.176	0.37047	0.329524	1.10799	1.10799	Disease	Control
P67778	Phb	Prohibitin	211.037	0.370896	0.329524	1.10689	1.10689	Disease	Control
Q00724	Rbp4	Retinol-binding protein 4	25.3135	0.370923	0.329524	1.15721	1.15721	Disease	Control
P49615	Cdk5	Cyclin-dependent-like kinase 5	12.2107	0.371204	0.329524	1.08139	1.08139	Disease	Control
P05202	Got2	Aspartate aminotransferase_ mitochondrial	408.453	0.371519	0.329524	1.08122	1.08122	Disease	Control
Q9WUK2	Eif4h	Eukaryotic translation initiation factor 4H	19.7076	0.371829	0.329524	1.07477	0.930434	Control	Disease
Q9CPR4	Rpl17	60S ribosomal protein L17	53.1487	0.372018	0.329524	1.15025	1.15025	Disease	Control
Q61762	Kcna5	Potassium voltage-gated channel subfamily A member 5	6.2873	0.372041	0.329524	1.08393	0.92257	Control	Disease
Q9WVE8	Pacsin2	Protein kinase C and casein kinase substrate in neurons protein 2	136.73	0.373212	0.330219	1.10253	1.10253	Disease	Control
Q9D8E6	Rpl4	60S ribosomal protein L4	110.293	0.373474	0.330219	1.09445	0.9137	Control	Disease
P62315	Snrpd1	Small nuclear ribonucleoprotein Sm D1	12.2529	0.373584	0.330219	1.10057	0.908621	Control	Disease
Q64105	Spr	Sepiapterin reductase	173.363	0.373755	0.330219	1.09497	1.09497	Disease	Control
P17710	Hk1	Hexokinase-1	242.511	0.375482	0.331379	1.11567	0.896324	Control	Disease
Q5SSZ5	Tns3	Tensin-3	12.591	0.375533	0.331379	1.10367	1.10367	Disease	Control
Q9CYZ2	Tpd52l2	Tumor protein D54	47.8113	0.375918	0.331513	1.14876	1.14876	Disease	Control
Q8BJS8	Mtbp	Mdm2-binding protein	5.4371	0.376348	0.331686	1.22364	0.817232	Control	Disease
Q9DAK9	Phpt1	14 kDa phosphohistidine phosphatase	26.8681	0.377221	0.332169	1.25721	0.795413	Control	Disease
Q91X17	Umod	Uromodulin	118.91	0.377436	0.332169	1.08339	0.923028	Control	Disease
P13705	Msh3	DNA mismatch repair protein Msh3	11.8708	0.377993	0.332169	1.09022	0.917246	Control	Disease
Q9WUA3	Pfkp	ATP-dependent 6-phosphofructokinase_ platelet type	52.5919	0.378059	0.332169	1.08974	0.917649	Control	Disease
Q9D9C6	Ccdc182	Coiled-coil domain-containing protein 182	30.297	0.378292	0.332169	1.09438	0.913758	Control	Disease
P49722	Psma2	Proteasome subunit alpha type-2	35.8518	0.378297	0.332169	1.04365	1.04365	Disease	Control
Q9WTI7	Myo1c	Unconventional myosin-Ic	230.425	0.378599	0.33223	1.04932	0.953002	Control	Disease
P16110	Lgals3	Galectin-3	12.7781	0.37916	0.332425	1.13158	0.883721	Control	Disease
Q9D023	Mpc2	Mitochondrial pyruvate carrier 2	67.561	0.379289	0.332425	1.07709	1.07709	Disease	Control
Q8VBW8	Ttc36	Tetratricopeptide repeat protein 36	32.0822	0.379574	0.33247	1.05532	0.94758	Control	Disease
P35700	Prdx1	Peroxiredoxin-1	252.929	0.380917	0.33292	1.08325	1.08325	Disease	Control
Q61702	Itih1	Inter-alpha-trypsin inhibitor heavy chain H1	40.3787	0.380983	0.33292	1.12202	0.891253	Control	Disease
Q60972	Rbbp4	Histone-binding protein RBBP4	53.453	0.381035	0.33292	1.07266	0.932263	Control	Disease
Q9JMA1	Usp14	Ubiquitin carboxyl-terminal hydrolase 14	28.6188	0.38137	0.33292	1.13325	1.13325	Disease	Control
Q61133	Gstt2	Glutathione S-transferase theta-2	127.585	0.381516	0.33292	1.07638	1.07638	Disease	Control
Q99JP7	Ggt7	Gamma-glutamyltransferase 7	12.4187	0.381665	0.33292	1.08105	1.08105	Disease	Control
Q8VD75	Hip1	Huntingtin-interacting protein 1	5.9509	0.381964	0.33292	1.1354	1.1354	Disease	Control
Q9DD20	Mettl7b	Methyltransferase-like protein 7B	48.1209	0.382006	0.33292	1.27555	1.27555	Disease	Control
Q9Z1F9	Uba2	SUMO-activating enzyme subunit 2	31.1094	0.382206	0.33292	1.02994	1.02994	Disease	Control
P62748	Hpcal1	Hippocalcin-like protein 1	56.0687	0.382672	0.33292	1.08081	0.925236	Control	Disease
P70372	Elavl1	ELAV-like protein 1	41.0932	0.382888	0.33292	1.06642	1.06642	Disease	Control
Q99L13	Hibadh	3-hydroxyisobutyrate dehydrogenase_ mitochondrial	201.716	0.382897	0.33292	1.11751	1.11751	Disease	Control
P61514	Rpl37a	60S ribosomal protein L37a	27.1864	0.383784	0.333375	1.1186	0.893976	Control	Disease
Q922Q8	Lrrc59	Leucine-rich repeat-containing protein 59	70.1761	0.383889	0.333375	1.09146	1.09146	Disease	Control
Q1RLL3	Cpne9	Copine-9	13.4974	0.386327	0.335288	1.10148	1.10148	Disease	Control
Q9CR98	Fam136a	Protein FAM136A	6.0243	0.386648	0.335362	1.17296	0.852541	Control	Disease
Q91WU2	Slc22a7	Solute carrier family 22 member 7	24.8018	0.387013	0.335473	1.78667	1.78667	Disease	Control
O09043	Napsa	Napsin-A	44.4247	0.387334	0.335499	1.10114	0.908147	Control	Disease
Q9WVK4	Ehd1	EH domain-containing protein 1	228.542	0.387514	0.335499	1.04864	1.04864	Disease	Control
Q8VIJ6	Sfpq	Splicing factor_ proline- and glutamine-rich	91.6057	0.388142	0.335741	1.05225	0.950343	Control	Disease
O55222	Ilk	Integrin-linked protein kinase	97.9687	0.388265	0.335741	1.34271	0.74476	Control	Disease
Q9DCG6	Pbld1	Phenazine biosynthesis-like domain-containing protein 1	169.898	0.388513	0.335751	1.07931	1.07931	Disease	Control
Q8R2K1	Fuom	Fucose mutarotase	32.508	0.391218	0.337884	1.09264	1.09264	Disease	Control
Q9CPQ1	Cox6c	Cytochrome c oxidase subunit 6C	61.6983	0.391934	0.338267	1.39881	0.714893	Control	Disease
Q8CHC4	Synj1	Synaptojanin-1	10.8528	0.392138	0.338267	1.11977	0.893039	Control	Disease
P09041	Pgk2	Phosphoglycerate kinase 2	115.367	0.39379	0.339436	1.03859	1.03859	Disease	Control
P35293	Rab18	Ras-related protein Rab-18	69.8131	0.39397	0.339436	1.16028	1.16028	Disease	Control
P62869	Elob	Elongin-B	20.0373	0.394727	0.339882	1.08664	1.08664	Disease	Control
Q9CQA3	Sdhb	Succinate dehydrogenase [ubiquinone] iron-sulfur subunit_ mitochondrial	231.144	0.395384	0.340242	1.05819	1.05819	Disease	Control
Q7TPR4	Actn1	Alpha-actinin-1	455.852	0.3957	0.340308	1.06645	0.937689	Control	Disease
Q9D7G0	Prps1	Ribose-phosphate pyrophosphokinase 1	103.597	0.396097	0.340444	1.09251	1.09251	Disease	Control
Q8VCM8	Ncln	Nicalin	42.1043	0.396983	0.340999	1.05219	1.05219	Disease	Control
P62192	Psmc1	26S protease regulatory subunit 4	63.5071	0.397723	0.341368	1.1118	1.1118	Disease	Control
O55234	Psmb5	Proteasome subunit beta type-5	39.2395	0.397893	0.341368	1.28241	1.28241	Disease	Control
P33175	Kif5a	Kinesin heavy chain isoform 5A	55.5829	0.398878	0.342004	1.05758	1.05758	Disease	Control
Q9D7N3	Mrps9	28S ribosomal protein S9_ mitochondrial	16.8678	0.399115	0.342004	1.12592	1.12592	Disease	Control
Q80UN1	Kctd9	BTB/POZ domain-containing protein KCTD9	17.2761	0.399751	0.342343	1.12274	0.890675	Control	Disease
Q91WK5	Gcsh	Glycine cleavage system H protein_ mitochondrial	29.8973	0.400055	0.342397	1.07735	1.07735	Disease	Control
P60335	Pcbp1	Poly(rC)-binding protein 1	122.006	0.400533	0.3426	1.0599	1.0599	Disease	Control
Q6ZPY7	Kdm3b	Lysine-specific demethylase 3B	29.5122	0.402317	0.34392	1.06755	0.936723	Control	Disease
Q9R092	Hsd17b6	17-beta-hydroxysteroid dehydrogenase type 6	45.8148	0.403972	0.345127	1.2948	1.2948	Disease	Control
Q8JZQ2	Afg3l2	AFG3-like protein 2	86.635	0.404765	0.345521	1.06753	1.06753	Disease	Control
Q8BFR5	Tufm	Elongation factor Tu_ mitochondrial	423.296	0.40492	0.345521	1.16415	1.16415	Disease	Control
Q921F2	Tardbp	TAR DNA-binding protein 43	75.9858	0.406026	0.345953	1.11426	0.897454	Control	Disease
P20801	Tnnc2	Troponin C_ skeletal muscle	30.8206	0.406064	0.345953	1.24662	0.802169	Control	Disease
Q11136	Pepd	Xaa-Pro dipeptidase	103.814	0.406155	0.345953	1.05925	0.944061	Control	Disease
Q9D883	U2af1	Splicing factor U2AF 35 kDa subunit	6.2543	0.406486	0.346028	1.07655	0.928893	Control	Disease
Q91XU3	Pip4k2c	Phosphatidylinositol 5-phosphate 4-kinase type-2 gamma	24.9253	0.407067	0.346232	1.07782	0.927795	Control	Disease
P83940	Eloc	Elongin-C	33.7407	0.407213	0.346232	1.06407	1.06407	Disease	Control
Q3TW96	Uap1l1	UDP-N-acetylhexosamine pyrophosphorylase-like protein 1	142.346	0.407752	0.346382	1.07889	0.926882	Control	Disease
Q60779	Gas8	Growth arrest-specific protein 8	12.1048	0.408109	0.346382	1.17784	1.17784	Disease	Control
Q8R5C5	Actr1b	Beta-centractin	85.6046	0.40812	0.346382	1.09254	1.09254	Disease	Control
Q60634	Flot2	Flotillin-2	11.9962	0.409034	0.346789	1.1323	0.883158	Control	Disease
Q811B1	Xylt1	Xylosyltransferase 1	11.013	0.409086	0.346789	1.12387	0.889782	Control	Disease
Q3V132	Slc25a31	ADP/ATP translocase 4	102.133	0.409647	0.347057	1.05058	1.05058	Disease	Control
P16546	Sptan1	Spectrin alpha chain_ non-erythrocytic 1	1523.71	0.410703	0.347608	1.0746	0.930581	Control	Disease
Q64669	Nqo1	NAD(P)H dehydrogenase [quinone] 1	44.3251	0.410786	0.347608	1.09384	0.914209	Control	Disease
Q9Z0E6	Gbp2	Guanylate-binding protein 2	16.5222	0.411259	0.347801	1.06313	0.940616	Control	Disease
P50396	Gdi1	Rab GDP dissociation inhibitor alpha	222.609	0.412099	0.348305	1.30757	1.30757	Disease	Control
Q9QY30	Abcb11	Bile salt export pump	17.447	0.4125	0.348436	1.18218	1.18218	Disease	Control
P32067	Ssb	Lupus La protein homolog	86.4238	0.412768	0.348456	1.06015	0.943264	Control	Disease
Q9D0F3	Lman1	Protein ERGIC-53	36.7269	0.413416	0.348796	1.04668	1.04668	Disease	Control
P61082	Ube2m	NEDD8-conjugating enzyme Ubc12	35.8263	0.415074	0.349987	1.08935	1.08935	Disease	Control
Q9JII5	Dazap1	DAZ-associated protein 1	34.1292	0.415679	0.35029	1.0855	0.921238	Control	Disease
Q02248	Ctnnb1	Catenin beta-1	121.752	0.416556	0.350734	1.05843	0.944794	Control	Disease
Q3V1N1	Mfhas1	Malignant fibrous histiocytoma-amplified sequence 1 homolog	5.5734	0.416699	0.350734	1.07986	1.07986	Disease	Control
Q78ZA7	Nap1l4	Nucleosome assembly protein 1-like 4	32.2618	0.417047	0.350819	1.14866	0.870576	Control	Disease
Q99N94	Mrpl9	39S ribosomal protein L9_ mitochondrial	11.5802	0.417706	0.351159	1.32591	1.32591	Disease	Control
Q9D0F9	Pgm1	Phosphoglucomutase-1	205.908	0.417973	0.351159	1.123	1.123	Disease	Control
P54728	Rad23b	UV excision repair protein RAD23 homolog B	41.8712	0.418192	0.351159	1.20095	0.832673	Control	Disease
Q3V1D5	Pnpla1	Patatin-like phospholipase domain-containing protein 1	5.5011	0.420048	0.352342	1.07578	0.929558	Control	Disease
Q60749	Khdrbs1	KH domain-containing_ RNA-binding_ signal transduction-associated protein 1	17.7394	0.4203	0.352342	1.0648	0.939148	Control	Disease
P00920	Ca2	Carbonic anhydrase 2	203.867	0.420344	0.352342	1.05411	0.948669	Control	Disease
Q62470	Itga3	Integrin alpha-3	17.1009	0.420816	0.352498	1.0329	0.968149	Control	Disease
Q9WU79	Prodh	Proline dehydrogenase 1_ mitochondrial	185.372	0.421025	0.352498	1.08772	0.919354	Control	Disease
P62071	Rras2	Ras-related protein R-Ras2	52.1039	0.421401	0.352498	1.05972	0.943643	Control	Disease
P32848	Pvalb	Parvalbumin alpha	12.8999	0.421522	0.352498	1.36167	1.36167	Disease	Control
Q9CR63	Cox16	Cytochrome c oxidase assembly protein COX16 homolog_ mitochondrial	18.0371	0.422581	0.353176	1.09884	0.910053	Control	Disease
P97351	Rps3a	40S ribosomal protein S3a	126.207	0.422919	0.353251	1.07638	1.07638	Disease	Control
Q9DBR7	Ppp1r12a	Protein phosphatase 1 regulatory subunit 12A	17.1128	0.424175	0.353926	1.03689	0.964425	Control	Disease
Q80YY7	Znf618	Zinc finger protein 618	11.5132	0.424224	0.353926	1.11393	1.11393	Disease	Control
Q9DCT8	Crip2	Cysteine-rich protein 2	6.2177	0.424614	0.354044	1.07727	0.928271	Control	Disease
Q3TL44	Nlrx1	NLR family member X1	5.8513	0.42494	0.354108	1.09107	0.916534	Control	Disease
P35283	Rab12	Ras-related protein Rab-12	38.92	0.425488	0.354181	1.08729	0.919722	Control	Disease
Q9JKV2	Ick	Serine/threonine-protein kinase ICK	17.634	0.42576	0.354181	1.21638	1.21638	Disease	Control
Q07417	Acads	Short-chain specific acyl-CoA dehydrogenase_ mitochondrial	253.347	0.425775	0.354181	1.02807	1.02807	Disease	Control
P15327	Bpgm	Bisphosphoglycerate mutase	23.9065	0.427003	0.354995	1.12106	0.892011	Control	Disease
P28843	Dpp4	Dipeptidyl peptidase 4	80.3258	0.427562	0.355252	1.10602	1.10602	Disease	Control
Q9CQH0	Pdzk1ip1	PDZK1-interacting protein 1	45.0451	0.427976	0.355389	1.05933	0.943996	Control	Disease
Q80W14	Prpf40b	Pre-mRNA-processing factor 40 homolog B	33.379	0.428417	0.355547	1.07032	0.934304	Control	Disease
P56135	Atp5j2	ATP synthase subunit f_ mitochondrial	30.7578	0.429853	0.356099	1.12605	1.12605	Disease	Control
Q78J03	Msrb2	Methionine-R-sulfoxide reductase B2_ mitochondrial	11.6944	0.430209	0.356099	1.14822	1.14822	Disease	Control
P62983	Rps27a	Ubiquitin-40S ribosomal protein S27a	118.3	0.430406	0.356099	1.04978	0.952582	Control	Disease
O89026	Robo1	Roundabout homolog 1	23.1448	0.43041	0.356099	1.04488	0.957045	Control	Disease
P47955	Rplp1	60S acidic ribosomal protein P1	49.2398	0.43044	0.356099	1.14568	0.872841	Control	Disease
Q9D6Y9	Gbe1	1_4-alpha-glucan-branching enzyme	30.0793	0.430923	0.356099	1.13566	1.13566	Disease	Control
Q9DCV7	Krt7	Keratin_ type II cytoskeletal 7	88.7288	0.430947	0.356099	1.12655	0.887667	Control	Disease
P11404	Fabp3	Fatty acid-binding protein_ heart	99.3231	0.431085	0.356099	1.10865	0.901999	Control	Disease
Q99KH8	Stk24	Serine/threonine-protein kinase 24	28.9471	0.434233	0.358492	1.08733	1.08733	Disease	Control
Q9QWL7	Krt17	Keratin_ type I cytoskeletal 17	65.8224	0.435073	0.358977	1.1557	0.86528	Control	Disease
Q80X85	Mrps7	28S ribosomal protein S7_ mitochondrial	35.9801	0.435715	0.359298	1.08876	0.918474	Control	Disease
O35690	Phox2b	Paired mesoderm homeobox protein 2B	12.4706	0.437284	0.360219	1.03269	0.968347	Control	Disease
Q9Z204	Hnrnpc	Heterogeneous nuclear ribonucleoproteins C1/C2	56.9856	0.437578	0.360219	1.04614	0.955897	Control	Disease
Q99MR6	Srrt	Serrate RNA effector molecule homolog	12.1167	0.437591	0.360219	1.1557	0.865277	Control	Disease
Q8K3J1	Ndufs8	NADH dehydrogenase [ubiquinone] iron-sulfur protein 8_ mitochondrial	89.1253	0.437883	0.36025	1.06028	0.943148	Control	Disease
Q91YW3	Dnajc3	DnaJ homolog subfamily C member 3	52.5394	0.438657	0.360679	1.06324	0.94052	Control	Disease
Q9D358	Acp1	Low molecular weight phosphotyrosine protein phosphatase	51.0371	0.439027	0.360775	1.08708	1.08708	Disease	Control
P31786	Dbi	Acyl-CoA-binding protein	81.6254	0.439936	0.361136	1.09089	0.916684	Control	Disease
P12367	Prkar2a	cAMP-dependent protein kinase type II-alpha regulatory subunit	79.1228	0.439975	0.361136	1.04837	0.953863	Control	Disease
Q6PCM1	Kdm3a	Lysine-specific demethylase 3A	5.4338	0.44031	0.361203	1.08288	0.923467	Control	Disease
Q9DBP5	Cmpk1	UMP-CMP kinase	98.9975	0.441195	0.361525	1.12588	1.12588	Disease	Control
P46638	Rab11b	Ras-related protein Rab-11B	154.135	0.441211	0.361525	1.06801	1.06801	Disease	Control
Q7TQI3	Otub1	Ubiquitin thioesterase OTUB1	51.1965	0.442063	0.362015	1.09287	1.09287	Disease	Control
O88531	Ppt1	Palmitoyl-protein thioesterase 1	29.3662	0.442578	0.362139	1.08813	0.919006	Control	Disease
Q8K354	Cbr3	Carbonyl reductase [NADPH] 3	41.892	0.442724	0.362139	1.13865	0.878232	Control	Disease
Q9DB20	Atp5o	ATP synthase subunit O_ mitochondrial	237.649	0.443111	0.362247	1.08139	1.08139	Disease	Control
P10605	Ctsb	Cathepsin B	134.747	0.4437	0.362326	1.07749	0.928081	Control	Disease
P04104	Krt1	Keratin_ type II cytoskeletal 1	56.2265	0.443717	0.362326	1.18966	1.18966	Disease	Control
O88487	Dync1i2	Cytoplasmic dynein 1 intermediate chain 2	51.2177	0.444328	0.362449	1.04822	1.04822	Disease	Control
Q9Z2X2	Psmd10	26S proteasome non-ATPase regulatory subunit 10	5.6766	0.444993	0.362449	1.15607	1.15607	Disease	Control
P48024	Eif1	Eukaryotic translation initiation factor 1	27.1699	0.445015	0.362449	1.07155	1.07155	Disease	Control
Q8CGB6	Tns2	Tensin-2	29.9447	0.445048	0.362449	1.21366	0.823951	Control	Disease
P50446	Krt6a	Keratin_ type II cytoskeletal 6A	66.225	0.445196	0.362449	2.41878	2.41878	Disease	Control
Q9CWE0	Mtfr1l	Mitochondrial fission regulator 1-like	5.4314	0.445396	0.362449	1.07917	0.926638	Control	Disease
Q922B2	Dars	Aspartate--tRNA ligase_ cytoplasmic	175.818	0.446533	0.363166	1.11556	1.11556	Disease	Control
Q99LB7	Sardh	Sarcosine dehydrogenase_ mitochondrial	505.961	0.446828	0.363181	1.06187	0.941735	Control	Disease
Q9QXD1	Acox2	Peroxisomal acyl-coenzyme A oxidase 2	157.812	0.447062	0.363181	1.20903	1.20903	Disease	Control
P61161	Actr2	Actin-related protein 2	121.608	0.447404	0.363252	1.07611	1.07611	Disease	Control
Q61739	Itga6	Integrin alpha-6	135.602	0.44805	0.36342	1.06842	0.935965	Control	Disease
Q91VR2	Atp5c1	ATP synthase subunit gamma_ mitochondrial	199.87	0.448123	0.36342	1.06186	0.941741	Control	Disease
P35441	Thbs1	Thrombospondin-1	76.185	0.448559	0.363567	1.0422	0.959508	Control	Disease
P28665	Mug1	Murinoglobulin-1	257.287	0.449298	0.363866	1.08166	1.08166	Disease	Control
Q6ZQJ5	Dna2	DNA replication ATP-dependent helicase/nuclease DNA2	16.5309	0.449439	0.363866	1.10399	0.905807	Control	Disease
Q9ERN0	Scamp2	Secretory carrier-associated membrane protein 2	35.6508	0.450218	0.364289	1.34992	0.740782	Control	Disease
P62827	Ran	GTP-binding nuclear protein Ran	81.7189	0.45085	0.36443	1.15145	1.15145	Disease	Control
Q60967	Papss1	Bifunctional 3'-phosphoadenosine 5'-phosphosulfate synthase 1	11.551	0.451001	0.36443	1.75597	1.75597	Disease	Control
Q9CRD2	Emc2	ER membrane protein complex subunit 2	42.0002	0.451477	0.36443	1.10933	1.10933	Disease	Control
Q9QXC1	Fetub	Fetuin-B	42.7694	0.451793	0.36443	1.05135	0.951158	Control	Disease
P10833	Rras	Ras-related protein R-Ras	33.9167	0.451867	0.36443	1.12204	1.12204	Disease	Control
Q62425	Ndufa4	Cytochrome c oxidase subunit NDUFA4	56.2796	0.452197	0.36443	1.11069	1.11069	Disease	Control
Q91V12	Acot7	Cytosolic acyl coenzyme A thioester hydrolase	19.7095	0.452248	0.36443	2.64942	2.64942	Disease	Control
Q99MR8	Mccc1	Methylcrotonoyl-CoA carboxylase subunit alpha_ mitochondrial	312.621	0.452775	0.36443	1.05933	0.943994	Control	Disease
Q9JKR6	Hyou1	Hypoxia up-regulated protein 1	148.285	0.453166	0.36443	1.08792	1.08792	Disease	Control
O89106	Fhit	Bis(5'-adenosyl)-triphosphatase	30.7535	0.453171	0.36443	1.06729	0.93695	Control	Disease
Q9JHW4	Eefsec	Selenocysteine-specific elongation factor	5.7935	0.453211	0.36443	1.04359	0.958234	Control	Disease
P03911	Mtnd4	NADH-ubiquinone oxidoreductase chain 4	31.4206	0.454611	0.365349	1.15052	1.15052	Disease	Control
P29758	Oat	Ornithine aminotransferase_ mitochondrial	269.49	0.454979	0.365437	1.04737	0.95477	Control	Disease
Q9JJU8	Sh3bgrl	SH3 domain-binding glutamic acid-rich-like protein	20.3756	0.455674	0.365437	1.12022	0.892681	Control	Disease
P21995	Emb	Embigin	46.455	0.455738	0.365437	1.17824	0.848726	Control	Disease
P27664	Pde6a	Rod cGMP-specific 3'_5'-cyclic phosphodiesterase subunit alpha	11.0824	0.455747	0.365437	1.08048	1.08048	Disease	Control
O70250	Pgam2	Phosphoglycerate mutase 2	105.251	0.456116	0.365526	1.04244	0.959285	Control	Disease
Q69ZB0	Lrrcc1	Leucine-rich repeat and coiled-coil domain-containing protein 1	6.0083	0.457026	0.366049	1.20368	1.20368	Disease	Control
Q9CPP6	Ndufa5	NADH dehydrogenase [ubiquinone] 1 alpha subcomplex subunit 5	77.3693	0.458045	0.366528	1.06856	1.06856	Disease	Control
P62911	Rpl32	60S ribosomal protein L32	50.6582	0.458613	0.366528	1.10869	0.901961	Control	Disease
Q62191	Trim21	E3 ubiquitin-protein ligase TRIM21	6.6605	0.458643	0.366528	1.96589	0.508674	Control	Disease
Q6PFD9	Nup98	Nuclear pore complex protein Nup98-Nup96	12.2025	0.458654	0.366528	1.16366	0.859361	Control	Disease
Q91YT0	Ndufv1	NADH dehydrogenase [ubiquinone] flavoprotein 1_ mitochondrial	304.68	0.458966	0.366571	1.12346	1.12346	Disease	Control
P57776	Eef1d	Elongation factor 1-delta	59.3889	0.460367	0.367363	1.07203	1.07203	Disease	Control
O35326	Srsf5	Serine/arginine-rich splicing factor 5	26.4727	0.460474	0.367363	1.05842	0.9448	Control	Disease
Q3UGC7	Eif3j1	Eukaryotic translation initiation factor 3 subunit J-A	32.6658	0.461988	0.368157	1.08666	1.08666	Disease	Control
Q922Q1	Marc2	Mitochondrial amidoxime reducing component 2	203.111	0.462327	0.368157	1.06111	1.06111	Disease	Control
Q9CX56	Psmd8	26S proteasome non-ATPase regulatory subunit 8	17.922	0.462573	0.368157	1.03626	1.03626	Disease	Control
Q9DCZ4	Apoo	MICOS complex subunit Mic26	33.0454	0.462621	0.368157	1.04213	0.959571	Control	Disease
Q9Z0N1	Eif2s3x	Eukaryotic translation initiation factor 2 subunit 3_ X-linked	104.209	0.462764	0.368157	1.07131	1.07131	Disease	Control
Q8K268	Abcf3	ATP-binding cassette sub-family F member 3	5.4829	0.463107	0.368224	10.2878	0.0972026	Control	Disease
O09174	Amacr	Alpha-methylacyl-CoA racemase	192.641	0.463834	0.368451	1.05729	1.05729	Disease	Control
P60867	Rps20	40S ribosomal protein S20	55.5361	0.464291	0.368451	1.05215	0.950434	Control	Disease
Q8R3F5	Mcat	Malonyl-CoA-acyl carrier protein transacylase_ mitochondrial	17.2511	0.464491	0.368451	1.22361	0.817257	Control	Disease
P14094	Atp1b1	Sodium/potassium-transporting ATPase subunit beta-1	185.221	0.465106	0.368451	1.08267	1.08267	Disease	Control
P61358	Rpl27	60S ribosomal protein L27	44.2604	0.465162	0.368451	1.08012	1.08012	Disease	Control
Q9R1P0	Psma4	Proteasome subunit alpha type-4	73.8047	0.465517	0.368451	1.05299	1.05299	Disease	Control
P19096	Fasn	Fatty acid synthase	559.45	0.465566	0.368451	1.11429	0.897431	Control	Disease
P62889	Rpl30	60S ribosomal protein L30	43.758	0.465669	0.368451	1.05584	1.05584	Disease	Control
Q3UGR5	Hdhd2	Haloacid dehalogenase-like hydrolase domain-containing protein 2	56.7832	0.465723	0.368451	1.06785	1.06785	Disease	Control
Q9WV69	Dmtn	Dematin	11.7884	0.466751	0.368757	1.47412	0.678373	Control	Disease
Q9DCM2	Gstk1	Glutathione S-transferase kappa 1	158.29	0.467164	0.368757	1.05821	0.944991	Control	Disease
Q8VEH3	Arl8a	ADP-ribosylation factor-like protein 8A	35.4283	0.467208	0.368757	1.09273	1.09273	Disease	Control
Q9CY66	Gar1	H/ACA ribonucleoprotein complex subunit 1	18.2159	0.467259	0.368757	1.11484	0.896989	Control	Disease
Q91WN1	Dnajc9	DnaJ homolog subfamily C member 9	5.7316	0.467406	0.368757	1.10631	1.10631	Disease	Control
P97742	Cpt1a	Carnitine O-palmitoyltransferase 1_ liver isoform	295.899	0.468683	0.369288	1.11915	1.11915	Disease	Control
Q3UEG6	Agxt2	Alanine--glyoxylate aminotransferase 2_ mitochondrial	188.218	0.468827	0.369288	1.04264	0.9591	Control	Disease
Q8BIW1	Prune1	Exopolyphosphatase PRUNE1	11.387	0.468858	0.369288	1.01999	0.980405	Control	Disease
Q9CXW4	Rpl11	60S ribosomal protein L11	59.4568	0.469257	0.369349	1.06028	0.943149	Control	Disease
P62835	Rap1a	Ras-related protein Rap-1A	111.702	0.469455	0.369349	1.03298	1.03298	Disease	Control
P17563	Selenbp1	Selenium-binding protein 1	467.704	0.469729	0.36936	1.06928	1.06928	Disease	Control
Q8CAQ8	Immt	MICOS complex subunit Mic60	523.851	0.47338	0.372026	1.12069	1.12069	Disease	Control
Q9R0Q7	Ptges3	Prostaglandin E synthase 3	61.154	0.473861	0.372198	1.06107	1.06107	Disease	Control
Q99L20	Gstt3	Glutathione S-transferase theta-3	106.282	0.475503	0.373203	1.05627	0.946731	Control	Disease
P70696	Hist1h2ba	Histone H2B type 1-A	52.9854	0.475665	0.373203	1.05866	0.944587	Control	Disease
Q9CXW3	Cacybp	Calcyclin-binding protein	71.4078	0.475941	0.373214	1.07097	0.933734	Control	Disease
Q5SWU9	Acaca	Acetyl-CoA carboxylase 1	45.6123	0.477635	0.37418	1.13993	1.13993	Disease	Control
Q8R1Q8	Dync1li1	Cytoplasmic dynein 1 light intermediate chain 1	98.0731	0.47782	0.37418	1.09632	1.09632	Disease	Control
O08583	Alyref	THO complex subunit 4	5.5139	0.477963	0.37418	10.2909	0.0971735	Control	Disease
Q9ET22	Dpp7	Dipeptidyl peptidase 2	31.0072	0.479123	0.374769	1.16206	1.16206	Disease	Control
Q64373	Bcl2l1	Bcl-2-like protein 1	5.4475	0.479242	0.374769	1.06955	0.93497	Control	Disease
Q9CQE1	Nipsnap3b	Protein NipSnap homolog 3B	16.6982	0.479662	0.374892	1.07088	0.933812	Control	Disease
Q8VCA8	Scrn2	Secernin-2	139.792	0.480321	0.375101	1.07478	1.07478	Disease	Control
Q8BG32	Psmd11	26S proteasome non-ATPase regulatory subunit 11	100.598	0.4807	0.375101	1.04678	0.955308	Control	Disease
Q6NTA4	Rragb	Ras-related GTP-binding protein B	17.884	0.480864	0.375101	1.04805	0.95415	Control	Disease
Q8BIQ5	Cstf2	Cleavage stimulation factor subunit 2	5.4331	0.480985	0.375101	1.07036	0.934267	Control	Disease
Q8CI94	Pygb	Glycogen phosphorylase_ brain form	97.0666	0.482214	0.375779	1.76969	1.76969	Disease	Control
Q62082	Myl10	Myosin regulatory light chain 10	13.5182	0.482383	0.375779	1.2927	1.2927	Disease	Control
Q3TTY5	Krt2	Keratin_ type II cytoskeletal 2 epidermal	35.6677	0.483042	0.375883	2.31218	2.31218	Disease	Control
Q9CQY5	Magt1	Magnesium transporter protein 1	5.7669	0.483136	0.375883	1.11477	1.11477	Disease	Control
P62317	Snrpd2	Small nuclear ribonucleoprotein Sm D2	20.157	0.483309	0.375883	1.04417	0.9577	Control	Disease
Q99KR7	Ppif	Peptidyl-prolyl cis-trans isomerase F_ mitochondrial	44.1357	0.483906	0.376142	1.15464	1.15464	Disease	Control
Q3TXS7	Psmd1	26S proteasome non-ATPase regulatory subunit 1	105.104	0.484298	0.376241	1.06261	0.941082	Control	Disease
Q9ERG0	Lima1	LIM domain and actin-binding protein 1	36.0613	0.48575	0.376972	1.81925	0.549676	Control	Disease
Q9D0M3	Cyc1	Cytochrome c1_ heme protein_ mitochondrial	116.635	0.485769	0.376972	1.08719	1.08719	Disease	Control
P62320	Snrpd3	Small nuclear ribonucleoprotein Sm D3	32.8807	0.48621	0.377109	1.05096	1.05096	Disease	Control
Q9Z2U0	Psma7	Proteasome subunit alpha type-7	87.311	0.486543	0.377161	1.0463	1.0463	Disease	Control
Q9QXT0	Cnpy2	Protein canopy homolog 2	54.6979	0.487406	0.377624	1.06627	1.06627	Disease	Control
Q9WUM5	Suclg1	Succinate--CoA ligase [ADP/GDP-forming] subunit alpha_ mitochondrial	142.191	0.488287	0.378101	1.05448	0.948332	Control	Disease
P56380	Nudt2	Bis(5'-nucleosyl)-tetraphosphatase [asymmetrical]	18.9465	0.488572	0.378115	1.09741	1.09741	Disease	Control
P45376	Akr1b1	Aldose reductase	163.046	0.489425	0.378549	1.13664	1.13664	Disease	Control
Q91VA0	Acsm1	Acyl-coenzyme A synthetase ACSM1_ mitochondrial	242.89	0.489664	0.378549	1.14137	1.14137	Disease	Control
Q9D855	Uqcrb	Cytochrome b-c1 complex subunit 7	96.2495	0.490086	0.37867	1.05556	0.947364	Control	Disease
P63168	Dynll1	Dynein light chain 1_ cytoplasmic	31.5742	0.490949	0.378953	1.07182	1.07182	Disease	Control
P55096	Abcd3	ATP-binding cassette sub-family D member 3	194.699	0.491257	0.378953	1.22351	1.22351	Disease	Control
Q80WQ2	Vac14	Protein VAC14 homolog	11.2023	0.491439	0.378953	1.05419	1.05419	Disease	Control
Q04736	Yes1	Tyrosine-protein kinase Yes	40.8964	0.491519	0.378953	1.10858	1.10858	Disease	Control
Q9CR09	Ufc1	Ubiquitin-fold modifier-conjugating enzyme 1	5.9244	0.492047	0.379155	1.06348	1.06348	Disease	Control
O88696	Clpp	ATP-dependent Clp protease proteolytic subunit_ mitochondrial	50.7142	0.492531	0.379322	1.06251	1.06251	Disease	Control
P09242	Alpl	Alkaline phosphatase_ tissue-nonspecific isozyme	95.6481	0.49442	0.380571	1.62555	1.62555	Disease	Control
P62900	Rpl31	60S ribosomal protein L31	40.6021	0.495001	0.380812	1.02353	0.977007	Control	Disease
Q9CQ69	Uqcrq	Cytochrome b-c1 complex subunit 8	29.3536	0.49548	0.380975	1.05336	0.949339	Control	Disease
Q8C166	Cpne1	Copine-1	35.7677	0.496389	0.381263	1.08236	1.08236	Disease	Control
Q9JLK7	Cabp1	Calcium-binding protein 1	11.1061	0.496482	0.381263	1.12914	0.885633	Control	Disease
P40630	Tfam	Transcription factor A_ mitochondrial	26.6344	0.496843	0.381263	1.07274	0.932194	Control	Disease
Q91VI7	Rnh1	Ribonuclease inhibitor	226.579	0.49709	0.381263	1.08406	1.08406	Disease	Control
Q8R4B8	Nlrp3	NACHT_ LRR and PYD domains-containing protein 3	5.9694	0.497195	0.381263	1.16439	1.16439	Disease	Control
Q3V129	Ulk4	Serine/threonine-protein kinase ULK4	11.2709	0.498323	0.381514	1.05757	0.945564	Control	Disease
Q9Z1N5	Ddx39b	Spliceosome RNA helicase Ddx39b	109.41	0.498451	0.381514	1.08118	1.08118	Disease	Control
Q9D5V5	Cul5	Cullin-5	17.3461	0.498535	0.381514	1.07211	0.93274	Control	Disease
Q9DCZ1	Gmpr	GMP reductase 1	22.7803	0.498595	0.381514	1.5213	0.657334	Control	Disease
Q60631	Grb2	Growth factor receptor-bound protein 2	5.9596	0.498971	0.381596	1.06193	0.941681	Control	Disease
Q8VE62	Paip1	Polyadenylate-binding protein-interacting protein 1	6.2589	0.499371	0.381697	1.04391	1.04391	Disease	Control
Q03265	Atp5a1	ATP synthase subunit alpha_ mitochondrial	586.524	0.499934	0.381922	1.07812	1.07812	Disease	Control
Q5VCS6	Tdrd5	Tudor domain-containing protein 5	19.4114	0.500841	0.382292	1.15916	1.15916	Disease	Control
Q9D819	Ppa1	Inorganic pyrophosphatase	119.762	0.500956	0.382292	1.09083	1.09083	Disease	Control
Q3ULD5	Mccc2	Methylcrotonoyl-CoA carboxylase beta chain_ mitochondrial	246.738	0.502463	0.383212	1.05488	0.947978	Control	Disease
Q91WT8	Rbm47	RNA-binding protein 47	44.5597	0.502882	0.383212	1.10209	1.10209	Disease	Control
P50431	Shmt1	Serine hydroxymethyltransferase_ cytosolic	159.261	0.503252	0.383212	1.03848	1.03848	Disease	Control
O08553	Dpysl2	Dihydropyrimidinase-related protein 2	168.144	0.504117	0.383212	1.0486	0.953657	Control	Disease
O70194	Eif3d	Eukaryotic translation initiation factor 3 subunit D	29.6193	0.504303	0.383212	1.04961	0.952738	Control	Disease
P53810	Pitpna	Phosphatidylinositol transfer protein alpha isoform	45.6528	0.504359	0.383212	1.02932	1.02932	Disease	Control
Q9D2V7	Coro7	Coronin-7	28.9564	0.504364	0.383212	1.07625	1.07625	Disease	Control
Q7TMK9	Syncrip	Heterogeneous nuclear ribonucleoprotein Q	113.949	0.504455	0.383212	1.02104	1.02104	Disease	Control
Q62000	Ogn	Mimecan	5.6173	0.504586	0.383212	2.76397	0.361799	Control	Disease
P01901	H2-K1	H-2 class I histocompatibility antigen_ K-B alpha chain	31.934	0.505983	0.384068	1.40916	1.40916	Disease	Control
Q64331	Myo6	Unconventional myosin-VI	335.897	0.506284	0.384091	1.03806	1.03806	Disease	Control
Q923B0	Ggact	Gamma-glutamylaminecyclotransferase	17.9732	0.507662	0.384931	1.09613	1.09613	Disease	Control
P05784	Krt18	Keratin_ type I cytoskeletal 18	142.96	0.507932	0.384931	1.04757	0.954588	Control	Disease
P47754	Capza2	F-actin-capping protein subunit alpha-2	81.5929	0.508472	0.385135	1.04602	0.956007	Control	Disease
Q99LY9	Ndufs5	NADH dehydrogenase [ubiquinone] iron-sulfur protein 5	70.953	0.5091	0.385372	1.03449	1.03449	Disease	Control
P17426	Ap2a1	AP-2 complex subunit alpha-1	182.251	0.50956	0.385372	1.06791	0.936405	Control	Disease
P16627	Hspa1l	Heat shock 70 kDa protein 1-like	160.586	0.509597	0.385372	1.1341	1.1341	Disease	Control
Q62165	Dag1	Dystroglycan	11.6296	0.510271	0.385676	1.05258	0.950048	Control	Disease
Q6ZWU9	Rps27	40S ribosomal protein S27	20.012	0.511601	0.386476	1.31531	0.760278	Control	Disease
Q64008	Rab34	Ras-related protein Rab-34	5.4056	0.512439	0.386831	1.10272	1.10272	Disease	Control
P47963	Rpl13	60S ribosomal protein L13	65.2617	0.512614	0.386831	1.30063	0.768857	Control	Disease
A2RT91	Ankar	Ankyrin and armadillo repeat-containing protein	10.8808	0.513701	0.387445	1.03952	0.961979	Control	Disease
Q6DFW4	Nop58	Nucleolar protein 58	16.9692	0.514207	0.387621	1.02846	1.02846	Disease	Control
P18572	Bsg	Basigin	100.792	0.514682	0.387774	1.08779	1.08779	Disease	Control
O70310	Nmt1	Glycylpeptide N-tetradecanoyltransferase 1	24.6962	0.515549	0.388222	1.05911	0.944191	Control	Disease
Q60973	Rbbp7	Histone-binding protein RBBP7	27.1869	0.516209	0.388513	1.15233	0.86781	Control	Disease
Q921Z5	Tnfaip8	Tumor necrosis factor alpha-induced protein 8	12.5992	0.516672	0.388656	1.06212	0.941513	Control	Disease
P51125	Cast	Calpastatin	11.3343	0.517456	0.388832	1.23488	1.23488	Disease	Control
Q9EQU5	Set	Protein SET	61.23	0.517512	0.388832	1.0394	1.0394	Disease	Control
Q02788	Col6a2	Collagen alpha-2(VI) chain	193.836	0.517726	0.388832	1.05533	0.947567	Control	Disease
O55023	Impa1	Inositol monophosphatase 1	69.6396	0.518213	0.388992	1.0499	1.0499	Disease	Control
Q9CQE8	N/A	UPF0568 protein C14orf166 homolog	66.7029	0.51894	0.389332	1.07332	1.07332	Disease	Control
Q9CXA2	L3hypdh	Trans-L-3-hydroxyproline dehydratase	12.7606	0.520397	0.39022	1.13098	1.13098	Disease	Control
P14115	Rpl27a	60S ribosomal protein L27a	24.0145	0.520892	0.390385	1.06219	1.06219	Disease	Control
Q8QZS1	Hibch	3-hydroxyisobutyryl-CoA hydrolase_ mitochondrial	146.048	0.52173	0.390807	1.04189	0.95979	Control	Disease
Q9CS42	Prps2	Ribose-phosphate pyrophosphokinase 2	119.66	0.523643	0.391545	1.0465	0.955563	Control	Disease
Q6NXH9	Krt73	Keratin_ type II cytoskeletal 73	51.765	0.523705	0.391545	1.11909	1.11909	Disease	Control
P16460	Ass1	Argininosuccinate synthase	532.873	0.523727	0.391545	1.06798	1.06798	Disease	Control
Q9DC70	Ndufs7	NADH dehydrogenase [ubiquinone] iron-sulfur protein 7_ mitochondrial	33.1892	0.523817	0.391545	1.08369	1.08369	Disease	Control
P30412	Ppic	Peptidyl-prolyl cis-trans isomerase C	69.2288	0.524903	0.392151	1.23229	1.23229	Disease	Control
P10126	Eef1a1	Elongation factor 1-alpha 1	355.808	0.525399	0.392316	1.06762	1.06762	Disease	Control
Q8K0U4	Hspa12a	Heat shock 70 kDa protein 12A	65.0325	0.525686	0.392325	1.09031	1.09031	Disease	Control
P62960	Ybx1	Nuclease-sensitive element-binding protein 1	43.576	0.527733	0.393645	1.06839	0.935991	Control	Disease
Q60949	Tbc1d1	TBC1 domain family member 1	28.181	0.528142	0.393728	1.05275	0.949897	Control	Disease
Q60866	Pter	Phosphotriesterase-related protein	223.817	0.528581	0.393728	1.05787	1.05787	Disease	Control
Q9CWF2	Tubb2b	Tubulin beta-2B chain	355.51	0.528674	0.393728	1.06284	0.940874	Control	Disease
Q61768	Kif5b	Kinesin-1 heavy chain	141.352	0.530879	0.395163	1.05866	1.05866	Disease	Control
Q8VE97	Srsf4	Serine/arginine-rich splicing factor 4	24.3375	0.531333	0.395287	1.0703	1.0703	Disease	Control
Q8K448	Abca5	ATP-binding cassette sub-family A member 5	5.6541	0.531601	0.395287	1.11384	1.11384	Disease	Control
Q99LC3	Ndufa10	NADH dehydrogenase [ubiquinone] 1 alpha subcomplex subunit 10_ mitochondrial	226.22	0.532059	0.395315	1.04316	1.04316	Disease	Control
Q9CPW0	Cntnap2	Contactin-associated protein-like 2	5.9426	0.532194	0.395315	1.04573	0.956269	Control	Disease
P23927	Cryab	Alpha-crystallin B chain	32.7681	0.533049	0.395743	1.08364	1.08364	Disease	Control
Q9CQ40	Mrpl49	39S ribosomal protein L49_ mitochondrial	19.8638	0.534011	0.396251	1.0484	0.953835	Control	Disease
Q9D5V6	Syap1	Synapse-associated protein 1	11.7744	0.534467	0.396382	1.09958	0.909438	Control	Disease
Q9WV27	Atp1a4	Sodium/potassium-transporting ATPase subunit alpha-4	255.101	0.534899	0.396459	1.03453	0.96662	Control	Disease
P48962	Slc25a4	ADP/ATP translocase 1	336.343	0.535202	0.396459	1.11541	1.11541	Disease	Control
O88958	Gnpda1	Glucosamine-6-phosphate isomerase 1	110.442	0.535645	0.396459	1.05928	1.05928	Disease	Control
P61620	Sec61a1	Protein transport protein Sec61 subunit alpha isoform 1	5.7125	0.535925	0.396459	2.51063	0.398307	Control	Disease
Q8BU14	Sec62	Translocation protein SEC62	11.743	0.535965	0.396459	1.50781	0.663215	Control	Disease
F6ZDS4	Tpr	Nucleoprotein TPR	63.3798	0.537057	0.39706	1.03031	1.03031	Disease	Control
P61089	Ube2n	Ubiquitin-conjugating enzyme E2 N	76.7971	0.538544	0.397953	1.04426	1.04426	Disease	Control
P70441	Slc9a3r1	Na(+)/H(+) exchange regulatory cofactor NHE-RF1	262.794	0.539325	0.398323	1.09665	1.09665	Disease	Control
Q3TMH2	Scrn3	Secernin-3	42.4695	0.54142	0.39964	1.29242	0.773744	Control	Disease
P12265	Gusb	Beta-glucuronidase	11.8257	0.541669	0.39964	1.88279	1.88279	Disease	Control
Q9Z2C8	Ybx2	Y-box-binding protein 2	28.5352	0.542068	0.399727	1.04457	0.957332	Control	Disease
Q5SWT3	Slc25a35	Solute carrier family 25 member 35	5.6609	0.543787	0.400768	1.08567	1.08567	Disease	Control
Q99K48	Nono	Non-POU domain-containing octamer-binding protein	29.9586	0.54528	0.400768	1.04687	0.955227	Control	Disease
Q8K2B3	Sdha	Succinate dehydrogenase [ubiquinone] flavoprotein subunit_ mitochondrial	443.106	0.545338	0.400768	1.08668	1.08668	Disease	Control
Q8BH86	N/A	UPF0317 protein C14orf159 homolog_ mitochondrial	137.303	0.545344	0.400768	1.07497	1.07497	Disease	Control
Q9R1Q6	Tmem176b	Transmembrane protein 176B	5.7511	0.5456	0.400768	1.06944	0.935069	Control	Disease
Q5YD48	A1cf	APOBEC1 complementation factor	17.8831	0.545606	0.400768	1.25407	1.25407	Disease	Control
Q9JI91	Actn2	Alpha-actinin-2	243.462	0.545684	0.400768	1.03793	0.963459	Control	Disease
Q9D1A2	Cndp2	Cytosolic non-specific dipeptidase	241.425	0.545734	0.400768	1.0564	1.0564	Disease	Control
Q8R368	Dnaaf4	Dynein assembly factor 4_ axonemal	5.5198	0.546997	0.401488	1.05932	0.944002	Control	Disease
P48774	Gstm5	Glutathione S-transferase Mu 5	176.275	0.547326	0.401522	1.05374	1.05374	Disease	Control
P70694	Akr1c6	Estradiol 17 beta-dehydrogenase 5	85.3921	0.54764	0.401546	1.06218	0.941464	Control	Disease
Q99JX3	Gorasp2	Golgi reassembly-stacking protein 2	12.6579	0.548048	0.401638	1.196	1.196	Disease	Control
O88844	Idh1	Isocitrate dehydrogenase [NADP] cytoplasmic	493.026	0.549245	0.402308	1.07991	1.07991	Disease	Control
P23578	Acr	Acrosin	26.2888	0.549999	0.402447	1.09695	1.09695	Disease	Control
O35943	Fxn	Frataxin_ mitochondrial	26.7518	0.550156	0.402447	1.05994	1.05994	Disease	Control
Q80ZS3	Mrps26	28S ribosomal protein S26_ mitochondrial	5.8748	0.550474	0.402447	1.21922	0.820198	Control	Disease
O88792	F11r	Junctional adhesion molecule A	50.2743	0.550664	0.402447	1.03883	0.962618	Control	Disease
P09813	Apoa2	Apolipoprotein A-II	7.0018	0.550905	0.402447	1.06099	0.942517	Control	Disease
P20612	Gnat1	Guanine nucleotide-binding protein G(t) subunit alpha-1	42.1299	0.551362	0.402447	2.92874	2.92874	Disease	Control
Q9D0S9	Hint2	Histidine triad nucleotide-binding protein 2_ mitochondrial	96.5504	0.551438	0.402447	1.08506	1.08506	Disease	Control
P26041	Msn	Moesin	460.901	0.551698	0.402447	1.02905	0.971774	Control	Disease
P60229	Eif3e	Eukaryotic translation initiation factor 3 subunit E	49.3793	0.553704	0.403703	1.07687	1.07687	Disease	Control
P97377	Cdk2	Cyclin-dependent kinase 2	23.1543	0.554406	0.404008	1.07521	1.07521	Disease	Control
A2AJL3	Fggy	FGGY carbohydrate kinase domain-containing protein	123.069	0.555065	0.404147	1.03574	0.965493	Control	Disease
Q9JLN9	Mtor	Serine/threonine-protein kinase mTOR	13.5542	0.555165	0.404147	1.16601	0.857628	Control	Disease
Q3TIR3	Ric8a	Synembryn-A	11.8446	0.555994	0.404543	1.08143	0.924699	Control	Disease
P62627	Dynlrb1	Dynein light chain roadblock-type 1	19.1704	0.556879	0.40498	1.03993	0.9616	Control	Disease
Q9WVM8	Aadat	Kynurenine/alpha-aminoadipate aminotransferase_ mitochondrial	384.144	0.557531	0.405055	1.90787	1.90787	Disease	Control
Q3UHA3	Spg11	Spatacsin	50.2826	0.557716	0.405055	1.04722	0.954909	Control	Disease
Q9CPW4	Arpc5	Actin-related protein 2/3 complex subunit 5	37.4674	0.557837	0.405055	1.06716	1.06716	Disease	Control
P62814	Atp6v1b2	V-type proton ATPase subunit B_ brain isoform	340.904	0.559201	0.405839	1.06783	1.06783	Disease	Control
Q60737	Csnk2a1	Casein kinase II subunit alpha	50.586	0.559525	0.405867	1.01957	1.01957	Disease	Control
Q9WV55	Vapa	Vesicle-associated membrane protein-associated protein A	28.9145	0.560774	0.406565	1.26509	0.790457	Control	Disease
Q99LI8	Hgs	Hepatocyte growth factor-regulated tyrosine kinase substrate	23.0927	0.561169	0.406623	1.21376	0.823887	Control	Disease
Q9CZ30	Ola1	Obg-like ATPase 1	37.2848	0.561425	0.406623	1.0432	1.0432	Disease	Control
Q6ZQ38	Cand1	Cullin-associated NEDD8-dissociated protein 1	167.617	0.561737	0.406637	1.06622	0.937892	Control	Disease
P37804	Tagln	Transgelin	70.1661	0.562016	0.406637	1.04167	0.959996	Control	Disease
Q80X19	Col14a1	Collagen alpha-1(XIV) chain	123.024	0.562583	0.406647	1.14507	0.87331	Control	Disease
Q9D404	Oxsm	3-oxoacyl-[acyl-carrier-protein] synthase_ mitochondrial	24.7387	0.562637	0.406647	1.22902	1.22902	Disease	Control
Q91XE0	Glyat	Glycine N-acyltransferase	323.473	0.562888	0.406647	1.06244	1.06244	Disease	Control
Q9JIK9	Mrps34	28S ribosomal protein S34_ mitochondrial	5.4338	0.563209	0.406673	1.05875	0.944509	Control	Disease
Q91ZA3	Pcca	Propionyl-CoA carboxylase alpha chain_ mitochondrial	441.576	0.564121	0.407125	1.15311	1.15311	Disease	Control
P09671	Sod2	Superoxide dismutase [Mn]_ mitochondrial	160.268	0.564665	0.407311	1.03965	0.961863	Control	Disease
P48722	Hspa4l	Heat shock 70 kDa protein 4L	138.374	0.565344	0.407594	1.07947	0.926379	Control	Disease
P80317	Cct6a	T-complex protein 1 subunit zeta	164.05	0.565753	0.407682	1.04846	1.04846	Disease	Control
B1AY13	Usp24	Ubiquitin carboxyl-terminal hydrolase 24	23.4931	0.566722	0.408173	1.04395	0.9579	Control	Disease
P29974	Cnga1	cGMP-gated cation channel alpha-1	13.2274	0.567638	0.408626	1.12444	0.889332	Control	Disease
O55142	Rpl35a	60S ribosomal protein L35a	21.4111	0.567969	0.408658	1.19163	1.19163	Disease	Control
Q9QYR9	Acot2	Acyl-coenzyme A thioesterase 2_ mitochondrial	184.391	0.568903	0.408966	1.11791	1.11791	Disease	Control
P31725	S100a9	Protein S100-A9	6.0105	0.568972	0.408966	1.04698	0.955132	Control	Disease
Q9WTQ8	Timm23	Mitochondrial import inner membrane translocase subunit Tim23	6.2037	0.569313	0.409004	1.08116	0.924931	Control	Disease
Q91YP0	L2hgdh	L-2-hydroxyglutarate dehydrogenase_ mitochondrial	107.272	0.570255	0.409474	1.04038	0.96119	Control	Disease
Q9D8V0	Hm13	Minor histocompatibility antigen H13	6.2659	0.570736	0.409613	1.28419	1.28419	Disease	Control
Q9R269	Ppl	Periplakin	30.7014	0.571503	0.409956	1.07884	1.07884	Disease	Control
P42209	Sept1	Septin-1	11.9868	0.572408	0.410398	1.21853	0.820662	Control	Disease
P51881	Slc25a5	ADP/ATP translocase 2	380.545	0.573684	0.411106	1.10031	1.10031	Disease	Control
P01636	N/A	Ig kappa chain V-V region MOPC 149	6.4806	0.576344	0.412759	1.03725	1.03725	Disease	Control
Q99JY3	Gimap4	GTPase IMAP family member 4	55.6365	0.576572	0.412759	1.05752	0.94561	Control	Disease
Q9D7P6	Iscu	Iron-sulfur cluster assembly enzyme ISCU_ mitochondrial	19.0011	0.577524	0.413136	1.07949	1.07949	Disease	Control
Q8BUK6	Hook3	Protein Hook homolog 3	6	0.577679	0.413136	4.14733	4.14733	Disease	Control
Q0KK56	Fam184b	Protein FAM184B	13.8414	0.580708	0.414935	1.2396	1.2396	Disease	Control
Q8BG36	Dmrt2	Doublesex- and mab-3-related transcription factor 2	12.2779	0.58081	0.414935	1.03936	0.96213	Control	Disease
Q9D8L5	Ccdc91	Coiled-coil domain-containing protein 91	5.9681	0.58113	0.414935	1.51225	0.661265	Control	Disease
Q9R0P5	Dstn	Destrin	116.83	0.581601	0.414935	1.05973	1.05973	Disease	Control
Q9WVE0	Aicda	Single-stranded DNA cytosine deaminase	11.4988	0.581652	0.414935	1.13211	1.13211	Disease	Control
Q80SY3	Atp6v0d2	V-type proton ATPase subunit d 2	43.4119	0.582142	0.414943	1.02969	1.02969	Disease	Control
P22599	Serpina1b	Alpha-1-antitrypsin 1-2	192.688	0.582247	0.414943	1.01877	0.981576	Control	Disease
Q9D620	Rab11fip1	Rab11 family-interacting protein 1	6.1203	0.582556	0.414955	1.116	0.89606	Control	Disease
Q9CZS1	Aldh1b1	Aldehyde dehydrogenase X_ mitochondrial	34.96	0.583912	0.415713	1.03601	0.965239	Control	Disease
[truncated: 650 more rows]

## Sheet: S2.2
Table S2.2: List of all proteins quantified by discovery proteomics in the kidneys of Sle123 compared to control mice at 24 weeks
Accession Number	Gene Symbol	Description	Confidence score	Anova (p)	q-value	Fold change	Fold change (Disease/ Control)	Highest mean condition	Lowest mean condition
Q9Z2T6	Krt85	Keratin_ type II cuticular Hb5	29.1836	2.31936e-05	0.0013375	Infinity*	ND	Control	Disease
P70172	Slc10a2	Ileal sodium/bile acid cotransporter	6.6966	0.0219221	0.0524694	Infinity*	ND	Control	Disease
Q8BS45	Ttc26	Intraflagellar transport protein 56	5.886	0.213366	0.191418	Infinity*	ND	Control	Disease
Q9DCC7	Isoc2b	Isochorismatase domain-containing protein 2B	14.4496	1.07005e-08	1.41879e-05	4.45669	0.224382	Control	Disease
P10518	Alad	Delta-aminolevulinic acid dehydratase	110.845	1.04643e-07	6.96133e-05	1.97459	1.97459	Disease	Control
Q8VC30	Tkfc	Triokinase/FMN cyclase	344.711	2.53371e-07	0.000111823	1.69521	0.589897	Control	Disease
O35206	Col15a1	Collagen alpha-1(XV) chain	35.4844	5.02456e-07	0.000166409	1.79028	1.79028	Disease	Control
P29391	Ftl1	Ferritin light chain 1	50.7237	7.6328e-07	0.000202343	4.16071	0.240344	Control	Disease
Q921H8	Acaa1a	3-ketoacyl-CoA thiolase A_ peroxisomal	212.903	1.33692e-06	0.000296133	1.61226	0.620246	Control	Disease
Q61205	Pafah1b3	Platelet-activating factor acetylhydrolase IB subunit gamma	11.8458	1.83241e-06	0.000346646	3.61781	3.61781	Disease	Control
Q2VPA6	Helq	Helicase POLQ-like	16.5001	2.90326e-06	0.000458195	78.52	0.0127356	Control	Disease
P85094	Isoc2a	Isochorismatase domain-containing protein 2A	168.591	3.10709e-06	0.000458195	2.78032	0.359671	Control	Disease
P70691	Ugt1a2	UDP-glucuronosyltransferase 1-2	282.986	3.66403e-06	0.000485304	1.96831	0.50805	Control	Disease
Q9Z0S1	Bpnt1	3'(2')_5'-bisphosphate nucleotidase 1	178.465	4.55806e-06	0.000549674	1.34177	0.745284	Control	Disease
Q9QZD8	Slc25a10	Mitochondrial dicarboxylate carrier	141.387	5.11031e-06	0.000564641	1.47581	0.677595	Control	Disease
P30412	Ppic	Peptidyl-prolyl cis-trans isomerase C	51.9821	7.80863e-06	0.0007966	1.73928	1.73928	Disease	Control
Q91WR5	Akr1c21	Aldo-keto reductase family 1 member C21	330.787	1.14431e-05	0.00107972	1.41738	0.705526	Control	Disease
Q80XN0	Bdh1	D-beta-hydroxybutyrate dehydrogenase_ mitochondrial	245.811	1.36727e-05	0.00116022	2.48736	2.48736	Disease	Control
P34914	Ephx2	Bifunctional epoxide hydrolase 2	302.81	1.39664e-05	0.00116022	1.97731	0.505737	Control	Disease
Q8K0L3	Acsm2	Acyl-coenzyme A synthetase ACSM2_ mitochondrial	538.063	1.60517e-05	0.00125577	1.54772	0.646111	Control	Disease
Q91XE0	Glyat	Glycine N-acyltransferase	304.078	2.06389e-05	0.0013375	1.51344	0.660747	Control	Disease
Q9Z2I9	Sucla2	Succinate--CoA ligase [ADP-forming] subunit beta_ mitochondrial	353.226	2.10867e-05	0.0013375	1.16566	0.857881	Control	Disease
O55023	Impa1	Inositol monophosphatase 1	40.6357	2.1565e-05	0.0013375	1.53888	1.53888	Disease	Control
P99024	Tubb5	Tubulin beta-5 chain	397.951	2.23389e-05	0.0013375	1.40912	1.40912	Disease	Control
P04117	Fabp4	Fatty acid-binding protein_ adipocyte	142.247	2.27315e-05	0.0013375	1.84754	1.84754	Disease	Control
Q8R0Y8	Slc25a42	Mitochondrial coenzyme A transporter SLC25A42	45.6566	2.5452e-05	0.00140884	1.82442	0.548118	Control	Disease
P01864	N/A	Ig gamma-2A chain C region secreted form	60.2127	2.78135e-05	0.00147448	6.87773	6.87773	Disease	Control
Q8CFZ5	Slc22a12	Solute carrier family 22 member 12	89.6736	3.2878e-05	0.00167786	1.43778	0.695517	Control	Disease
P01867	Igh-3	Ig gamma-2B chain C region	142.255	3.46412e-05	0.0016992	6.09653	6.09653	Disease	Control
P55096	Abcd3	ATP-binding cassette sub-family D member 3	278.423	3.66739e-05	0.00171461	1.3786	0.725372	Control	Disease
P43276	Hist1h1b	Histone H1.5	70.4069	3.75348e-05	0.00171461	1.4105	1.4105	Disease	Control
Q9R0M6	Rab9a	Ras-related protein Rab-9A	16.8054	4.00317e-05	0.00173231	1.49899	1.49899	Disease	Control
Q9DCX8	Iyd	Iodotyrosine deiodinase 1	5.979	4.05038e-05	0.00173231	2.06341	0.484634	Control	Disease
Q8R151	Znfx1	NFX1-type zinc finger-containing protein 1	10.6387	4.38092e-05	0.00180956	1.76999	1.76999	Disease	Control
O89086	Rbm3	RNA-binding protein 3	6.8064	4.5766e-05	0.00180956	2.38617	2.38617	Disease	Control
Q61133	Gstt2	Glutathione S-transferase theta-2	119.717	4.6416e-05	0.00180956	1.21451	1.21451	Disease	Control
Q3U5Q7	Cmpk2	UMP-CMP kinase 2_ mitochondrial	58.3893	5.67462e-05	0.00203082	1.61338	1.61338	Disease	Control
Q61161	Map4k2	Mitogen-activated protein kinase kinase kinase kinase 2	11.5466	5.68227e-05	0.00203082	1.96472	0.508978	Control	Disease
Q8BHN3	Ganab	Neutral alpha-glucosidase AB	138.221	5.81261e-05	0.00203082	1.46304	1.46304	Disease	Control
P62311	Lsm3	U6 snRNA-associated Sm-like protein LSm3	13.385	5.81674e-05	0.00203082	1.65313	1.65313	Disease	Control
P11930	Nudt19	Nucleoside diphosphate-linked moiety X motif 19	146.474	6.18876e-05	0.00210455	2.26273	0.441945	Control	Disease
P23738	Hdc	Histidine decarboxylase	40.8825	7.1532e-05	0.00237017	4.13054	0.242099	Control	Disease
Q4KML4	Abracl	Costars family protein ABRACL	20.9654	8.09703e-05	0.00261959	1.52527	1.52527	Disease	Control
P26443	Glud1	Glutamate dehydrogenase 1_ mitochondrial	562.488	9.10014e-05	0.00287293	1.34954	0.740994	Control	Disease
Q9DCX2	Atp5h	ATP synthase subunit d_ mitochondrial	272.745	9.52709e-05	0.00293871	1.21274	0.824578	Control	Disease
Q8R4N0	Clybl	Citrate lyase subunit beta-like protein_ mitochondrial	133.442	0.000107887	0.00325124	1.18503	0.84386	Control	Disease
Q69Z99	Znf512	Zinc finger protein 512	11.8737	0.000110413	0.00325342	1.50909	0.66265	Control	Disease
Q91V12	Acot7	Cytosolic acyl coenzyme A thioester hydrolase	12.3731	0.000113865	0.00327113	1.77059	1.77059	Disease	Control
Q9R112	Sqor	Sulfide:quinone oxidoreductase_ mitochondrial	216.002	0.000115948	0.00327113	1.74726	0.572323	Control	Disease
Q0VGT4	Zgrf1	Protein ZGRF1	11.2884	0.000119042	0.00327877	2.8374	0.352435	Control	Disease
P14602	Hspb1	Heat shock protein beta-1	14.482	0.000122469	0.00327877	1.98664	1.98664	Disease	Control
P53657	Pklr	Pyruvate kinase PKLR	151.822	0.000123637	0.00327877	1.84695	0.541432	Control	Disease
Q9WU42	Ncor2	Nuclear receptor corepressor 2	5.7494	0.000141069	0.0036677	2.26448	0.441603	Control	Disease
O70433	Fhl2	Four and a half LIM domains protein 2	96.2141	0.000154091	0.00392922	8.07386	8.07386	Disease	Control
Q02788	Col6a2	Collagen alpha-2(VI) chain	170.676	0.000166266	0.00409424	1.51726	1.51726	Disease	Control
Q3V125	Ccdc110	Coiled-coil domain-containing protein 110	5.3923	0.000166738	0.00409424	3.19952	0.312547	Control	Disease
O88844	Idh1	Isocitrate dehydrogenase [NADP] cytoplasmic	584.791	0.00017792	0.00426066	1.33117	0.751218	Control	Disease
Q6WVG3	Kctd12	BTB/POZ domain-containing protein KCTD12	56.8765	0.000179942	0.00426066	1.35511	1.35511	Disease	Control
Q61235	Sntb2	Beta-2-syntrophin	12.5384	0.000196978	0.00458222	1.68942	1.68942	Disease	Control
Q04447	Ckb	Creatine kinase B-type	68.99	0.000208287	0.00476175	1.80058	1.80058	Disease	Control
O08528	Hk2	Hexokinase-2	70.4652	0.000211974	0.00476391	1.56876	1.56876	Disease	Control
P01868	Ighg1	Ig gamma-1 chain C region secreted form	128.352	0.000218346	0.00476758	11.1203	11.1203	Disease	Control
O88343	Slc4a4	Electrogenic sodium bicarbonate cotransporter 1	242.567	0.000220119	0.00476758	1.45752	0.686098	Control	Disease
Q80VW7	Akna	AT-hook-containing transcription factor	10.9603	0.000222924	0.00476758	3.25508	0.307212	Control	Disease
Q8JZY2	Commd10	COMM domain-containing protein 10	5.7425	0.000242427	0.00505051	21.0131	0.0475894	Control	Disease
Q91X72	Hpx	Hemopexin	136.125	0.000243771	0.00505051	2.33499	2.33499	Disease	Control
Q9WUM5	Suclg1	Succinate--CoA ligase [ADP/GDP-forming] subunit alpha_ mitochondrial	194.806	0.000248088	0.00506087	1.25431	0.797252	Control	Disease
Q9CQ76	Nepn	Nephrocan	5.8998	0.000255511	0.00513332	1.48762	1.48762	Disease	Control
P04919	Slc4a1	Band 3 anion transport protein	73.8647	0.000263286	0.00521058	1.52562	0.655472	Control	Disease
Q9EQ06	Hsd17b11	Estradiol 17-beta-dehydrogenase 11	40.0892	0.000267285	0.00521193	1.45861	1.45861	Disease	Control
Q9JLQ0	Cd2ap	CD2-associated protein	5.6124	0.000279177	0.00529826	1.42277	1.42277	Disease	Control
Q8CHT0	Aldh4a1	Delta-1-pyrroline-5-carboxylate dehydrogenase_ mitochondrial	441.491	0.000279704	0.00529826	1.42561	0.701455	Control	Disease
P55200	Kmt2a	Histone-lysine N-methyltransferase 2A	28.1852	0.000284603	0.00531513	1.52228	0.656909	Control	Disease
Q9DCY0	Keg1	Glycine N-acyltransferase-like protein Keg1	243.123	0.000293011	0.00535189	1.564	0.639385	Control	Disease
P61979	Hnrnpk	Heterogeneous nuclear ribonucleoprotein K	214.38	0.000294644	0.00535189	1.27993	1.27993	Disease	Control
B9EJ86	Osbpl8	Oxysterol-binding protein-related protein 8	57.3507	0.000306405	0.00549031	1.76145	0.567713	Control	Disease
P62305	Snrpe	Small nuclear ribonucleoprotein E	13.0769	0.000311737	0.00551137	1.30471	1.30471	Disease	Control
Q8BP78	Fra10ac1	Protein FRA10AC1 homolog	5.3242	0.000326616	0.00562828	1.67782	0.59601	Control	Disease
Q8K009	Aldh1l2	Mitochondrial 10-formyltetrahydrofolate dehydrogenase	83.18	0.000326839	0.00562828	1.36604	1.36604	Disease	Control
P16110	Lgals3	Galectin-3	26.9256	0.00033203	0.00564437	1.83665	1.83665	Disease	Control
P39061	Col18a1	Collagen alpha-1(XVIII) chain	89.9694	0.000389432	0.00649318	1.47127	1.47127	Disease	Control
Q8BGA8	Acsm5	Acyl-coenzyme A synthetase ACSM5_ mitochondrial	128.919	0.000391755	0.00649318	1.36541	0.732378	Control	Disease
Q8VDM4	Psmd2	26S proteasome non-ATPase regulatory subunit 2	164.91	0.000398623	0.00652545	1.39959	1.39959	Disease	Control
P01654	N/A	Ig kappa chain V-III region PC 2880/PC 1229	26.9134	0.000408129	0.00657006	32.0886	32.0886	Disease	Control
O09044	Snap23	Synaptosomal-associated protein 23	61.5433	0.000413123	0.00657006	1.91022	0.523499	Control	Disease
P01865	Igh-1a	Ig gamma-2A chain C region_ membrane-bound form	37.9927	0.000416213	0.00657006	3.77234	3.77234	Disease	Control
Q9WVD5	Slc25a15	Mitochondrial ornithine transporter 1	65.4864	0.000424231	0.00661784	1.4178	0.705318	Control	Disease
Q70FJ1	Akap9	A-kinase anchor protein 9	11.0554	0.000446214	0.00673951	1.82547	0.547804	Control	Disease
Q5F285	Tmem256	Transmembrane protein 256	7.626	0.000449226	0.00673951	2.18237	0.458217	Control	Disease
P04945	N/A	Ig kappa chain V-VI region NQ2-6.1	7.6094	0.000462567	0.00673951	4.19548	4.19548	Disease	Control
P16045	Lgals1	Galectin-1	97.4849	0.000464435	0.00673951	1.49882	1.49882	Disease	Control
P11276	Fn1	Fibronectin	266.99	0.000464585	0.00673951	1.41058	1.41058	Disease	Control
Q8VBT0	Tmx1	Thioredoxin-related transmembrane protein 1	6.1121	0.000465696	0.00673951	1.63996	1.63996	Disease	Control
P35822	Ptprk	Receptor-type tyrosine-protein phosphatase kappa	19.3681	0.000472406	0.00673951	2.86713	0.34878	Control	Disease
Q60928	Ggt1	Gamma-glutamyltranspeptidase 1	263.749	0.000472692	0.00673951	1.35393	1.35393	Disease	Control
Q9CQ60	Pgls	6-phosphogluconolactonase	65.3118	0.000498648	0.0069746	1.31198	1.31198	Disease	Control
Q9Z1N5	Ddx39b	Spliceosome RNA helicase Ddx39b	114.137	0.000499701	0.0069746	1.41293	1.41293	Disease	Control
Q8C0I1	Agps	Alkyldihydroxyacetonephosphate synthase_ peroxisomal	30.689	0.00052299	0.00722362	1.45599	1.45599	Disease	Control
Q9QZ85	Iigp1	Interferon-inducible GTPase 1	6.07	0.000552335	0.00755029	1.64661	1.64661	Disease	Control
Q8VC69	Slc22a6	Solute carrier family 22 member 6	73.3858	0.000568432	0.00764951	1.67948	0.595422	Control	Disease
Q9DCV7	Krt7	Keratin_ type II cytoskeletal 7	151.141	0.000571131	0.00764951	1.52121	1.52121	Disease	Control
Q91VR5	Ddx1	ATP-dependent RNA helicase DDX1	150.407	0.00059313	0.00784889	1.68809	1.68809	Disease	Control
Q60823	Akt2	RAC-beta serine/threonine-protein kinase	11.3063	0.000597856	0.00784889	1.45001	0.689651	Control	Disease
P61211	Arl1	ADP-ribosylation factor-like protein 1	43.2814	0.000614662	0.00799041	1.42869	1.42869	Disease	Control
Q9R1T4	Sept6	Septin-6	29.8034	0.000623196	0.0080124	1.48222	1.48222	Disease	Control
Q6AW69	Cgnl1	Cingulin-like protein 1	58.1252	0.000638484	0.0080124	1.31654	1.31654	Disease	Control
Q99JY3	Gimap4	GTPase IMAP family member 4	67.8868	0.000640992	0.0080124	1.2856	1.2856	Disease	Control
P57746	Atp6v1d	V-type proton ATPase subunit D	95.7166	0.000646309	0.0080124	1.39635	0.716154	Control	Disease
Q91VN4	Chchd6	MICOS complex subunit Mic25	60.1173	0.000646567	0.0080124	2.26831	0.440857	Control	Disease
O89053	Coro1a	Coronin-1A	32.6587	0.000656591	0.00806128	2.43623	2.43623	Disease	Control
P55937	Golga3	Golgin subfamily A member 3	10.8851	0.000676137	0.00817508	1.6417	0.609126	Control	Disease
Q80TB7	Zswim6	Zinc finger SWIM domain-containing protein 6	5.3954	0.000678191	0.00817508	1.55333	0.643777	Control	Disease
P08553	Nefm	Neurofilament medium polypeptide	46.3849	0.000698815	0.0083478	1.66851	0.599337	Control	Disease
Q64339	Isg15	Ubiquitin-like protein ISG15	6.6707	0.000718957	0.00844427	1.98568	1.98568	Disease	Control
P13597	Icam1	Intercellular adhesion molecule 1	23.5674	0.000720791	0.00844427	1.48759	1.48759	Disease	Control
Q923D2	Blvrb	Flavin reductase (NADPH)	76.0967	0.000726801	0.00844427	1.56967	1.56967	Disease	Control
P52196	Tst	Thiosulfate sulfurtransferase	219.365	0.000732364	0.00844427	1.62876	0.613965	Control	Disease
P01644	N/A	Ig kappa chain V-V region HP R16.7	36.4881	0.00074968	0.00852103	14.2029	14.2029	Disease	Control
Q922Q1	Marc2	Mitochondrial amidoxime reducing component 2	226.864	0.000751874	0.00852103	1.29004	0.775169	Control	Disease
Q9Z2U0	Psma7	Proteasome subunit alpha type-7	87.9041	0.000793445	0.00891595	1.43364	1.43364	Disease	Control
P0DN34	Ndufb1	NADH dehydrogenase [ubiquinone] 1 beta subcomplex subunit 1	45.2626	0.000812981	0.00905871	1.26509	0.790461	Control	Disease
P12246	Apcs	Serum amyloid P-component	7.3711	0.000882419	0.00975049	10.4235	10.4235	Disease	Control
P59999	Arpc4	Actin-related protein 2/3 complex subunit 4	51.9438	0.000898646	0.00984773	1.3372	1.3372	Disease	Control
Q920Q6	Msi2	RNA-binding protein Musashi homolog 2	23.6905	0.000907496	0.00985094	3.343	0.299133	Control	Disease
P01887	B2m	Beta-2-microglobulin	7.23	0.000913798	0.00985094	1.39873	1.39873	Disease	Control
P01872	Ighm	Ig mu chain C region	229.85	0.000946956	0.0101261	3.28118	3.28118	Disease	Control
P63005	Pafah1b1	Platelet-activating factor acetylhydrolase IB subunit alpha	58.7352	0.000984638	0.0104448	1.3245	1.3245	Disease	Control
Q9WV68	Decr2	Peroxisomal 2_4-dienoyl-CoA reductase	33.3729	0.00102254	0.0107607	1.75742	0.569015	Control	Disease
Q80UG5	Sept9	Septin-9	47.3702	0.00103721	0.0108292	1.36084	1.36084	Disease	Control
P15947	Klk1	Kallikrein-1	70.4579	0.00109186	0.0112887	1.66305	0.601304	Control	Disease
O88531	Ppt1	Palmitoyl-protein thioesterase 1	42.1278	0.00109825	0.0112887	1.45229	1.45229	Disease	Control
Q60749	Khdrbs1	KH domain-containing_ RNA-binding_ signal transduction-associated protein 1	17.2276	0.00112161	0.0113278	1.32679	1.32679	Disease	Control
Q91VJ1	Aim2	Interferon-inducible protein AIM2	5.4709	0.00113465	0.0113278	2.19162	2.19162	Disease	Control
Q5DTT3	Fam208b	Protein FAM208B	23.9222	0.00113593	0.0113278	1.23808	1.23808	Disease	Control
Q99020	Hnrnpab	Heterogeneous nuclear ribonucleoprotein A/B	72.2521	0.00114238	0.0113278	1.2191	1.2191	Disease	Control
O88569	Hnrnpa2b1	Heterogeneous nuclear ribonucleoproteins A2/B1	218.677	0.00114972	0.0113278	1.23671	1.23671	Disease	Control
P97314	Csrp2	Cysteine and glycine-rich protein 2	40.367	0.00116009	0.0113278	1.67533	0.596898	Control	Disease
P16331	Pah	Phenylalanine-4-hydroxylase	221.613	0.00117201	0.0113278	1.28314	0.77934	Control	Disease
Q91WK2	Eif3h	Eukaryotic translation initiation factor 3 subunit H	6.0184	0.00117347	0.0113278	3.56701	0.280347	Control	Disease
O54962	Banf1	Barrier-to-autointegration factor	46.9616	0.00117894	0.0113278	1.50786	1.50786	Disease	Control
O70589	Cask	Peripheral plasma membrane protein CASK	29.4058	0.00119042	0.0113558	1.55662	0.642419	Control	Disease
Q99LB7	Sardh	Sarcosine dehydrogenase_ mitochondrial	558.014	0.00121463	0.011504	1.26313	0.791683	Control	Disease
Q9WVF7	Pole	DNA polymerase epsilon catalytic subunit A	5.6271	0.00122888	0.0115123	3.38254	0.295636	Control	Disease
Q9WTK2	Cdyl	Chromodomain Y-like protein	5.3596	0.00123287	0.0115123	1.83708	0.544342	Control	Disease
P01631	N/A	Ig kappa chain V-II region 26-10	23.9	0.00124158	0.0115126	4.13614	4.13614	Disease	Control
Q9Z2H7	Gipc2	PDZ domain-containing protein GIPC2	63.8361	0.00125526	0.0115586	1.43492	0.696904	Control	Disease
P06330	N/A	Ig heavy chain V region AC38 205.12	53.9558	0.00131478	0.0119389	5.79197	5.79197	Disease	Control
P36993	Ppm1b	Protein phosphatase 1B	35.584	0.00132771	0.0119389	1.59761	0.625935	Control	Disease
P48678	Lmna	Prelamin-A/C	309.717	0.00133761	0.0119389	1.32089	1.32089	Disease	Control
Q8VEJ9	Vps4a	Vacuolar protein sorting-associated protein 4A	17.5737	0.00134315	0.0119389	1.37577	1.37577	Disease	Control
P62075	Timm13	Mitochondrial import inner membrane translocase subunit Tim13	33.3496	0.00134318	0.0119389	1.22511	0.816253	Control	Disease
Q61206	Pafah1b2	Platelet-activating factor acetylhydrolase IB subunit beta	31.0378	0.00137044	0.0119389	1.33416	1.33416	Disease	Control
Q9CXW2	Mrps22	28S ribosomal protein S22_ mitochondrial	11.7496	0.00137111	0.0119389	1.49658	0.668191	Control	Disease
Q64669	Nqo1	NAD(P)H dehydrogenase [quinone] 1	58.425	0.00137387	0.0119389	1.32974	0.752028	Control	Disease
P02468	Lamc1	Laminin subunit gamma-1	141.994	0.00138039	0.0119389	1.40289	1.40289	Disease	Control
Q8BQB4	Fjx1	Four-jointed box protein 1	16.7813	0.0013866	0.0119389	1.35554	0.737711	Control	Disease
Q9CYW4	Hdhd3	Haloacid dehalogenase-like hydrolase domain-containing protein 3	31.3981	0.00143318	0.0121931	1.26801	1.26801	Disease	Control
P18525	N/A	Ig heavy chain V region 5-84	16.8463	0.00143452	0.0121931	6.91448	6.91448	Disease	Control
P10126	Eef1a1	Elongation factor 1-alpha 1	381.092	0.00146136	0.0123421	1.22833	1.22833	Disease	Control
Q6NZJ6	Eif4g1	Eukaryotic translation initiation factor 4 gamma 1	33.8771	0.00150903	0.0126641	1.45605	1.45605	Disease	Control
P53994	Rab2a	Ras-related protein Rab-2A	116.393	0.00160361	0.0133732	1.2251	1.2251	Disease	Control
O35639	Anxa3	Annexin A3	111.593	0.00161848	0.0134128	1.3041	1.3041	Disease	Control
O09131	Gsto1	Glutathione S-transferase omega-1	70.0318	0.00167755	0.0137682	1.52599	1.52599	Disease	Control
P24472	Gsta4	Glutathione S-transferase A4	151.833	0.00168213	0.0137682	1.24253	0.804812	Control	Disease
P97371	Psme1	Proteasome activator complex subunit 1	108.04	0.00170785	0.013893	1.43838	1.43838	Disease	Control
P01837	N/A	Ig kappa chain C region	96.7058	0.0017217	0.0139202	14.2066	14.2066	Disease	Control
O35066	Kif3c	Kinesin-like protein KIF3C	16.8813	0.00173559	0.0139475	2.0419	0.489739	Control	Disease
Q99JX4	Eif3m	Eukaryotic translation initiation factor 3 subunit M	36.4777	0.00177714	0.0141638	1.25156	1.25156	Disease	Control
Q7TQI3	Otub1	Ubiquitin thioesterase OTUB1	81.6386	0.00179151	0.0141638	1.55573	1.55573	Disease	Control
P63024	Vamp3	Vesicle-associated membrane protein 3	19.6714	0.00179455	0.0141638	2.11927	0.471862	Control	Disease
Q8CJ40	Crocc	Rootletin	91.9889	0.0018382	0.0144224	1.38638	0.721305	Control	Disease
Q8CG72	Adprhl2	Poly(ADP-ribose) glycohydrolase ARH3	23.3437	0.00186144	0.0144475	2.13498	2.13498	Disease	Control
Q9CQM9	Glrx3	Glutaredoxin-3	28.5212	0.00187065	0.0144475	1.57332	0.635599	Control	Disease
Q3UV17	Krt76	Keratin_ type II cytoskeletal 2 oral	60.7401	0.00187408	0.0144475	1.43115	1.43115	Disease	Control
Q9D0M3	Cyc1	Cytochrome c1_ heme protein_ mitochondrial	126.573	0.00192081	0.0145435	1.35367	0.738731	Control	Disease
P01638	N/A	Ig kappa chain V-V region L6 (Fragment)	16.1155	0.0019367	0.0145435	6.09067	6.09067	Disease	Control
Q9Z0E6	Gbp2	Guanylate-binding protein 2	29.7425	0.0019445	0.0145435	1.58089	1.58089	Disease	Control
Q8VE95	N/A	UPF0598 protein C8orf82 homolog	18.2855	0.00194642	0.0145435	1.8276	0.547165	Control	Disease
Q6P1E8	Efcab6	EF-hand calcium-binding domain-containing protein 6	73.8512	0.00194923	0.0145435	1.28373	0.77898	Control	Disease
O55125	Nipsnap1	Protein NipSnap homolog 1	129.47	0.00195234	0.0145435	1.20868	0.827351	Control	Disease
Q9ERI6	Rdh14	Retinol dehydrogenase 14	24.0002	0.00199242	0.0147592	1.37839	0.725482	Control	Disease
P27048	Snrpb	Small nuclear ribonucleoprotein-associated protein B	29.2843	0.00204161	0.0150395	1.45994	1.45994	Disease	Control
P18760	Cfl1	Cofilin-1	175.747	0.00209431	0.0153411	1.39957	1.39957	Disease	Control
P01636	N/A	Ig kappa chain V-V region MOPC 149	14.0861	0.0021153	0.0153411	2.6677	2.6677	Disease	Control
Q8K411	Pitrm1	Presequence protease_ mitochondrial	156.975	0.00211838	0.0153411	1.25785	0.79501	Control	Disease
Q62018	Ctr9	RNA polymerase-associated protein CTR9 homolog	11.1738	0.00215135	0.0153411	1.78264	1.78264	Disease	Control
Q91Y63	Slc13a3	Solute carrier family 13 member 3	33.756	0.00217284	0.0153411	1.68957	0.591865	Control	Disease
P47740	Aldh3a2	Fatty aldehyde dehydrogenase	144.911	0.0021766	0.0153411	1.29176	0.774139	Control	Disease
P01756	N/A	Ig heavy chain V region MOPC 104E	56.9734	0.00218023	0.0153411	3.63634	3.63634	Disease	Control
O08691	Arg2	Arginase-2_ mitochondrial	33.1973	0.00218106	0.0153411	2.57242	2.57242	Disease	Control
Q6PG16	Hjurp	Holliday junction recognition protein	6.7269	0.00218668	0.0153411	1.65187	0.605373	Control	Disease
Q9D0E1	Hnrnpm	Heterogeneous nuclear ribonucleoprotein M	148.821	0.00220717	0.0153595	1.25155	1.25155	Disease	Control
O55060	Tpmt	Thiopurine S-methyltransferase	80.7082	0.0022221	0.0153595	1.29737	1.29737	Disease	Control
Q921L8	Galnt11	Polypeptide N-acetylgalactosaminyltransferase 11	11.6382	0.00222406	0.0153595	1.56728	0.638049	Control	Disease
Q8VDW0	Ddx39a	ATP-dependent RNA helicase DDX39A	93.5413	0.00224286	0.0154091	1.41492	1.41492	Disease	Control
Q6A4L0	Slc22a13	Solute carrier family 22 member 13	19.1912	0.00228024	0.0155851	1.34264	1.34264	Disease	Control
Q6PFY8	Trim45	Tripartite motif-containing protein 45	5.3992	0.00229536	0.0156081	1.58817	1.58817	Disease	Control
P62320	Snrpd3	Small nuclear ribonucleoprotein Sm D3	35.5515	0.00232893	0.0157555	1.34719	1.34719	Disease	Control
O88342	Wdr1	WD repeat-containing protein 1	201.645	0.00234368	0.0157749	1.2966	1.2966	Disease	Control
Q61001	Lama5	Laminin subunit alpha-5	39.154	0.00241953	0.0162004	1.5041	1.5041	Disease	Control
Q8JZX4	Rbm17	Splicing factor 45	6.2033	0.00243134	0.0162004	1.41002	0.709209	Control	Disease
P18526	N/A	Ig heavy chain V region 345	16.3555	0.00245485	0.0162585	3.05824	3.05824	Disease	Control
Q64524	Hist2h2be	Histone H2B type 2-E	130.904	0.00247496	0.0162585	1.38336	1.38336	Disease	Control
Q62425	Ndufa4	Cytochrome c oxidase subunit NDUFA4	85.0407	0.00247684	0.0162585	1.28148	0.780349	Control	Disease
P20152	Vim	Vimentin	383.576	0.00249418	0.0162916	1.72025	1.72025	Disease	Control
Q78IK4	Apool	MICOS complex subunit Mic27	64.4413	0.00252748	0.0164066	1.43396	0.697368	Control	Disease
Q61391	Mme	Neprilysin	268.403	0.00254338	0.0164066	1.56156	1.56156	Disease	Control
Q80XL6	Acad11	Acyl-CoA dehydrogenase family member 11	174.927	0.00255849	0.0164066	1.25941	0.794023	Control	Disease
P51855	Gss	Glutathione synthetase	200.756	0.0025715	0.0164066	1.33602	1.33602	Disease	Control
Q9CWV1	Mcm8	DNA helicase MCM8	12.3514	0.00257365	0.0164066	1.40096	0.713798	Control	Disease
Q8VCH0	Acaa1b	3-ketoacyl-CoA thiolase B_ peroxisomal	236.05	0.00259015	0.0164281	1.50782	0.663208	Control	Disease
Q8VCR7	Abhd14b	Protein ABHD14B	152.481	0.0026018	0.0164281	1.35882	1.35882	Disease	Control
Q9Z2V4	Pck1	Phosphoenolpyruvate carboxykinase_ cytosolic [GTP]	430.025	0.00268841	0.0168945	1.75006	0.571408	Control	Disease
P36536	Sar1a	GTP-binding protein SAR1a	42.663	0.00272623	0.0169785	1.37656	0.726448	Control	Disease
P97855	G3bp1	Ras GTPase-activating protein-binding protein 1	53.6661	0.00272738	0.0169785	1.50015	0.666598	Control	Disease
Q9CPQ3	Tomm22	Mitochondrial import receptor subunit TOM22 homolog	8.0555	0.00275305	0.017046	2.0166	0.495884	Control	Disease
Q9DCT1	Akr1e2	1_5-anhydro-D-fructose reductase	44.4312	0.00276394	0.017046	1.24267	0.80472	Control	Disease
P09242	Alpl	Alkaline phosphatase_ tissue-nonspecific isozyme	170.839	0.00280592	0.0172248	1.4662	0.682037	Control	Disease
P62141	Ppp1cb	Serine/threonine-protein phosphatase PP1-beta catalytic subunit	139.815	0.00282082	0.0172365	1.25702	1.25702	Disease	Control
Q61768	Kif5b	Kinesin-1 heavy chain	151.919	0.00287236	0.0174709	1.36015	0.73521	Control	Disease
P23780	Glb1	Beta-galactosidase	31.8267	0.0029496	0.0177516	1.55595	1.55595	Disease	Control
Q8VI47	Abcc2	Canalicular multispecific organic anion transporter 1	89.2868	0.00295406	0.0177516	1.37895	1.37895	Disease	Control
P01657	N/A	Ig kappa chain V-III region PC 2413	26.7188	0.00295868	0.0177516	5.44826	5.44826	Disease	Control
Q3UMF0	Cobll1	Cordon-bleu protein-like 1	71.3582	0.00297673	0.0177795	1.26906	0.787988	Control	Disease
P42225	Stat1	Signal transducer and activator of transcription 1	18.2088	0.00300887	0.0178415	1.38818	1.38818	Disease	Control
Q93092	Taldo1	Transaldolase	208.746	0.00303811	0.0178415	1.25332	1.25332	Disease	Control
O08915	Aip	AH receptor-interacting protein	10.9595	0.00304484	0.0178415	1.27243	1.27243	Disease	Control
P24668	M6pr	Cation-dependent mannose-6-phosphate receptor	57.8988	0.00305362	0.0178415	1.64262	0.608782	Control	Disease
Q3UH93	Plxnd1	Plexin-D1	5.3169	0.00305439	0.0178415	1.98438	0.503935	Control	Disease
Q1RLL3	Cpne9	Copine-9	34.8416	0.00306911	0.0178489	1.44609	0.691522	Control	Disease
Q8VDP6	Cdipt	CDP-diacylglycerol--inositol 3-phosphatidyltransferase	24.3261	0.00314649	0.018219	1.17888	1.17888	Disease	Control
Q9WVT6	Ca14	Carbonic anhydrase 14	19.4918	0.00319283	0.0183865	4.03112	0.24807	Control	Disease
P42125	Eci1	Enoyl-CoA delta isomerase 1_ mitochondrial	189.578	0.00321839	0.0183865	1.34646	0.742687	Control	Disease
P10107	Anxa1	Annexin A1	114.644	0.00324437	0.0183865	1.21225	1.21225	Disease	Control
Q91X91	Qprt	Nicotinate-nucleotide pyrophosphorylase [carboxylating]	63.4464	0.0032457	0.0183865	1.24599	0.802575	Control	Disease
Q9CQC7	Ndufb4	NADH dehydrogenase [ubiquinone] 1 beta subcomplex subunit 4	49.7876	0.00325484	0.0183865	1.3764	0.726532	Control	Disease
Q80W22	Thnsl2	Threonine synthase-like 2	227.879	0.00325862	0.0183865	1.19164	0.839178	Control	Disease
Q9DBC7	Prkar1a	cAMP-dependent protein kinase type I-alpha regulatory subunit	11.8206	0.00328142	0.0184367	1.4148	1.4148	Disease	Control
Q3UFF7	Lyplal1	Lysophospholipase-like protein 1	98.8051	0.00330165	0.0184721	1.43978	0.694549	Control	Disease
Q8R3P0	Aspa	Aspartoacylase	82.768	0.0033404	0.0186103	1.46002	1.46002	Disease	Control
Q60825	Slc34a1	Sodium-dependent phosphate transport protein 2A	106.865	0.00338951	0.018805	1.98686	0.503308	Control	Disease
Q9R1B9	Slit2	Slit homolog 2 protein	12.166	0.00341783	0.0188831	1.66553	0.60041	Control	Disease
Q8VDG5	Ppcs	Phosphopantothenate--cysteine ligase	36.3621	0.00343478	0.0188893	1.23312	1.23312	Disease	Control
P06281	Ren1	Renin-1	137.082	0.00344746	0.0188893	2.12677	0.470197	Control	Disease
P60843	Eif4a1	Eukaryotic initiation factor 4A-I	230.758	0.00356011	0.0193653	1.19028	1.19028	Disease	Control
Q9CXY6	Ilf2	Interleukin enhancer-binding factor 2	23.7828	0.00356354	0.0193653	1.39672	1.39672	Disease	Control
P06745	Gpi	Glucose-6-phosphate isomerase	330.743	0.00357997	0.0193752	1.12577	0.888279	Control	Disease
Q9D1A2	Cndp2	Cytosolic non-specific dipeptidase	199.327	0.00363651	0.0196012	1.42862	1.42862	Disease	Control
P62245	Rps15a	40S ribosomal protein S15a	98.7349	0.00366132	0.019655	1.14405	1.14405	Disease	Control
P58774	Tpm2	Tropomyosin beta chain	158.84	0.00368515	0.0197032	1.20355	1.20355	Disease	Control
Q9CQ65	Mtap	S-methyl-5'-thioadenosine phosphorylase	98.9296	0.00370695	0.0197401	1.21855	1.21855	Disease	Control
Q5SYD0	Myo1d	Unconventional myosin-Id	103.693	0.00373865	0.0198293	1.17231	1.17231	Disease	Control
Q8BFP9	Pdk1	[Pyruvate dehydrogenase (acetyl-transferring)] kinase isozyme 1_ mitochondrial	24.523	0.00379337	0.0200394	1.82267	0.548647	Control	Disease
Q9CR62	Slc25a11	Mitochondrial 2-oxoglutarate/malate carrier protein	174.747	0.00387512	0.0202795	1.16901	0.855425	Control	Disease
Q62422	Ostf1	Osteoclast-stimulating factor 1	33.732	0.00388577	0.0202795	1.52667	1.52667	Disease	Control
O08553	Dpysl2	Dihydropyrimidinase-related protein 2	175.969	0.00389932	0.0202795	1.41583	1.41583	Disease	Control
Q9D1J1	Necap2	Adaptin ear-binding coat-associated protein 2	6.2039	0.00390001	0.0202795	1.4263	1.4263	Disease	Control
P19783	Cox4i1	Cytochrome c oxidase subunit 4 isoform 1_ mitochondrial	213.591	0.00393888	0.0203317	1.25221	0.798585	Control	Disease
Q9JLJ2	Aldh9a1	4-trimethylaminobutyraldehyde dehydrogenase	411.591	0.00394071	0.0203317	1.18103	0.846716	Control	Disease
P01664	N/A	Ig kappa chain V-III region CBPC 101	26.2743	0.00396517	0.0203783	39.1771	39.1771	Disease	Control
P00416	mt-Co3	Cytochrome c oxidase subunit 3	15.3083	0.00398048	0.0203783	2.14505	0.46619	Control	Disease
A2AJK6	Chd7	Chromodomain-helicase-DNA-binding protein 7	5.526	0.00401402	0.020471	1.96312	0.509393	Control	Disease
Q9D855	Uqcrb	Cytochrome b-c1 complex subunit 7	66.307	0.00413073	0.0209523	1.45092	0.689216	Control	Disease
P17742	Ppia	Peptidyl-prolyl cis-trans isomerase A	315.469	0.00414688	0.0209523	1.26899	1.26899	Disease	Control
E9Q5F9	Setd2	Histone-lysine N-methyltransferase SETD2	11.1472	0.00416915	0.0209523	1.52998	0.653602	Control	Disease
P18242	Ctsd	Cathepsin D	148.909	0.00419713	0.0209523	1.33088	1.33088	Disease	Control
Q8BLF1	Nceh1	Neutral cholesterol ester hydrolase 1	118.999	0.004203	0.0209523	1.52192	1.52192	Disease	Control
P18528	N/A	Ig heavy chain V region 6.96	31.1186	0.00422483	0.0209523	4.36204	4.36204	Disease	Control
P86048	Rpl10l	60S ribosomal protein L10-like	95.4693	0.00424245	0.0209523	1.41117	0.708632	Control	Disease
Q9ET22	Dpp7	Dipeptidyl peptidase 2	67.2378	0.00426925	0.0209523	1.49261	0.669968	Control	Disease
Q9D7L8	Tmigd1	Transmembrane and immunoglobulin domain-containing protein 1	6.9765	0.00427808	0.0209523	1.37986	1.37986	Disease	Control
Q60902	Eps15l1	Epidermal growth factor receptor substrate 15-like 1	28.6447	0.00428173	0.0209523	1.21332	1.21332	Disease	Control
Q62393	Tpd52	Tumor protein D52	45.0117	0.00428222	0.0209523	1.33578	1.33578	Disease	Control
Q9Z1G3	Atp6v1c1	V-type proton ATPase subunit C 1	162.569	0.00435819	0.0211809	1.42254	0.702966	Control	Disease
P97384	Anxa11	Annexin A11	131.053	0.00436832	0.0211809	1.20614	1.20614	Disease	Control
Q9CX86	Hnrnpa0	Heterogeneous nuclear ribonucleoprotein A0	52.6219	0.00438716	0.0211809	1.3477	1.3477	Disease	Control
Q69ZA1	Cdk13	Cyclin-dependent kinase 13	18.7122	0.00439284	0.0211809	1.35988	0.735357	Control	Disease
Q62465	Vat1	Synaptic vesicle membrane protein VAT-1 homolog	59.6652	0.00445786	0.0213511	1.33965	1.33965	Disease	Control
Q99MR8	Mccc1	Methylcrotonoyl-CoA carboxylase subunit alpha_ mitochondrial	316.64	0.00446034	0.0213511	1.25311	0.798017	Control	Disease
P80313	Cct7	T-complex protein 1 subunit eta	163.933	0.00453204	0.0216163	1.3371	1.3371	Disease	Control
Q9CQR4	Acot13	Acyl-coenzyme A thioesterase 13	89.8086	0.00462214	0.0219532	1.17175	0.853421	Control	Disease
Q9JKB1	Uchl3	Ubiquitin carboxyl-terminal hydrolase isozyme L3	59.622	0.00465408	0.0219532	1.45509	1.45509	Disease	Control
Q8VHG0	Fmo4	Dimethylaniline monooxygenase [N-oxide-forming] 4	57.4976	0.0046683	0.0219532	1.68758	0.592564	Control	Disease
P11679	Krt8	Keratin_ type II cytoskeletal 8	181.964	0.00466889	0.0219532	1.28557	1.28557	Disease	Control
P61759	Vbp1	Prefoldin subunit 3	23.485	0.00469435	0.0219949	2.44643	2.44643	Disease	Control
P24815	Hsd3b1	3 beta-hydroxysteroid dehydrogenase/Delta 5-->4-isomerase type 1	51.2894	0.0047114	0.0219971	1.19506	0.836778	Control	Disease
Q9QXE0	Hacl1	2-hydroxyacyl-CoA lyase 1	133.433	0.00488937	0.0226717	1.71477	0.583169	Control	Disease
Q62470	Itga3	Integrin alpha-3	17.0993	0.00490479	0.0226717	1.32449	1.32449	Disease	Control
O55143	Atp2a2	Sarcoplasmic/endoplasmic reticulum calcium ATPase 2	236.208	0.00490718	0.0226717	1.54305	1.54305	Disease	Control
Q925I1	Atad3	ATPase family AAA domain-containing protein 3	97.1474	0.00499748	0.0230086	1.29904	1.29904	Disease	Control
Q61599	Arhgdib	Rho GDP-dissociation inhibitor 2	19.552	0.00510764	0.0234344	1.96305	1.96305	Disease	Control
Q8VCN5	Cth	Cystathionine gamma-lyase	155.996	0.00523024	0.0239143	1.43217	1.43217	Disease	Control
P53995	Anapc1	Anaphase-promoting complex subunit 1	11.1961	0.00529522	0.0240879	1.75837	0.568709	Control	Disease
Q9DCC4	Pycr3	Pyrroline-5-carboxylate reductase 3	51.1638	0.00530456	0.0240879	1.22783	1.22783	Disease	Control
Q3UNZ8	N/A	Quinone oxidoreductase-like protein 2	179.779	0.00533012	0.0241214	1.44419	0.69243	Control	Disease
P17879	Hspa1b	Heat shock 70 kDa protein 1B	247.542	0.00538943	0.0243068	1.37358	1.37358	Disease	Control
Q80Z10	Astn2	Astrotactin-2	16.7196	0.00544065	0.0244547	1.34851	0.741557	Control	Disease
Q9D404	Oxsm	3-oxoacyl-[acyl-carrier-protein] synthase_ mitochondrial	23.9694	0.00546326	0.0244733	1.29838	0.770193	Control	Disease
P24452	Capg	Macrophage-capping protein	52.7781	0.00553118	0.0246942	2.02052	2.02052	Disease	Control
Q9ERN0	Scamp2	Secretory carrier-associated membrane protein 2	42.326	0.0055957	0.0247489	1.43942	0.694726	Control	Disease
Q7TME2	Spag5	Sperm-associated antigen 5	28.7962	0.00562924	0.0247489	2.58807	0.386388	Control	Disease
Q9D4H4	Amotl1	Angiomotin-like protein 1	30.4275	0.00563439	0.0247489	1.67794	0.595968	Control	Disease
Q8BKX1	Baiap2	Brain-specific angiogenesis inhibitor 1-associated protein 2	27.3537	0.00563505	0.0247489	1.66435	1.66435	Disease	Control
Q6PAC4	N/A	Uncharacterized protein C2orf71 homolog	5.6258	0.00563676	0.0247489	1.61398	1.61398	Disease	Control
Q60864	Stip1	Stress-induced-phosphoprotein 1	183.114	0.00569077	0.0249035	1.225	1.225	Disease	Control
P15327	Bpgm	Bisphosphoglycerate mutase	37.7682	0.00572391	0.0249662	1.31532	0.760269	Control	Disease
O35226	Psmd4	26S proteasome non-ATPase regulatory subunit 4	33.6338	0.00574989	0.0249973	1.23515	1.23515	Disease	Control
Q8R164	Bphl	Valacyclovir hydrolase	279.264	0.00587668	0.025465	1.1553	0.865574	Control	Disease
O35657	Neu1	Sialidase-1	12.4417	0.00603475	0.0260648	2.80681	0.356277	Control	Disease
A7XUY5	Skint5	Selection and upkeep of intraepithelial T-cells protein 5	22.5387	0.00609452	0.0262374	1.206	1.206	Disease	Control
Q9JI75	Nqo2	Ribosyldihydronicotinamide dehydrogenase [quinone]	32.5524	0.00616667	0.0264622	1.27444	0.78466	Control	Disease
P10852	Slc3a2	4F2 cell-surface antigen heavy chain	212.568	0.00622884	0.0264676	1.29366	0.773003	Control	Disease
P30115	Gsta3	Glutathione S-transferase A3	107.641	0.00627153	0.0264676	1.26031	0.793453	Control	Disease
Q8VD04	Gripap1	GRIP1-associated protein 1	5.8127	0.00627376	0.0264676	1.89098	0.528827	Control	Disease
P26350	Ptma	Prothymosin alpha	21.8745	0.00628352	0.0264676	9.33577	0.107115	Control	Disease
Q91Y97	Aldob	Fructose-bisphosphate aldolase B	475.763	0.00628428	0.0264676	1.25177	0.79887	Control	Disease
Q0P678	Zc3h18	Zinc finger CCCH domain-containing protein 18	5.3614	0.00630655	0.0264676	1.69	0.591714	Control	Disease
Q80TV8	Clasp1	CLIP-associating protein 1	5.7938	0.00632741	0.0264676	1.53672	0.650737	Control	Disease
Q6PAL7	Ahdc1	AT-hook DNA-binding motif-containing protein 1	5.9171	0.00632763	0.0264676	1.30315	0.767372	Control	Disease
Q8BH86	N/A	UPF0317 protein C14orf159 homolog_ mitochondrial	172.023	0.00634833	0.0264707	1.26509	0.790456	Control	Disease
Q921G7	Etfdh	Electron transfer flavoprotein-ubiquinone oxidoreductase_ mitochondrial	300.63	0.00639756	0.026517	1.16344	0.859523	Control	Disease
Q6PFD9	Nup98	Nuclear pore complex protein Nup98-Nup96	16.7897	0.00639944	0.026517	3.18891	0.313586	Control	Disease
Q99JI4	Psmd6	26S proteasome non-ATPase regulatory subunit 6	74.2193	0.00646665	0.0267083	1.32585	1.32585	Disease	Control
Q9D394	Rufy3	Protein RUFY3	55.5171	0.00648778	0.0267083	1.47454	1.47454	Disease	Control
P06909	Cfh	Complement factor H	94.7838	0.00652082	0.0267083	1.31591	1.31591	Disease	Control
Q8R180	Ero1a	ERO1-like protein alpha	5.3788	0.00652616	0.0267083	2.09081	0.478283	Control	Disease
P68040	Rack1	Receptor of activated protein C kinase 1	163.436	0.00660635	0.026882	1.16361	1.16361	Disease	Control
B5KM66	Syce3	Synaptonemal complex central element protein 3	12.9064	0.00660915	0.026882	1.4067	0.710886	Control	Disease
Q60604	Scin	Adseverin	120.396	0.00665286	0.026977	1.41986	1.41986	Disease	Control
P47811	Mapk14	Mitogen-activated protein kinase 14	28.9666	0.00669949	0.0270832	1.3633	0.733516	Control	Disease
P56379	Mp68	6.8 kDa mitochondrial proteolipid	24.0923	0.0067582	0.0272375	2.69547	0.370993	Control	Disease
Q6DFV8	Vwde	von Willebrand factor D and EGF domain-containing protein	6.7853	0.00696714	0.0278745	1.21934	0.820115	Control	Disease
Q60605	Myl6	Myosin light polypeptide 6	135.942	0.00697658	0.0278745	1.17851	1.17851	Disease	Control
Q9R1C7	Prpf40a	Pre-mRNA-processing factor 40 homolog A	5.9638	0.00699445	0.0278745	1.34372	1.34372	Disease	Control
P70290	Mpp1	55 kDa erythrocyte membrane protein	196.984	0.00700032	0.0278745	1.2335	0.810704	Control	Disease
Q99JY9	Actr3	Actin-related protein 3	126.852	0.0071295	0.0283038	1.25947	1.25947	Disease	Control
Q9D1I5	Mcee	Methylmalonyl-CoA epimerase_ mitochondrial	41.5237	0.00716852	0.0283312	1.65743	0.603345	Control	Disease
Q9CQX8	Mrps36	28S ribosomal protein S36_ mitochondrial	20.8067	0.00718963	0.0283312	2.02211	0.494534	Control	Disease
P22892	Ap1g1	AP-1 complex subunit gamma-1	83.9299	0.0072005	0.0283312	1.14965	1.14965	Disease	Control
Q9JK81	Myg1	UPF0160 protein MYG1_ mitochondrial	28.6654	0.00727503	0.028522	1.21369	1.21369	Disease	Control
P35293	Rab18	Ras-related protein Rab-18	83.2138	0.00730265	0.028522	1.25054	1.25054	Disease	Control
Q6P5E4	Uggt1	UDP-glucose:glycoprotein glucosyltransferase 1	39.3337	0.00731352	0.028522	1.23769	1.23769	Disease	Control
Q8K3J9	Gprc5c	G-protein coupled receptor family C group 5 member C	11.9198	0.00738576	0.0285791	1.22061	0.819264	Control	Disease
Q61990	Pcbp2	Poly(rC)-binding protein 2	99.6777	0.0073871	0.0285791	1.1818	1.1818	Disease	Control
Q7TNE1	Sugct	Succinate--hydroxymethylglutarate CoA-transferase	70.3058	0.00740797	0.0285791	1.33154	0.751009	Control	Disease
Q62136	Ptpn21	Tyrosine-protein phosphatase non-receptor type 21	11.6797	0.00741436	0.0285791	1.15024	0.869383	Control	Disease
P07356	Anxa2	Annexin A2	218.367	0.00750698	0.0288522	1.38208	1.38208	Disease	Control
Q99KK2	Cmas	N-acylneuraminate cytidylyltransferase	6.308	0.00756618	0.0289925	3.04895	0.327982	Control	Disease
P45952	Acadm	Medium-chain specific acyl-CoA dehydrogenase_ mitochondrial	370.459	0.00758721	0.0289925	1.34507	1.34507	Disease	Control
P14246	Slc2a2	Solute carrier family 2_ facilitated glucose transporter member 2	20.3207	0.00763413	0.0290879	1.37453	0.727522	Control	Disease
Q9QXD6	Fbp1	Fructose-1_6-bisphosphatase 1	341.881	0.00773918	0.0293404	1.23128	0.812165	Control	Disease
P45377	Akr1b8	Aldose reductase-related protein 2	43.3438	0.00774465	0.0293404	1.18195	1.18195	Disease	Control
Q71RI9	Kyat3	Kynurenine--oxoglutarate transaminase 3	125.133	0.00779465	0.0294457	1.45159	1.45159	Disease	Control
P33622	Apoc3	Apolipoprotein C-III	23.4955	0.00801211	0.0300551	5.27402	0.189609	Control	Disease
P19096	Fasn	Fatty acid synthase	732.741	0.00801286	0.0300551	1.43064	1.43064	Disease	Control
Q9DCL9	Paics	Multifunctional protein ADE2	122.899	0.00802395	0.0300551	1.22394	1.22394	Disease	Control
P62270	Rps18	40S ribosomal protein S18	78.7454	0.00809491	0.0301783	1.25312	1.25312	Disease	Control
Q11011	Npepps	Puromycin-sensitive aminopeptidase	152.951	0.00811413	0.0301783	1.33671	1.33671	Disease	Control
P60122	Ruvbl1	RuvB-like 1	40.578	0.00812514	0.0301783	1.3614	1.3614	Disease	Control
Q6DFV3	Arhgap21	Rho GTPase-activating protein 21	5.8704	0.00816012	0.0302236	1.3836	0.722754	Control	Disease
Q52KR3	Prune2	Protein prune homolog 2	78.0913	0.00821408	0.0303387	1.2538	1.2538	Disease	Control
Q99LD4	Gps1	COP9 signalosome complex subunit 1	31.0826	0.00826764	0.0304517	1.81883	1.81883	Disease	Control
P11881	Itpr1	Inositol 1_4_5-trisphosphate receptor type 1	65.5537	0.00832928	0.0305497	1.20908	0.827074	Control	Disease
P28738	Kif5c	Kinesin heavy chain isoform 5C	78.7163	0.00834031	0.0305497	1.57295	0.635746	Control	Disease
Q8VE70	Pdcd10	Programmed cell death protein 10	24.2817	0.00838148	0.0305765	1.22701	1.22701	Disease	Control
Q9JIG7	Ccdc22	Coiled-coil domain-containing protein 22	17.4282	0.00840473	0.0305765	1.60859	0.621663	Control	Disease
G5E829	Atp2b1	Plasma membrane calcium-transporting ATPase 1	103.508	0.00841683	0.0305765	1.34017	0.746172	Control	Disease
Q5S006	Lrrk2	Leucine-rich repeat serine/threonine-protein kinase 2	24.5891	0.00844307	0.0305881	1.56147	0.640424	Control	Disease
O08709	Prdx6	Peroxiredoxin-6	204.149	0.00851033	0.0307477	1.20078	1.20078	Disease	Control
O88866	Hunk	Hormonally up-regulated neu tumor-associated kinase	12.2846	0.00861288	0.0310337	1.42293	0.702776	Control	Disease
P97807	Fh	Fumarate hydratase_ mitochondrial	416.016	0.00881097	0.0316295	1.20869	0.827342	Control	Disease
G3X9C2	Nccrp1	F-box only protein 50	40.3389	0.00882594	0.0316295	1.7467	1.7467	Disease	Control
Q9R0X4	Acot9	Acyl-coenzyme A thioesterase 9_ mitochondrial	129.362	0.00890777	0.0318367	1.09226	0.915529	Control	Disease
Q91WN4	Kmo	Kynurenine 3-monooxygenase	119.949	0.00894829	0.0318926	1.41192	0.708258	Control	Disease
Q99JR1	Sfxn1	Sideroflexin-1	180.247	0.00897451	0.0318926	1.21327	0.824216	Control	Disease
P61967	Ap1s1	AP-1 complex subunit sigma-1A	7.0587	0.00899558	0.0318926	4.20189	0.237988	Control	Disease
P51175	Ppox	Protoporphyrinogen oxidase	6.1876	0.00905162	0.0320057	2.47971	0.403272	Control	Disease
Q04646	Fxyd2	Sodium/potassium-transporting ATPase subunit gamma	44.1492	0.00913736	0.032223	1.60814	0.621838	Control	Disease
P97447	Fhl1	Four and a half LIM domains protein 1	120.248	0.0092383	0.0324125	1.53024	1.53024	Disease	Control
Q6X893	Slc44a1	Choline transporter-like protein 1	5.464	0.00923998	0.0324125	1.40542	0.711534	Control	Disease
Q8C3K6	Slc5a1	Sodium/glucose cotransporter 1	56.5983	0.00928414	0.0324536	1.21456	0.823345	Control	Disease
Q9WVJ2	Psmd13	26S proteasome non-ATPase regulatory subunit 13	42.9984	0.00930801	0.0324536	1.15219	1.15219	Disease	Control
Q9CQC9	Sar1b	GTP-binding protein SAR1b	70.2332	0.00933507	0.0324536	1.28526	0.77805	Control	Disease
P62331	Arf6	ADP-ribosylation factor 6	77.5536	0.00934961	0.0324536	1.19098	1.19098	Disease	Control
Q8BRF7	Scfd1	Sec1 family domain-containing protein 1	12.3517	0.00937712	0.0324641	1.4003	1.4003	Disease	Control
Q9D0I9	Rars	Arginine--tRNA ligase_ cytoplasmic	95.0121	0.00951267	0.0326848	1.19976	1.19976	Disease	Control
O70493	Snx12	Sorting nexin-12	47.0506	0.00951282	0.0326848	2.39424	2.39424	Disease	Control
Q9CWX2	Ndufaf1	Complex I intermediate-associated protein 30_ mitochondrial	5.8422	0.00958808	0.0326848	1.78856	1.78856	Disease	Control
Q3TEA8	Hp1bp3	Heterochromatin protein 1-binding protein 3	37.5731	0.00960656	0.0326848	1.14665	1.14665	Disease	Control
O09159	Man2b1	Lysosomal alpha-mannosidase	28.3545	0.00960876	0.0326848	1.29354	0.773073	Control	Disease
Q9JII5	Dazap1	DAZ-associated protein 1	31.2864	0.00963109	0.0326848	1.22158	1.22158	Disease	Control
Q6A037	N4bp1	NEDD4-binding protein 1	24.8998	0.00965221	0.0326848	1.42254	0.70297	Control	Disease
Q60932	Vdac1	Voltage-dependent anion-selective channel protein 1	299.656	0.0096761	0.0326848	1.14149	0.876048	Control	Disease
Q07797	Lgals3bp	Galectin-3-binding protein	46.0548	0.0096815	0.0326848	1.36397	1.36397	Disease	Control
P50396	Gdi1	Rab GDP dissociation inhibitor alpha	211.17	0.00969847	0.0326848	1.19398	1.19398	Disease	Control
P03899	Mtnd3	NADH-ubiquinone oxidoreductase chain 3	23.6982	0.00974027	0.0326848	1.66698	0.599886	Control	Disease
Q9CQF4	N/A	Uncharacterized protein C6orf203 homolog	17.5428	0.00975088	0.0326848	1.34944	0.741046	Control	Disease
P09055	Itgb1	Integrin beta-1	203.746	0.00976886	0.0326848	1.25549	1.25549	Disease	Control
P01633	Igk-V19-17	Ig kappa chain V19-17	23.825	0.00978824	0.0326848	2.09528	2.09528	Disease	Control
Q6V3W6	Drc7	Dynein regulatory complex subunit 7	11.4593	0.00981353	0.0326848	1.37281	1.37281	Disease	Control
Q3U4I7	Pyroxd2	Pyridine nucleotide-disulfide oxidoreductase domain-containing protein 2	70.0862	0.00983527	0.0326848	1.96941	0.507766	Control	Disease
Q9DC61	Pmpca	Mitochondrial-processing peptidase subunit alpha	30.6219	0.00986773	0.0327107	1.18217	1.18217	Disease	Control
P70388	Rad50	DNA repair protein RAD50	6.1376	0.00993612	0.0328269	1.80423	0.554252	Control	Disease
O54988	Slk	STE20-like serine/threonine-protein kinase	24.3434	0.0099523	0.0328269	1.78568	0.56001	Control	Disease
Q80X80	C2cd2l	Phospholipid transfer protein C2CD2L	6.0533	0.0101748	0.0334326	4.31988	0.231488	Control	Disease
O89110	Casp8	Caspase-8	5.6059	0.0101864	0.0334326	1.25794	0.794953	Control	Disease
P49312	Hnrnpa1	Heterogeneous nuclear ribonucleoprotein A1	122.197	0.0102687	0.0336198	1.25039	1.25039	Disease	Control
P48193	Epb41	Protein 4.1	66.4131	0.0103142	0.0336855	1.65353	0.604768	Control	Disease
Q60692	Psmb6	Proteasome subunit beta type-6	59.354	0.0103783	0.0338115	1.39323	1.39323	Disease	Control
Q8BWT1	Acaa2	3-ketoacyl-CoA thiolase_ mitochondrial	490.661	0.010404	0.033812	1.30544	0.766028	Control	Disease
Q9QYI4	Dnajb12	DnaJ homolog subfamily B member 12	12.1205	0.0104644	0.0339253	1.39852	0.71504	Control	Disease
Q3TDD9	Ppp1r21	Protein phosphatase 1 regulatory subunit 21	10.8329	0.01064	0.0343669	1.54917	0.645509	Control	Disease
P56382	Atp5e	ATP synthase subunit epsilon_ mitochondrial	32.6759	0.0106525	0.0343669	3.4691	0.288259	Control	Disease
Q8BK72	Mrps27	28S ribosomal protein S27_ mitochondrial	56.4525	0.0108038	0.0347705	2.12055	0.471575	Control	Disease
Q8BG07	Pld4	Phospholipase D4	11.2791	0.0109138	0.0350394	1.55304	0.643897	Control	Disease
Q99M31	Hspa14	Heat shock 70 kDa protein 14	11.0898	0.0110429	0.0353683	2.5876	0.386459	Control	Disease
P62281	Rps11	40S ribosomal protein S11	67.6522	0.0110863	0.0354217	1.3276	1.3276	Disease	Control
P59279	Rab2b	Ras-related protein Rab-2B	66.3887	0.0111727	0.0356122	1.50647	1.50647	Disease	Control
Q8CIG8	Prmt5	Protein arginine N-methyltransferase 5	11.1552	0.0113867	0.0362071	1.33909	1.33909	Disease	Control
Q9D1M0	Sec13	Protein SEC13 homolog	45.6753	0.0114208	0.0362288	1.25876	0.794432	Control	Disease
Q91WU0	Ces1f	Carboxylesterase 1F	110.707	0.0115323	0.0364951	1.5459	1.5459	Disease	Control
P21995	Emb	Embigin	22.3254	0.0117134	0.0367589	1.45718	0.686258	Control	Disease
Q9CPU4	Mgst3	Microsomal glutathione S-transferase 3	32.6983	0.0117167	0.0367589	1.47309	0.678844	Control	Disease
Q19LI2	A1bg	Alpha-1B-glycoprotein	104.733	0.011731	0.0367589	1.36366	0.733321	Control	Disease
Q3USS3	Drc1	Dynein regulatory complex protein 1	6.1968	0.0117542	0.0367589	1.71699	0.582415	Control	Disease
Q9R0Y5	Ak1	Adenylate kinase isoenzyme 1	55.4259	0.0117543	0.0367589	1.2865	1.2865	Disease	Control
P26150	Hsd3b3	3 beta-hydroxysteroid dehydrogenase/Delta 5-->4-isomerase type 3	118.467	0.0118877	0.0370886	1.52396	0.656184	Control	Disease
Q64462	Cyp4b1	Cytochrome P450 4B1	90.7477	0.0119904	0.0373213	1.36761	0.731203	Control	Disease
Q8K1S6	Spire2	Protein spire homolog 2	11.323	0.0120217	0.037331	2.67897	0.373278	Control	Disease
Q3TLP5	Echdc2	Enoyl-CoA hydratase domain-containing protein 2_ mitochondrial	90.3519	0.0121406	0.0376122	1.27144	0.786509	Control	Disease
Q9Z204	Hnrnpc	Heterogeneous nuclear ribonucleoproteins C1/C2	76.7418	0.0122189	0.0377166	1.18781	1.18781	Disease	Control
P32233	Drg1	Developmentally-regulated GTP-binding protein 1	11.5978	0.0122576	0.0377166	1.38854	0.72018	Control	Disease
Q78IK2	Usmg5	Up-regulated during skeletal muscle growth protein 5	43.7926	0.0122596	0.0377166	1.37269	0.728496	Control	Disease
P62806	Hist1h4a	Histone H4	154.383	0.0124003	0.0380611	1.35772	1.35772	Disease	Control
P97315	Csrp1	Cysteine and glycine-rich protein 1	65.0979	0.0124906	0.0382045	1.45549	1.45549	Disease	Control
P63011	Rab3a	Ras-related protein Rab-3A	28.1888	0.0125047	0.0382045	3.70267	0.270075	Control	Disease
Q505D7	Opa3	Optic atrophy 3 protein homolog	19.301	0.0125891	0.0383001	2.03892	0.490456	Control	Disease
Q9D7N3	Mrps9	28S ribosomal protein S9_ mitochondrial	6.2989	0.0126583	0.0383001	1.58368	0.631442	Control	Disease
P47856	Gfpt1	Glutamine--fructose-6-phosphate aminotransferase [isomerizing] 1	5.5244	0.0126684	0.0383001	1.3363	1.3363	Disease	Control
Q8R429	Atp2a1	Sarcoplasmic/endoplasmic reticulum calcium ATPase 1	72.5945	0.0126742	0.0383001	1.25362	0.79769	Control	Disease
Q5SWT3	Slc25a35	Solute carrier family 25 member 35	5.8638	0.012707	0.0383001	1.28537	1.28537	Disease	Control
P35576	G6pc	Glucose-6-phosphatase	18.7429	0.0127093	0.0383001	4.00184	0.249885	Control	Disease
P51885	Lum	Lumican	56.5061	0.0127477	0.0383287	1.35244	1.35244	Disease	Control
P98078	Dab2	Disabled homolog 2	172.97	0.0128801	0.0386393	1.23384	1.23384	Disease	Control
Q91XE4	Acy3	N-acyl-aromatic-L-amino acid amidohydrolase (carboxylate-forming)	182.002	0.0129239	0.0386831	1.36249	1.36249	Disease	Control
Q91X78	Erlin1	Erlin-1	40.3505	0.0132474	0.0395072	1.79715	1.79715	Disease	Control
Q9JLB4	Cubn	Cubilin	721.689	0.0132588	0.0395072	1.15381	0.866694	Control	Disease
P19324	Serpinh1	Serpin H1	86.7213	0.0132917	0.0395166	1.31191	1.31191	Disease	Control
Q8R3G9	Tspan8	Tetraspanin-8	27.6306	0.0133583	0.0396258	1.20225	1.20225	Disease	Control
Q9CPW0	Cntnap2	Contactin-associated protein-like 2	6.2126	0.0135555	0.0401207	1.23919	0.806977	Control	Disease
P45376	Akr1b1	Aldose reductase	200.517	0.0135966	0.0401454	2.0722	2.0722	Disease	Control
P46935	Nedd4	E3 ubiquitin-protein ligase NEDD4	52.9407	0.0136243	0.0401454	1.26447	1.26447	Disease	Control
P48025	Syk	Tyrosine-protein kinase SYK	6.3745	0.013716	0.040234	1.38707	0.720942	Control	Disease
Q9Z1Z0	Uso1	General vesicular transport factor p115	112.045	0.0137283	0.040234	1.40494	0.711774	Control	Disease
Q05920	Pc	Pyruvate carboxylase_ mitochondrial	924.334	0.0137533	0.040234	1.31997	0.757594	Control	Disease
P01783	N/A	Ig heavy chain V region MOPC 21 (Fragment)	16.4514	0.0137758	0.040234	2.17517	2.17517	Disease	Control
Q9CQU3	Rer1	Protein RER1	6.7545	0.0139098	0.0404914	6.25712	0.159818	Control	Disease
O54734	Ddost	Dolichyl-diphosphooligosaccharide--protein glycosyltransferase 48 kDa subunit	88.5376	0.013925	0.0404914	1.16878	1.16878	Disease	Control
Q8BGG9	Acnat2	Acyl-coenzyme A amino acid N-acyltransferase 2	109.686	0.0140585	0.0406685	1.30433	0.766675	Control	Disease
Q8CGN5	Plin1	Perilipin-1	22.4332	0.0140748	0.0406685	1.29721	1.29721	Disease	Control
Q9EPL0	Xylt2	Xylosyltransferase 2	5.3011	0.0140779	0.0406685	1.3487	1.3487	Disease	Control
Q9CQQ7	Atp5f1	ATP synthase F(0) complex subunit B1_ mitochondrial	259.674	0.0141128	0.0406806	1.1665	0.857269	Control	Disease
Q9D8S9	Bola1	BolA-like protein 1	6.1294	0.014181	0.0407887	1.59327	1.59327	Disease	Control
Q78J03	Msrb2	Methionine-R-sulfoxide reductase B2_ mitochondrial	17.4224	0.0142445	0.0408685	2.13886	0.467539	Control	Disease
Q8BIW1	Prune1	Exopolyphosphatase PRUNE1	16.8467	0.0142704	0.0408685	1.50495	1.50495	Disease	Control
Q00612	G6pdx	Glucose-6-phosphate 1-dehydrogenase X	95.5485	0.014321	0.0409249	1.24185	1.24185	Disease	Control
P60879	Snap25	Synaptosomal-associated protein 25	12.1077	0.0143743	0.040989	1.80635	1.80635	Disease	Control
Q6ZWQ7	Spcs3	Signal peptidase complex subunit 3	5.5086	0.0146515	0.0416898	1.47579	1.47579	Disease	Control
P57016	Lad1	Ladinin-1	60.4785	0.0148508	0.0421663	2.00626	0.498439	Control	Disease
P56376	Acyp1	Acylphosphatase-1	7.0004	0.0149706	0.0423449	1.97416	0.506544	Control	Disease
Q49B93	Slc5a12	Sodium-coupled monocarboxylate transporter 2	26.7999	0.015027	0.0423449	1.27812	0.782401	Control	Disease
Q80XB4	Nrap	Nebulin-related-anchoring protein	39.5682	0.0150342	0.0423449	1.34674	1.34674	Disease	Control
Q61166	Mapre1	Microtubule-associated protein RP/EB family member 1	28.9377	0.0150414	0.0423449	1.68619	0.593053	Control	Disease
Q8CH09	Sugp2	SURP and G-patch domain-containing protein 2	5.4286	0.0151941	0.042684	3.31401	0.301749	Control	Disease
Q8R3D1	Tbc1d13	TBC1 domain family member 13	17.4359	0.0152896	0.0428616	1.30828	1.30828	Disease	Control
P54818	Galc	Galactocerebrosidase	12.1365	0.0153479	0.0429343	1.28339	0.779188	Control	Disease
Q64133	Maoa	Amine oxidase [flavin-containing] A	58.5216	0.0153976	0.0429826	1.20344	0.830952	Control	Disease
Q920R0	Als2	Alsin	22.7848	0.0154945	0.0430756	2.23975	2.23975	Disease	Control
Q91ZU9	Grin3b	Glutamate receptor ionotropic_ NMDA 3B	11.7085	0.0154959	0.0430756	1.34195	0.745186	Control	Disease
P42208	Sept2	Septin-2	87.7643	0.0155749	0.0432046	1.25558	1.25558	Disease	Control
Q9CY73	Mrpl44	39S ribosomal protein L44_ mitochondrial	6.2458	0.0157367	0.0435623	1.3197	1.3197	Disease	Control
Q9WTP6	Ak2	Adenylate kinase 2_ mitochondrial	160.702	0.0158123	0.0436582	1.14607	0.872547	Control	Disease
Q8BP40	Acp6	Lysophosphatidic acid phosphatase type 6	61.4117	0.0158372	0.0436582	1.3124	0.761962	Control	Disease
P48036	Anxa5	Annexin A5	266.247	0.0160437	0.0441359	1.41014	1.41014	Disease	Control
Q9Z2M7	Pmm2	Phosphomannomutase 2	52.7121	0.0161635	0.0442953	1.17405	1.17405	Disease	Control
Q91Z53	Grhpr	Glyoxylate reductase/hydroxypyruvate reductase	199.999	0.0161685	0.0442953	1.21214	0.824989	Control	Disease
Q7TPQ3	Shprh	E3 ubiquitin-protein ligase SHPRH	10.6494	0.0164089	0.0448611	2.82743	0.353678	Control	Disease
Q923I7	Slc5a2	Sodium/glucose cotransporter 2	147.32	0.0165498	0.0451105	1.5997	0.625119	Control	Disease
Q80ZX8	Spag1	Sperm-associated antigen 1	17.7084	0.0165915	0.0451105	1.4691	0.680687	Control	Disease
P63242	Eif5a	Eukaryotic translation initiation factor 5A-1	98.3506	0.0166022	0.0451105	1.12597	1.12597	Disease	Control
Q60972	Rbbp4	Histone-binding protein RBBP4	26.0643	0.0166646	0.0451256	1.29871	1.29871	Disease	Control
Q91XE8	Tmem205	Transmembrane protein 205	5.7625	0.0167068	0.0451256	1.93076	0.51793	Control	Disease
P62137	Ppp1ca	Serine/threonine-protein phosphatase PP1-alpha catalytic subunit	152.046	0.0167302	0.0451256	1.33196	1.33196	Disease	Control
Q8C3Y4	Kntc1	Kinetochore-associated protein 1	16.2136	0.0167671	0.0451256	1.24357	1.24357	Disease	Control
Q8K0D5	Gfm1	Elongation factor G_ mitochondrial	91.3256	0.0168089	0.0451256	1.14511	1.14511	Disease	Control
P14131	Rps16	40S ribosomal protein S16	52.0917	0.0168119	0.0451256	1.19041	1.19041	Disease	Control
Q8K1Z0	Coq9	Ubiquinone biosynthesis protein COQ9_ mitochondrial	46.5706	0.0169924	0.045518	1.82919	0.546691	Control	Disease
O70404	Vamp8	Vesicle-associated membrane protein 8	15.0264	0.0171243	0.0456747	1.96825	0.508065	Control	Disease
P63001	Rac1	Ras-related C3 botulinum toxin substrate 1	94.0764	0.0171471	0.0456747	1.20384	1.20384	Disease	Control
Q3UPH7	Arhgef40	Rho guanine nucleotide exchange factor 40	5.3852	0.0171821	0.0456747	1.19618	1.19618	Disease	Control
Q9D786	Haus5	HAUS augmin-like complex subunit 5	23.1171	0.0171887	0.0456747	1.53562	1.53562	Disease	Control
Q4JK59	Tet2	Methylcytosine dioxygenase TET2	16.6072	0.0172601	0.0457728	1.34744	0.742148	Control	Disease
Q9DCG6	Pbld1	Phenazine biosynthesis-like domain-containing protein 1	151.605	0.0173575	0.045939	1.22995	0.813038	Control	Disease
P01749	Ighv1-61	Ig heavy chain V region 3	25.1996	0.0174013	0.0459632	15.8398	15.8398	Disease	Control
P06797	Ctsl	Cathepsin L1	13.0436	0.0175256	0.0460771	3.51087	0.28483	Control	Disease
Q8CGK7	Gnal	Guanine nucleotide-binding protein G(olf) subunit alpha	36.5966	0.017545	0.0460771	8.82495	0.113315	Control	Disease
Q61699	Hsph1	Heat shock protein 105 kDa	137.192	0.0175516	0.0460771	1.25234	1.25234	Disease	Control
Q9CR68	Uqcrfs1	Cytochrome b-c1 complex subunit Rieske_ mitochondrial	207.068	0.0175834	0.0460771	1.2742	0.784805	Control	Disease
P62259	Ywhae	14-3-3 protein epsilon	292.642	0.0176235	0.0460912	1.17126	1.17126	Disease	Control
P56391	Cox6b1	Cytochrome c oxidase subunit 6B1	91.3656	0.0177247	0.04624	1.36005	0.735269	Control	Disease
Q9Z2I8	Suclg2	Succinate--CoA ligase [GDP-forming] subunit beta_ mitochondrial	399.406	0.0177502	0.04624	1.21473	0.823229	Control	Disease
Q8K0E3	Slc5a11	Sodium/myo-inositol cotransporter 2	24.0664	0.017825	0.0462651	1.30298	0.767472	Control	Disease
Q9CQ69	Uqcrq	Cytochrome b-c1 complex subunit 8	81.281	0.0178296	0.0462651	1.19979	0.833482	Control	Disease
O08547	Sec22b	Vesicle-trafficking protein SEC22b	20.716	0.0179413	0.0464336	1.16856	0.855751	Control	Disease
Q80X76	Serpina3f	Serine protease inhibitor A3F	55.3799	0.0179676	0.0464336	1.70653	1.70653	Disease	Control
Q60597	Ogdh	2-oxoglutarate dehydrogenase_ mitochondrial	742.979	0.0179996	0.0464336	1.1868	0.842605	Control	Disease
Q99P87	Retn	Resistin	39.9963	0.0181668	0.0466932	1.65175	1.65175	Disease	Control
P16460	Ass1	Argininosuccinate synthase	519.523	0.0181707	0.0466932	1.32668	0.75376	Control	Disease
P31254	Uba1y	Ubiquitin-like modifier-activating enzyme 1 Y	100.448	0.0182475	0.0468001	1.65766	0.60326	Control	Disease
Q6NVF9	Cpsf6	Cleavage and polyadenylation specificity factor subunit 6	10.901	0.0184213	0.0471544	1.28569	0.77779	Control	Disease
Q6PD03	Ppp2r5a	Serine/threonine-protein phosphatase 2A 56 kDa regulatory subunit alpha isoform	5.5774	0.0185429	0.0473744	1.34437	1.34437	Disease	Control
Q99LY9	Ndufs5	NADH dehydrogenase [ubiquinone] iron-sulfur protein 5	66.1329	0.0186336	0.0475146	1.29351	0.77309	Control	Disease
Q61233	Lcp1	Plastin-2	275.005	0.0187613	0.0477484	1.46138	0.684286	Control	Disease
Q9CWZ3	Rbm8a	RNA-binding protein 8A	6.1995	0.0188039	0.0477651	7.14652	0.139928	Control	Disease
P18894	Dao	D-amino-acid oxidase	103.356	0.0189359	0.0478356	1.24986	0.800092	Control	Disease
P63323	Rps12	40S ribosomal protein S12	61.9257	0.0189429	0.0478356	1.17974	1.17974	Disease	Control
E9Q4Z2	Acacb	Acetyl-CoA carboxylase 2	23.4448	0.0189954	0.0478356	1.42626	0.701134	Control	Disease
P18872	Gnao1	Guanine nucleotide-binding protein G(o) subunit alpha	53.7969	0.0189989	0.0478356	1.56334	0.639656	Control	Disease
Q9D880	Timm50	Mitochondrial import inner membrane translocase subunit TIM50	55.3069	0.0190436	0.0478356	1.47342	0.678691	Control	Disease
P04104	Krt1	Keratin_ type II cytoskeletal 1	55.0623	0.0191223	0.0478356	1.58216	1.58216	Disease	Control
Q9D020	Nt5c3a	Cytosolic 5'-nucleotidase 3A	23.5537	0.0191361	0.0478356	1.2485	1.2485	Disease	Control
Q9JHL1	Slc9a3r2	Na(+)/H(+) exchange regulatory cofactor NHE-RF2	36.7916	0.0191532	0.0478356	2.27599	0.439369	Control	Disease
Q8BU33	Ilvbl	Acetolactate synthase-like protein	11.525	0.0192024	0.0478356	2.84821	0.351097	Control	Disease
Q9Z140	Cpne6	Copine-6	18.1249	0.0192482	0.0478356	1.29341	0.773147	Control	Disease
P28825	Mep1a	Meprin A subunit alpha	333.024	0.0192613	0.0478356	1.39069	1.39069	Disease	Control
Q61559	Fcgrt	IgG receptor FcRn large subunit p51	6.3165	0.0192904	0.0478356	2.17768	0.459205	Control	Disease
Q9EQG9	Col4a3bp	Collagen type IV alpha-3-binding protein	5.9353	0.0193007	0.0478356	1.8426	0.542712	Control	Disease
Q8K1J6	Trnt1	CCA tRNA nucleotidyltransferase 1_ mitochondrial	22.8292	0.0193679	0.0479126	1.42522	0.701648	Control	Disease
O70503	Hsd17b12	Very-long-chain 3-oxoacyl-CoA reductase	24.263	0.0194567	0.047953	1.34851	1.34851	Disease	Control
P63037	Dnaja1	DnaJ homolog subfamily A member 1	71.4587	0.0194605	0.047953	1.27301	1.27301	Disease	Control
Q5SVR0	Tbc1d9b	TBC1 domain family member 9B	33.3004	0.0194927	0.047953	2.25921	0.442632	Control	Disease
Q9D023	Mpc2	Mitochondrial pyruvate carrier 2	93.1331	0.0196107	0.0481541	1.17494	0.851105	Control	Disease
Q99J38	Ttc30a1	Tetratricopeptide repeat protein 30A1	5.7081	0.0197142	0.0483187	1.74864	1.74864	Disease	Control
Q8BMS4	Coq3	Ubiquinone biosynthesis O-methyltransferase_ mitochondrial	12.0039	0.019771	0.0483685	1.4665	0.681898	Control	Disease
Q8BGC4	Zadh2	Prostaglandin reductase-3	49.1572	0.0198718	0.0485254	1.25048	1.25048	Disease	Control
Q9D2R0	Aacs	Acetoacetyl-CoA synthetase	23.3307	0.0199625	0.0486573	1.35762	1.35762	Disease	Control
P22682	Cbl	E3 ubiquitin-protein ligase CBL	5.4876	0.0202448	0.0492018	1.37584	1.37584	Disease	Control
P03911	Mtnd4	NADH-ubiquinone oxidoreductase chain 4	42.3905	0.0202601	0.0492018	1.47732	0.676903	Control	Disease
Q80Z25	Ofd1	Oral-facial-digital syndrome 1 protein homolog	49.0579	0.0204757	0.0496346	1.44168	0.693636	Control	Disease
P17809	Slc2a1	Solute carrier family 2_ facilitated glucose transporter member 1	6.3907	0.0206477	0.0499602	2.32791	2.32791	Disease	Control
P23927	Cryab	Alpha-crystallin B chain	24.3403	0.0207626	0.0501466	1.58336	1.58336	Disease	Control
P59325	Eif5	Eukaryotic translation initiation factor 5	30.682	0.0211905	0.0510872	1.33082	1.33082	Disease	Control
P21614	Gc	Vitamin D-binding protein	130.533	0.0217581	0.052344	1.24678	0.802063	Control	Disease
Q8QZY2	Glyctk	Glycerate kinase	54.0691	0.0218284	0.052344	1.23609	1.23609	Disease	Control
P18531	Ighv3-6	Ig heavy chain V region 3-6	24.0258	0.0218303	0.052344	4.27857	4.27857	Disease	Control
Q9CQH0	Pdzk1ip1	PDZK1-interacting protein 1	44.0446	0.0220156	0.0525982	1.22576	0.81582	Control	Disease
Q8VC85	Lsm1	U6 snRNA-associated Sm-like protein LSm1	17.2022	0.0221883	0.0528403	1.41999	1.41999	Disease	Control
Q9DCJ9	Npl	N-acetylneuraminate lyase	131.661	0.0222105	0.0528403	1.53543	0.651283	Control	Disease
Q07813	Bax	Apoptosis regulator BAX	18.1151	0.0222365	0.0528403	1.32355	0.755546	Control	Disease
Q80VY2	Fam212b	PAK4-inhibitor INKA2	12.2604	0.0222936	0.0528811	1.20043	0.833034	Control	Disease
Q5GH66	Xkr5	XK-related protein 5	6.417	0.0224583	0.0531767	4.20352	0.237896	Control	Disease
Q8K268	Abcf3	ATP-binding cassette sub-family F member 3	28.5035	0.0225654	0.0533295	1.50139	0.666048	Control	Disease
P24369	Ppib	Peptidyl-prolyl cis-trans isomerase B	153.808	0.0226032	0.0533295	1.17859	1.17859	Disease	Control
Q9DCN2	Cyb5r3	NADH-cytochrome b5 reductase 3	122.863	0.0228029	0.0534373	1.44521	1.44521	Disease	Control
P19246	Nefh	Neurofilament heavy polypeptide	34.0197	0.0228155	0.0534373	1.28376	0.778964	Control	Disease
Q99MZ6	Myo7b	Unconventional myosin-VIIb	175.444	0.0228603	0.0534373	1.33837	0.747175	Control	Disease
Q78KK3	Slc22a18	Solute carrier family 22 member 18	48.3428	0.0228715	0.0534373	1.54431	0.647537	Control	Disease
P34884	Mif	Macrophage migration inhibitory factor	54.8748	0.0228828	0.0534373	1.30296	0.767484	Control	Disease
Q9D7N9	Apmap	Adipocyte plasma membrane-associated protein	66.3333	0.0228908	0.0534373	1.15623	1.15623	Disease	Control
A2APT9	Klhdc7a	Kelch domain-containing protein 7A	5.3877	0.0229461	0.0534724	1.62263	0.616284	Control	Disease
Q8BG87	Tet3	Methylcytosine dioxygenase TET3	6.1215	0.0230075	0.0535166	1.42916	0.69971	Control	Disease
Q9QY76	Vapb	Vesicle-associated membrane protein-associated protein B	59.651	0.02306	0.0535166	1.194	0.837524	Control	Disease
Q9CY64	Blvra	Biliverdin reductase A	124.692	0.0230862	0.0535166	1.16834	0.855917	Control	Disease
Q8K4G1	Ltbp4	Latent-transforming growth factor beta-binding protein 4	22.4144	0.0234535	0.0542018	1.58032	1.58032	Disease	Control
Q02819	Nucb1	Nucleobindin-1	94.7937	0.0234635	0.0542018	1.22763	1.22763	Disease	Control
Q91V76	N/A	Ester hydrolase C11orf54 homolog	219.859	0.0237501	0.0547683	1.16622	1.16622	Disease	Control
Q6ZQ73	Cand2	Cullin-associated NEDD8-dissociated protein 2	5.69	0.023944	0.0549883	1.37787	1.37787	Disease	Control
Q921S7	Mrpl37	39S ribosomal protein L37_ mitochondrial	23.1449	0.0239515	0.0549883	1.20627	1.20627	Disease	Control
Q91VS7	Mgst1	Microsomal glutathione S-transferase 1	13.4915	0.0239698	0.0549883	1.34021	0.746154	Control	Disease
Q8CIN4	Pak2	Serine/threonine-protein kinase PAK 2	41.944	0.0240187	0.0550051	1.14717	1.14717	Disease	Control
Q8VHR5	Gatad2b	Transcriptional repressor p66-beta	11.3638	0.0240731	0.0550347	1.48435	1.48435	Disease	Control
P14873	Map1b	Microtubule-associated protein 1B	5.4427	0.0241776	0.0551785	3.62908	0.275552	Control	Disease
P26041	Msn	Moesin	466.923	0.0244004	0.0555207	1.22055	1.22055	Disease	Control
Q9D8Y0	Efhd2	EF-hand domain-containing protein D2	31.3588	0.0244113	0.0555207	1.53701	0.650612	Control	Disease
P80317	Cct6a	T-complex protein 1 subunit zeta	158.285	0.0245042	0.0556367	1.17471	1.17471	Disease	Control
Q99L13	Hibadh	3-hydroxyisobutyrate dehydrogenase_ mitochondrial	182.309	0.0246012	0.0557614	1.29067	0.774793	Control	Disease
Q60766	Irgm1	Immunity-related GTPase family M protein 1	69.7511	0.0247376	0.0558893	1.16967	1.16967	Disease	Control
P11438	Lamp1	Lysosome-associated membrane glycoprotein 1	70.9471	0.024742	0.0558893	1.1604	1.1604	Disease	Control
P52480	Pkm	Pyruvate kinase PKM	483.452	0.0248263	0.0559845	1.17803	1.17803	Disease	Control
P19258	Mpv17	Protein Mpv17	15.2211	0.0249035	0.0560077	1.44671	0.691225	Control	Disease
Q9ESB3	Hrg	Histidine-rich glycoprotein	11.5916	0.0249607	0.0560077	1.46209	1.46209	Disease	Control
Q61858	Gpank1	G patch domain and ankyrin repeat-containing protein 1	11.536	0.0249633	0.0560077	1.3145	0.760747	Control	Disease
P35979	Rpl12	60S ribosomal protein L12	94.3226	0.0250472	0.056101	1.14498	1.14498	Disease	Control
Q9CR16	Ppid	Peptidyl-prolyl cis-trans isomerase D	32.2078	0.0251729	0.0562875	1.57804	0.633697	Control	Disease
Q505F5	Lrrc47	Leucine-rich repeat-containing protein 47	41.5132	0.0252804	0.0562969	1.24126	1.24126	Disease	Control
Q9CQ62	Decr1	2_4-dienoyl-CoA reductase_ mitochondrial	221.318	0.0252945	0.0562969	1.23968	0.806658	Control	Disease
Q9EQP2	Ehd4	EH domain-containing protein 4	198.197	0.0253804	0.0562969	1.26831	1.26831	Disease	Control
Q02248	Ctnnb1	Catenin beta-1	121.78	0.0253844	0.0562969	1.28501	0.778202	Control	Disease
O35710	Noct	Nocturnin	16.6796	0.0254277	0.0562969	1.20488	0.82996	Control	Disease
Q9CQM5	Txndc17	Thioredoxin domain-containing protein 17	39.5676	0.0254872	0.0562969	1.13884	1.13884	Disease	Control
Q8VEM8	Slc25a3	Phosphate carrier protein_ mitochondrial	308.51	0.0255107	0.0562969	1.12389	0.889768	Control	Disease
P62301	Rps13	40S ribosomal protein S13	45.8485	0.0255168	0.0562969	1.08352	1.08352	Disease	Control
Q01730	Rsu1	Ras suppressor protein 1	44.272	0.0256793	0.0564898	1.29805	1.29805	Disease	Control
Q9CXI0	Coq5	2-methoxy-6-polyprenyl-1_4-benzoquinol methylase_ mitochondrial	57.4655	0.0257858	0.0564898	1.38219	0.723488	Control	Disease
P21447	Abcb1a	Multidrug resistance protein 1A	5.6541	0.0257873	0.0564898	2.21485	2.21485	Disease	Control
Q91VA0	Acsm1	Acyl-coenzyme A synthetase ACSM1_ mitochondrial	283.69	0.0258062	0.0564898	1.35144	0.739954	Control	Disease
Q9JLZ3	Auh	Methylglutaconyl-CoA hydratase_ mitochondrial	112.624	0.0258483	0.0564898	1.16198	0.860599	Control	Disease
Q62426	Cstb	Cystatin-B	14.8423	0.0258598	0.0564898	1.36935	1.36935	Disease	Control
P01898	H2-Q10	H-2 class I histocompatibility antigen_ Q10 alpha chain	28.2679	0.025988	0.0566213	1.29345	1.29345	Disease	Control
Q99JB7	Amn	Protein amnionless	74.136	0.0260466	0.0566213	1.29418	0.772692	Control	Disease
O35459	Ech1	Delta(3_5)-Delta(2_4)-dienoyl-CoA isomerase_ mitochondrial	271.309	0.0260511	0.0566213	1.25327	0.797915	Control	Disease
Q8BG05	Hnrnpa3	Heterogeneous nuclear ribonucleoprotein A3	144.498	0.0260909	0.0566213	1.19725	1.19725	Disease	Control
Q148W0	Atp8b1	Phospholipid-transporting ATPase IC	11.0424	0.0263218	0.0570291	1.62623	1.62623	Disease	Control
Q3U0J8	Tbc1d2b	TBC1 domain family member 2B	11.0827	0.0264398	0.0571914	1.45463	1.45463	Disease	Control
P53810	Pitpna	Phosphatidylinositol transfer protein alpha isoform	58.8563	0.0265902	0.0574229	1.17685	1.17685	Disease	Control
Q9EQS3	Mycbp	C-Myc-binding protein	13.2585	0.0266377	0.0574267	1.31368	1.31368	Disease	Control
Q60854	Serpinb6	Serpin B6	82.7759	0.0266785	0.0574267	1.4018	1.4018	Disease	Control
A2A8Z1	Osbpl9	Oxysterol-binding protein-related protein 9	5.5104	0.026858	0.0577193	1.25201	1.25201	Disease	Control
P62309	Snrpg	Small nuclear ribonucleoprotein G	6.6312	0.02699	0.0579092	1.37917	1.37917	Disease	Control
Q9D9C7	N/A	Uncharacterized protein C3orf62 homolog	6.6033	0.0271204	0.058095	1.56617	0.6385	Control	Disease
Q9R1P0	Psma4	Proteasome subunit alpha type-4	48.4869	0.0273068	0.0583998	1.19027	1.19027	Disease	Control
Q9WV98	Timm9	Mitochondrial import inner membrane translocase subunit Tim9	20.4209	0.027507	0.0585884	1.29295	0.773425	Control	Disease
P56213	Gfer	FAD-linked sulfhydryl oxidase ALR	11.5242	0.0275394	0.0585884	1.62809	0.614216	Control	Disease
Q8JZU2	Slc25a1	Tricarboxylate transport protein_ mitochondrial	76.4055	0.0275425	0.0585884	1.34805	0.74181	Control	Disease
Q9D125	Mrps25	28S ribosomal protein S25_ mitochondrial	17.7804	0.0276101	0.0585884	1.34541	0.743269	Control	Disease
Q9EQ20	Aldh6a1	Methylmalonate-semialdehyde dehydrogenase [acylating]_ mitochondrial	575.543	0.0276159	0.0585884	1.16722	0.856738	Control	Disease
Q9ESK9	Rb1cc1	RB1-inducible coiled-coil protein 1	17.4582	0.0276733	0.0586164	1.20703	0.828482	Control	Disease
P03953	Cfd	Complement factor D	16.2925	0.0278368	0.0588212	1.63782	1.63782	Disease	Control
O35887	Calu	Calumenin	44.6558	0.0278587	0.0588212	1.3015	1.3015	Disease	Control
P17710	Hk1	Hexokinase-1	311.008	0.0279461	0.0588968	1.39337	1.39337	Disease	Control
Q791T5	Mtch1	Mitochondrial carrier homolog 1	35.1502	0.0279833	0.0588968	1.33026	1.33026	Disease	Control
Q9Z0X1	Aifm1	Apoptosis-inducing factor 1_ mitochondrial	295.635	0.0282021	0.0592631	1.14332	0.874646	Control	Disease
Q3URY6	Armc2	Armadillo repeat-containing protein 2	24.2246	0.0283654	0.0594973	1.96171	0.509759	Control	Disease
Q68FD9	Kiaa1549	UPF0606 protein KIAA1549	10.9552	0.0284033	0.0594973	1.41011	0.709165	Control	Disease
Q9JLT4	Txnrd2	Thioredoxin reductase 2_ mitochondrial	32.3284	0.0287295	0.0600857	1.36727	0.731387	Control	Disease
Q9JKV2	Ick	Serine/threonine-protein kinase ICK	12.0094	0.028841	0.0602239	383.248	0.00260927	Control	Disease
A3FIN4	Atp8b5	Phospholipid-transporting ATPase FetA	22.329	0.0289538	0.0602705	1.34757	0.742075	Control	Disease
P49117	Nr2c2	Nuclear receptor subfamily 2 group C member 2	5.9438	0.0289542	0.0602705	1.27494	0.784351	Control	Disease
Q91WQ3	Yars	Tyrosine--tRNA ligase_ cytoplasmic	64.7617	0.0290106	0.0602932	1.33893	1.33893	Disease	Control
P50285	Fmo1	Dimethylaniline monooxygenase [N-oxide-forming] 1	195.909	0.0290655	0.0603128	1.36537	0.732402	Control	Disease
Q99MN9	Pccb	Propionyl-CoA carboxylase beta chain_ mitochondrial	322.858	0.0291436	0.0603144	1.15481	0.865942	Control	Disease
P06151	Ldha	L-lactate dehydrogenase A chain	325.853	0.0291937	0.0603144	1.17599	0.850349	Control	Disease
Q3UJU9	Rmdn3	Regulator of microtubule dynamics protein 3	44.6169	0.0292386	0.0603144	1.24275	0.804668	Control	Disease
Q62348	Tsn	Translin	25.2752	0.0292482	0.0603144	1.58769	1.58769	Disease	Control
C0HKG5	Rnaset2a	Ribonuclease T2-A	30.8209	0.0293926	0.060518	1.16135	0.861067	Control	Disease
Q8BX70	Vps13c	Vacuolar protein sorting-associated protein 13C	27.4367	0.0295524	0.0607528	1.46209	0.683953	Control	Disease
Q06185	Atp5i	ATP synthase subunit e_ mitochondrial	46.9958	0.0298496	0.0612686	1.27706	0.783046	Control	Disease
P56383	Atp5g2	ATP synthase F(0) complex subunit C2_ mitochondrial	7.1951	0.0300901	0.0616669	2.04218	0.489674	Control	Disease
Q9QY06	Myo9b	Unconventional myosin-IXb	11.2441	0.0302669	0.061917	1.57713	0.634064	Control	Disease
P08551	Nefl	Neurofilament light polypeptide	22.0958	0.0303282	0.061917	2.28543	0.437555	Control	Disease
O09164	Sod3	Extracellular superoxide dismutase [Cu-Zn]	39.4408	0.0303522	0.061917	1.27897	0.781878	Control	Disease
Q9CWK8	Snx2	Sorting nexin-2	97.2551	0.0305794	0.0622461	1.18179	1.18179	Disease	Control
Q9D6K8	Fundc2	FUN14 domain-containing protein 2	13.5839	0.030668	0.0622461	1.19226	0.838745	Control	Disease
Q91WS0	Cisd1	CDGSH iron-sulfur domain-containing protein 1	78.3156	0.0306885	0.0622461	1.12067	0.892325	Control	Disease
Q9JM63	Kcnj10	ATP-sensitive inward rectifier potassium channel 10	11.9214	0.0307013	0.0622461	1.87878	0.532261	Control	Disease
P08003	Pdia4	Protein disulfide-isomerase A4	197.135	0.030773	0.0622787	1.19644	1.19644	Disease	Control
P50543	S100a11	Protein S100-A11	30.802	0.0308254	0.0622787	1.36763	1.36763	Disease	Control
Q7TPR4	Actn1	Alpha-actinin-1	578.176	0.0308583	0.0622787	1.39904	1.39904	Disease	Control
Q8CFJ7	Slc25a45	Solute carrier family 25 member 45	30.1798	0.0309312	0.062331	1.15997	0.862092	Control	Disease
Q9WUZ9	Entpd5	Ectonucleoside triphosphate diphosphohydrolase 5	105.961	0.031227	0.0627965	1.25076	1.25076	Disease	Control
Q9WV02	Rbmx	RNA-binding motif protein_ X chromosome	53.5223	0.0312569	0.0627965	1.19815	1.19815	Disease	Control
P42932	Cct8	T-complex protein 1 subunit theta	206.958	0.0313858	0.06296	1.1907	1.1907	Disease	Control
Q8C190	Vps9d1	VPS9 domain-containing protein 1	11.5766	0.0315948	0.0632814	1.3744	0.727588	Control	Disease
Q8R4F0	Mcoln3	Mucolipin-3	12.5324	0.0316583	0.0632814	1.3101	0.763303	Control	Disease
Q3U9N9	Slc16a10	Monocarboxylate transporter 10	6.1761	0.0317029	0.0632814	1.79946	0.555723	Control	Disease
P05064	Aldoa	Fructose-bisphosphate aldolase A	371.257	0.0317369	0.0632814	1.1088	1.1088	Disease	Control
Q9QXC1	Fetub	Fetuin-B	11.2852	0.0318292	0.06337	1.46472	1.46472	Disease	Control
P09470	Ace	Angiotensin-converting enzyme	220.076	0.0320544	0.0637227	1.29392	1.29392	Disease	Control
Q8BFZ9	Erlin2	Erlin-2	135.22	0.0323031	0.0641211	1.15643	1.15643	Disease	Control
P46737	Brcc3	Lys-63-specific deubiquitinase BRCC36	11.3219	0.0324993	0.0644141	1.92103	0.520555	Control	Disease
Q05793	Hspg2	Basement membrane-specific heparan sulfate proteoglycan core protein	669.31	0.0326118	0.0645406	1.12229	1.12229	Disease	Control
Q9JK53	Prelp	Prolargin	35.8151	0.0326854	0.0645898	1.52327	1.52327	Disease	Control
P70696	Hist1h2ba	Histone H2B type 1-A	78.9347	0.0327992	0.0647182	1.23711	1.23711	Disease	Control
Q8VI36	Pxn	Paxillin	35.6699	0.0328842	0.0647895	1.27492	0.784362	Control	Disease
P01592	Jchain	Immunoglobulin J chain	12.0839	0.0329714	0.0648651	1.75404	1.75404	Disease	Control
Q61414	Krt15	Keratin_ type I cytoskeletal 15	61.0864	0.0331022	0.0650259	1.26736	1.26736	Disease	Control
Q91WL0	Eps8l3	Epidermal growth factor receptor kinase substrate 8-like protein 3	5.5997	0.0332113	0.0651437	3.89341	0.256844	Control	Disease
P56399	Usp5	Ubiquitin carboxyl-terminal hydrolase 5	120.356	0.0335655	0.065659	1.44751	1.44751	Disease	Control
P99029	Prdx5	Peroxiredoxin-5_ mitochondrial	205.842	0.0335731	0.065659	1.16039	1.16039	Disease	Control
Q8CAY6	Acat2	Acetyl-CoA acetyltransferase_ cytosolic	137.704	0.0338691	0.0659855	1.21454	0.823357	Control	Disease
Q9Z2U1	Psma5	Proteasome subunit alpha type-5	82.6733	0.0338808	0.0659855	1.18258	1.18258	Disease	Control
Q9R0N0	Galk1	Galactokinase	73.6092	0.0339104	0.0659855	1.30548	0.766002	Control	Disease
Q9R069	Bcam	Basal cell adhesion molecule	70.5232	0.0339391	0.0659855	1.20867	1.20867	Disease	Control
Q9QYA2	Tomm40	Mitochondrial import receptor subunit TOM40 homolog	64.9722	0.0339965	0.0660003	1.17704	0.849592	Control	Disease
P00520	Abl1	Tyrosine-protein kinase ABL1	5.481	0.0345026	0.0668849	1.61101	0.62073	Control	Disease
E9Q6P5	Ttc7b	Tetratricopeptide repeat protein 7B	6.7069	0.0346296	0.0670332	2.31837	0.431338	Control	Disease
Q9JHW2	Nit2	Omega-amidase NIT2	103.589	0.0348606	0.0673045	1.18155	0.846343	Control	Disease
Q61532	Mapk6	Mitogen-activated protein kinase 6	11.3344	0.0348713	0.0673045	1.35339	0.738884	Control	Disease
P37040	Por	NADPH--cytochrome P450 reductase	182.118	0.0349373	0.0673339	1.15103	1.15103	Disease	Control
Q9D7X3	Dusp3	Dual specificity protein phosphatase 3	32.9494	0.0351109	0.0675702	1.18453	1.18453	Disease	Control
Q91WC3	Acsl6	Long-chain-fatty-acid--CoA ligase 6	22.2109	0.03525	0.0677396	3.13796	0.318678	Control	Disease
P97478	Coq7	5-demethoxyubiquinone hydroxylase_ mitochondrial	11.7169	0.0353076	0.0677522	1.51001	0.662247	Control	Disease
Q9WU79	Prodh	Proline dehydrogenase 1_ mitochondrial	225.174	0.0354744	0.0679739	1.20519	0.829745	Control	Disease
Q9JMA1	Usp14	Ubiquitin carboxyl-terminal hydrolase 14	23.6523	0.035896	0.0684885	1.68357	0.593977	Control	Disease
P61089	Ube2n	Ubiquitin-conjugating enzyme E2 N	52.8201	0.0358987	0.0684885	1.1577	1.1577	Disease	Control
Q9Z307	Kcnj16	Inward rectifier potassium channel 16	37.3352	0.0359578	0.0684885	1.407	0.710733	Control	Disease
Q99JX3	Gorasp2	Golgi reassembly-stacking protein 2	12.992	0.0359872	0.0684885	1.71477	0.583169	Control	Disease
P35802	Gpm6a	Neuronal membrane glycoprotein M6-a	33.0608	0.0360012	0.0684885	1.3258	1.3258	Disease	Control
Q99KY4	Gak	Cyclin-G-associated kinase	12.1746	0.0362543	0.0688712	1.44443	0.692313	Control	Disease
Q8BUK6	Hook3	Protein Hook homolog 3	17.5695	0.0363477	0.0689498	1.27551	0.784	Control	Disease
Q8CC88	Vwa8	von Willebrand factor A domain-containing protein 8	445.446	0.0369267	0.0699481	1.12265	0.890748	Control	Disease
Q99JW2	Acy1	Aminoacylase-1	234.349	0.0370208	0.0700261	1.39838	1.39838	Disease	Control
Q9WVM8	Aadat	Kynurenine/alpha-aminoadipate aminotransferase_ mitochondrial	419.605	0.0370819	0.0700419	1.38531	1.38531	Disease	Control
P35846	Folr1	Folate receptor alpha	68.6411	0.0373362	0.0704219	1.18584	0.843286	Control	Disease
Q64324	Stxbp2	Syntaxin-binding protein 2	18.4935	0.0375286	0.0706841	1.30789	0.764593	Control	Disease
Q9DBM2	Ehhadh	Peroxisomal bifunctional enzyme	744.06	0.0376396	0.0707927	1.25602	1.25602	Disease	Control
Q09XV5	Chd8	Chromodomain-helicase-DNA-binding protein 8	5.4118	0.0376972	0.0708006	2.94922	0.339072	Control	Disease
P58252	Eef2	Elongation factor 2	533.226	0.038088	0.0714334	1.15605	1.15605	Disease	Control
Q04736	Yes1	Tyrosine-protein kinase Yes	34.7727	0.0383061	0.0716264	1.21765	1.21765	Disease	Control
P61971	Nutf2	Nuclear transport factor 2	19.7077	0.0383201	0.0716264	1.20148	1.20148	Disease	Control
Q6ZWN5	Rps9	40S ribosomal protein S9	95.9796	0.0383578	0.0716264	1.11103	1.11103	Disease	Control
Q7TMK9	Syncrip	Heterogeneous nuclear ribonucleoprotein Q	106.017	0.0384069	0.0716264	1.16077	1.16077	Disease	Control
Q64518	Atp2a3	Sarcoplasmic/endoplasmic reticulum calcium ATPase 3	102.03	0.0386138	0.071911	1.23625	1.23625	Disease	Control
Q9CQH7	Btf3l4	Transcription factor BTF3 homolog 4	14.216	0.0386718	0.0719181	2.00881	0.497807	Control	Disease
P05214	Tuba3a	Tubulin alpha-3 chain	314.317	0.038775	0.0720089	1.80982	1.80982	Disease	Control
Q9CZD3	Gars	Glycine--tRNA ligase	28.5417	0.0389951	0.0723163	1.20393	1.20393	Disease	Control
Q9CXA2	L3hypdh	Trans-L-3-hydroxyproline dehydratase	35.3235	0.0390598	0.0723335	1.1762	1.1762	Disease	Control
Q9D0M1	Prpsap1	Phosphoribosyl pyrophosphate synthase-associated protein 1	22.9474	0.0391134	0.0723335	1.42864	0.699965	Control	Disease
Q9EPL9	Acox3	Peroxisomal acyl-coenzyme A oxidase 3	186.157	0.0391738	0.0723443	1.17746	1.17746	Disease	Control
Q9D7P6	Iscu	Iron-sulfur cluster assembly enzyme ISCU_ mitochondrial	7.1263	0.0394949	0.0728357	1.53014	0.653534	Control	Disease
O70439	Stx7	Syntaxin-7	77.2658	0.0395613	0.0728569	1.39022	0.71931	Control	Disease
Q8BK64	Ahsa1	Activator of 90 kDa heat shock protein ATPase homolog 1	29.5772	0.0397239	0.0729905	1.38719	0.72088	Control	Disease
Q8VEH3	Arl8a	ADP-ribosylation factor-like protein 8A	65.9703	0.0397439	0.0729905	1.29302	1.29302	Disease	Control
Q9WTM5	Ruvbl2	RuvB-like 2	54.3157	0.0399426	0.0731735	1.26599	1.26599	Disease	Control
P27600	Gna12	Guanine nucleotide-binding protein subunit alpha-12	52.2678	0.0399539	0.0731735	2.14189	2.14189	Disease	Control
O08749	Dld	Dihydrolipoyl dehydrogenase_ mitochondrial	295.884	0.0400112	0.0731774	1.17645	0.850015	Control	Disease
O08529	Capn2	Calpain-2 catalytic subunit	97.5092	0.0403081	0.0736188	1.17609	1.17609	Disease	Control
Q9DCM0	Ethe1	Persulfide dioxygenase ETHE1_ mitochondrial	92.7408	0.040415	0.0737125	1.23476	0.809874	Control	Disease
Q5H8C4	Vps13a	Vacuolar protein sorting-associated protein 13A	61.179	0.0406238	0.0738861	1.37498	1.37498	Disease	Control
Q99MY8	Ash1l	Histone-lysine N-methyltransferase ASH1L	23.3966	0.0406427	0.0738861	1.25798	0.794924	Control	Disease
Q9ET30	Tm9sf3	Transmembrane 9 superfamily member 3	11.7523	0.0406774	0.0738861	1.47947	1.47947	Disease	Control
P58021	Tm9sf2	Transmembrane 9 superfamily member 2	38.7146	0.0409367	0.0742273	1.14377	1.14377	Disease	Control
Q45VK7	Dync2h1	Cytoplasmic dynein 2 heavy chain 1	98.0706	0.0409772	0.0742273	1.3792	1.3792	Disease	Control
Q6P9L6	Kif15	Kinesin-like protein KIF15	11.1636	0.0412513	0.0745142	1.73616	0.575982	Control	Disease
Q8VE37	Rcc1	Regulator of chromosome condensation	11.7228	0.0412624	0.0745142	1.31954	1.31954	Disease	Control
Q8R3F5	Mcat	Malonyl-CoA-acyl carrier protein transacylase_ mitochondrial	11.6101	0.0413041	0.0745142	2.32155	0.430747	Control	Disease
Q91WD5	Ndufs2	NADH dehydrogenase [ubiquinone] iron-sulfur protein 2_ mitochondrial	221.884	0.0417649	0.0752431	1.09167	0.91603	Control	Disease
Q9D819	Ppa1	Inorganic pyrophosphatase	130.962	0.0420832	0.0757136	1.27361	1.27361	Disease	Control
Q9CU65	Zmym2	Zinc finger MYM-type protein 2	5.4853	0.0423724	0.075992	13.0528	0.0766117	Control	Disease
Q8CHR6	Dpyd	Dihydropyrimidine dehydrogenase [NADP(+)]	11.1335	0.0424481	0.075992	1.15726	1.15726	Disease	Control
Q8VC12	Uroc1	Urocanate hydratase	116.335	0.0425006	0.075992	1.30762	1.30762	Disease	Control
Q8K354	Cbr3	Carbonyl reductase [NADPH] 3	97.5401	0.0425835	0.075992	1.49016	0.671069	Control	Disease
P29758	Oat	Ornithine aminotransferase_ mitochondrial	252.285	0.0426727	0.075992	1.13006	1.13006	Disease	Control
Q91YW3	Dnajc3	DnaJ homolog subfamily C member 3	35.4022	0.0426939	0.075992	1.14325	1.14325	Disease	Control
Q9DCJ5	Ndufa8	NADH dehydrogenase [ubiquinone] 1 alpha subcomplex subunit 8	116.217	0.042801	0.075992	1.17756	0.849211	Control	Disease
P61202	Cops2	COP9 signalosome complex subunit 2	28.5844	0.042802	0.075992	1.17585	1.17585	Disease	Control
Q80UV9	Taf1	Transcription initiation factor TFIID subunit 1	17.7503	0.0428034	0.075992	1.66574	0.600334	Control	Disease
Q9DBS5	Klc4	Kinesin light chain 4	16.9278	0.042811	0.075992	1.61105	0.620714	Control	Disease
Q9QZX7	Srr	Serine racemase	17.9923	0.0429614	0.076157	1.80305	0.554616	Control	Disease
Q2KN98	Specc1l	Cytospin-A	41.2957	0.0431234	0.0763421	1.17759	0.849193	Control	Disease
Q6PIE5	Atp1a2	Sodium/potassium-transporting ATPase subunit alpha-2	393.835	0.0433736	0.0766826	1.37448	1.37448	Disease	Control
Q80TA9	Epg5	Ectopic P granules protein 5 homolog	44.8031	0.0436078	0.0769733	1.32991	0.751928	Control	Disease
Q62189	Snrpa	U1 small nuclear ribonucleoprotein A	12.1438	0.0436541	0.0769733	1.27485	1.27485	Disease	Control
P29341	Pabpc1	Polyadenylate-binding protein 1	131.748	0.0438409	0.0772	1.11998	1.11998	Disease	Control
Q07113	Igf2r	Cation-independent mannose-6-phosphate receptor	5.5122	0.0440575	0.0774785	2.04469	0.489071	Control	Disease
P50172	Hsd11b1	Corticosteroid 11-beta-dehydrogenase isozyme 1	36.0283	0.0442169	0.0776558	1.25319	1.25319	Disease	Control
P53395	Dbt	Lipoamide acyltransferase component of branched-chain alpha-keto acid dehydrogenase complex_ mitochondrial	257.131	0.0444137	0.0778198	1.13789	0.878819	Control	Disease
P10853	Hist1h2bf	Histone H2B type 1-F/J/L	180.377	0.0444276	0.0778198	1.2593	1.2593	Disease	Control
E9PVB3	Ccdc175	Coiled-coil domain-containing protein 175	5.6045	0.0446384	0.0780858	4.36269	4.36269	Disease	Control
Q9DBG7	Srpra	Signal recognition particle receptor subunit alpha	5.6261	0.0448536	0.0782589	3.6815	0.271628	Control	Disease
P13542	Myh8	Myosin-8	36.5084	0.0448554	0.0782589	4.05382	0.246681	Control	Disease
P54822	Adsl	Adenylosuccinate lyase	84.9125	0.0449711	0.0783578	1.14802	1.14802	Disease	Control
O09111	Ndufb11	NADH dehydrogenase [ubiquinone] 1 beta subcomplex subunit 11_ mitochondrial	110.781	0.0451823	0.0783887	1.21027	0.826264	Control	Disease
P16283	Slc4a3	Anion exchange protein 3	16.778	0.0451939	0.0783887	1.36891	0.730506	Control	Disease
O88833	Cyp4a10	Cytochrome P450 4A10	56.3618	0.0452195	0.0783887	1.27527	0.78415	Control	Disease
Q8R050	Gspt1	Eukaryotic peptide chain release factor GTP-binding subunit ERF3A	22.652	0.0452254	0.0783887	1.18075	0.846916	Control	Disease
Q8VCA8	Scrn2	Secernin-2	119.118	0.0453219	0.0783997	1.12374	1.12374	Disease	Control
O35943	Fxn	Frataxin_ mitochondrial	33.8104	0.045357	0.0783997	1.215	1.215	Disease	Control
Q9DBL7	Coasy	Bifunctional coenzyme A synthase	103.311	0.0454091	0.0783997	1.24003	0.806433	Control	Disease
Q9CYH2	Fam213a	Redox-regulatory protein FAM213A	92.0547	0.0455906	0.0785555	1.21744	1.21744	Disease	Control
Q9Z2J0	Slc23a1	Solute carrier family 23 member 1	120.858	0.0456178	0.0785555	1.32819	1.32819	Disease	Control
Q8C0E2	Vps26b	Vacuolar protein sorting-associated protein 26B	22.3139	0.0457791	0.0785755	1.46226	0.683873	Control	Disease
P70671	Irf3	Interferon regulatory factor 3	5.6794	0.0457989	0.0785755	1.63896	0.610144	Control	Disease
O88909	Slc22a8	Solute carrier family 22 member 8	108.403	0.0458072	0.0785755	1.22868	0.813879	Control	Disease
Q8BRK8	Prkaa2	5'-AMP-activated protein kinase catalytic subunit alpha-2	16.9694	0.045917	0.0786621	1.47388	0.678483	Control	Disease
Q5U458	Dnajc11	DnaJ homolog subfamily C member 11	29.4975	0.0460263	0.0787476	1.09729	1.09729	Disease	Control
P43406	Itgav	Integrin alpha-V	17.8142	0.0460885	0.0787524	1.30747	0.764837	Control	Disease
Q8VHF2	Cdhr5	Cadherin-related family member 5	35.3545	0.0461839	0.0788138	1.28217	0.77993	Control	Disease
Q8BVD5	Mpp7	MAGUK p55 subfamily member 7	22.8559	0.0462503	0.0788257	1.19016	0.840222	Control	Disease
Q9JLV5	Cul3	Cullin-3	36.1589	0.0463775	0.078941	1.73932	0.574937	Control	Disease
P49443	Ppm1a	Protein phosphatase 1A	40.5397	0.04682	0.0795919	1.18849	1.18849	Disease	Control
Q9DCM2	Gstk1	Glutathione S-transferase kappa 1	144.896	0.0470698	0.0798231	1.1386	0.878274	Control	Disease
Q8R349	Cdc16	Cell division cycle protein 16 homolog	6.0346	0.0470763	0.0798231	3.12541	0.319958	Control	Disease
Q8CE13	Ccdc17	Coiled-coil domain-containing protein 17	11.1586	0.0471554	0.079855	1.53554	1.53554	Disease	Control
Q64739	Col11a2	Collagen alpha-2(XI) chain	57.2768	0.0474061	0.0801772	1.50487	1.50487	Disease	Control
Q8R404	Mic13	MICOS complex subunit MIC13	46.2149	0.0478814	0.0807429	1.51428	0.660382	Control	Disease
P03921	Mtnd5	NADH-ubiquinone oxidoreductase chain 5	43.1305	0.047883	0.0807429	1.5013	0.66609	Control	Disease
P53986	Slc16a1	Monocarboxylate transporter 1	19.7947	0.0479738	0.0807429	1.88263	0.531172	Control	Disease
Q8QZT1	Acat1	Acetyl-CoA acetyltransferase_ mitochondrial	321.44	0.0479841	0.0807429	1.2008	0.832781	Control	Disease
Q9DC69	Ndufa9	NADH dehydrogenase [ubiquinone] 1 alpha subcomplex subunit 9_ mitochondrial	221.57	0.0481084	0.0808493	1.17972	0.847662	Control	Disease
Q8BVQ5	Ppme1	Protein phosphatase methylesterase 1	5.6048	0.0482157	0.0809153	1.17877	1.17877	Disease	Control
O35350	Capn1	Calpain-1 catalytic subunit	51.6797	0.0482696	0.0809153	1.09994	1.09994	Disease	Control
P52503	Ndufs6	NADH dehydrogenase [ubiquinone] iron-sulfur protein 6_ mitochondrial	44.4853	0.0485676	0.0813119	1.25526	0.796649	Control	Disease
O08601	Mttp	Microsomal triglyceride transfer protein large subunit	61.1167	0.0486615	0.0813664	1.38631	0.72134	Control	Disease
Q9QYR7	Acot3	Acyl-coenzyme A thioesterase 3	69.0899	0.0488562	0.0815258	1.64831	1.64831	Disease	Control
Q8VDQ8	Sirt2	NAD-dependent protein deacetylase sirtuin-2	23.7864	0.0489412	0.0815258	1.23159	1.23159	Disease	Control
Q9Z1F9	Uba2	SUMO-activating enzyme subunit 2	11.7556	0.0489617	0.0815258	1.28701	1.28701	Disease	Control
Q9D939	Sult1c2	Sulfotransferase 1C2	99.6306	0.0490028	0.0815258	1.09064	1.09064	Disease	Control
Q8BXK9	Clic5	Chloride intracellular channel protein 5	101.326	0.0493539	0.0819268	1.21193	0.825133	Control	Disease
P01901	H2-K1	H-2 class I histocompatibility antigen_ K-B alpha chain	39.6685	0.0494107	0.0819268	1.39326	1.39326	Disease	Control
Q91YR1	Twf1	Twinfilin-1	72.0594	0.0494684	0.0819268	1.13781	1.13781	Disease	Control
Q61493	Rev3l	DNA polymerase zeta catalytic subunit	11.5606	0.0495132	0.0819268	1.45144	0.688972	Control	Disease
Q6NZN0	Rbm26	RNA-binding protein 26	6.0581	0.0495527	0.0819268	3.01867	0.331271	Control	Disease
Q5FWK3	Arhgap1	Rho GTPase-activating protein 1	86.8629	0.0496705	0.0820193	1.14291	1.14291	Disease	Control
Q80WJ7	Mtdh	Protein LYRIC	24.3715	0.0497343	0.0820225	1.22268	0.817875	Control	Disease
Q8BTY1	Kyat1	Kynurenine--oxoglutarate transaminase 1	5.5567	0.0498458	0.0820585	1.40623	1.40623	Disease	Control
Q99KV1	Dnajb11	DnaJ homolog subfamily B member 11	42.9525	0.0498799	0.0820585	1.26141	0.792761	Control	Disease
Q04857	Col6a1	Collagen alpha-1(VI) chain	185.001	0.0500177	0.0821833	1.23133	1.23133	Disease	Control
Q9CR51	Atp6v1g1	V-type proton ATPase subunit G 1	50.6999	0.0501037	0.0822226	1.3502	0.740629	Control	Disease
P35278	Rab5c	Ras-related protein Rab-5C	94.9492	0.0503535	0.0825304	1.13149	0.883789	Control	Disease
O70479	Tnfaip1	BTB/POZ domain-containing adapter for CUL3-mediated RhoA degradation protein 2	16.1976	0.0505232	0.0827064	2.03714	0.490885	Control	Disease
Q99NB1	Acss1	Acetyl-coenzyme A synthetase 2-like_ mitochondrial	394.959	0.0506293	0.0827777	1.27186	0.786248	Control	Disease
P10493	Nid1	Nidogen-1	187.504	0.0507148	0.0827989	1.18518	1.18518	Disease	Control
P23953	Ces1c	Carboxylesterase 1C	150.894	0.0508046	0.0827989	1.10869	0.901969	Control	Disease
Q8BL97	Srsf7	Serine/arginine-rich splicing factor 7	23.4928	0.0508295	0.0827989	1.16806	1.16806	Disease	Control
P23116	Eif3a	Eukaryotic translation initiation factor 3 subunit A	114.214	0.0510356	0.0830325	1.35635	0.737275	Control	Disease
P61087	Ube2k	Ubiquitin-conjugating enzyme E2 K	17.8065	0.0511293	0.083083	1.90872	0.52391	Control	Disease
Q99LB2	Dhrs4	Dehydrogenase/reductase SDR family member 4	209.263	0.051329	0.0833054	1.1353	0.880823	Control	Disease
Q9D6Z1	Nop56	Nucleolar protein 56	27.9549	0.0515205	0.083489	2.46944	2.46944	Disease	Control
Q9D952	Evpl	Envoplakin	44.9762	0.0516193	0.083489	1.27289	0.785613	Control	Disease
Q9R0Q7	Ptges3	Prostaglandin E synthase 3	37.4264	0.051631	0.083489	1.15949	1.15949	Disease	Control
Q641P0	Actr3b	Actin-related protein 3B	51.6951	0.0518508	0.0835886	1.33282	1.33282	Disease	Control
Q09324	Gcnt1	Beta-1_3-galactosyl-O-glycosyl-glycoprotein beta-1_6-N-acetylglucosaminyltransferase	20.0708	0.0518607	0.0835886	1.62508	0.615354	Control	Disease
P27641	Xrcc5	X-ray repair cross-complementing protein 5	5.4026	0.0518817	0.0835886	1.32514	1.32514	Disease	Control
O70577	Slc22a2	Solute carrier family 22 member 2	35.9057	0.0521569	0.0838368	1.16925	0.855248	Control	Disease
P32848	Pvalb	Parvalbumin alpha	40.0207	0.0521622	0.0838368	1.18328	0.845108	Control	Disease
Q99KR3	Lactb2	Endoribonuclease LACTB2	147.223	0.0524212	0.0841512	1.23833	0.807539	Control	Disease
Q91ZS8	Adarb1	Double-stranded RNA-specific editase 1	5.6181	0.0528211	0.0845693	1.59106	1.59106	Disease	Control
Q61937	Npm1	Nucleophosmin	127.622	0.052844	0.0845693	1.18415	0.844488	Control	Disease
P14430	H2-Q8	H-2 class I histocompatibility antigen_ Q8 alpha chain	39.4575	0.0528731	0.0845693	1.28575	1.28575	Disease	Control
P0DP43	Catspere	Cation channel sperm-associated protein subunit epsilon	11.6059	0.0529745	0.0846192	6.65684	0.150221	Control	Disease
P16675	Ctsa	Lysosomal protective protein	75.5246	0.0530319	0.0846192	1.17177	1.17177	Disease	Control
Q8K3X6	Anks4b	Ankyrin repeat and SAM domain-containing protein 4B	6.759	0.0534659	0.0851535	42.7181	0.0234093	Control	Disease
P14206	Rpsa	40S ribosomal protein SA	94.1552	0.0535741	0.0851535	1.48764	1.48764	Disease	Control
Q99JW4	Lims1	LIM and senescent cell antigen-like-containing domain protein 1	46.0305	0.0536226	0.0851535	1.21828	1.21828	Disease	Control
Q3TTY0	Plb1	Phospholipase B1_ membrane-associated	11.6284	0.0536434	0.0851535	1.27528	0.784139	Control	Disease
Q9Z1P6	Ndufa7	NADH dehydrogenase [ubiquinone] 1 alpha subcomplex subunit 7	29.888	0.0536879	0.0851535	1.23347	0.810719	Control	Disease
P62274	Rps29	40S ribosomal protein S29	31.666	0.0540382	0.0856068	1.32049	1.32049	Disease	Control
Q62376	Snrnp70	U1 small nuclear ribonucleoprotein 70 kDa	11.0183	0.054137	0.0856229	1.10891	1.10891	Disease	Control
Q8VEM1	Rnf130	E3 ubiquitin-protein ligase RNF130	17.5482	0.0542802	0.0856229	1.29206	1.29206	Disease	Control
Q9D6J5	Ndufb8	NADH dehydrogenase [ubiquinone] 1 beta subcomplex subunit 8_ mitochondrial	56.5151	0.0542913	0.0856229	1.18962	0.840606	Control	Disease
Q80Y83	Dixdc1	Dixin	17.4441	0.0543067	0.0856229	1.83617	1.83617	Disease	Control
P38060	Hmgcl	Hydroxymethylglutaryl-CoA lyase_ mitochondrial	109.205	0.0544298	0.0857152	1.26253	0.792063	Control	Disease
Q9CPU0	Glo1	Lactoylglutathione lyase	61.0919	0.0546049	0.0858889	1.36492	1.36492	Disease	Control
Q9EQH3	Vps35	Vacuolar protein sorting-associated protein 35	228.682	0.054902	0.0862538	1.13608	1.13608	Disease	Control
Q8VDG6	Map3k21	Mitogen-activated protein kinase kinase kinase 21	47.9131	0.0551933	0.0864305	1.31793	0.758768	Control	Disease
P61222	Abce1	ATP-binding cassette sub-family E member 1	12.2036	0.0552022	0.0864305	1.73994	0.574733	Control	Disease
P48771	Cox7a2	Cytochrome c oxidase subunit 7A2_ mitochondrial	58.4241	0.055224	0.0864305	1.12005	0.892816	Control	Disease
Q9CQI6	Cotl1	Coactosin-like protein	127.611	0.0553333	0.0864305	1.3182	1.3182	Disease	Control
Q9JL62	Gltp	Glycolipid transfer protein	6.6996	0.0553404	0.0864305	2.67761	0.373468	Control	Disease
P56135	Atp5j2	ATP synthase subunit f_ mitochondrial	30.7246	0.0558254	0.0870855	1.16733	0.856656	Control	Disease
Q8K2C6	Sirt5	NAD-dependent protein deacylase sirtuin-5_ mitochondrial	23.925	0.0560586	0.087163	1.28634	0.777401	Control	Disease
P15864	Hist1h1c	Histone H1.2	103.99	0.0561818	0.087163	2.25752	0.442963	Control	Disease
P70451	Fer	Tyrosine-protein kinase Fer	23.432	0.0561957	0.087163	1.50999	1.50999	Disease	Control
Q9DA97	Sept4	Septin-14	24.2153	0.056224	0.087163	1.19104	0.839604	Control	Disease
O35381	Anp32a	Acidic leucine-rich nuclear phosphoprotein 32 family member A	62.9069	0.0562316	0.087163	1.1598	1.1598	Disease	Control
Q9JII6	Akr1a1	Alcohol dehydrogenase [NADP(+)]	362.093	0.0563097	0.087163	1.22902	0.813659	Control	Disease
O70492	Snx3	Sorting nexin-3	47.738	0.0563352	0.087163	1.14158	1.14158	Disease	Control
P19001	Krt19	Keratin_ type I cytoskeletal 19	83.4779	0.0567332	0.0876764	1.5442	1.5442	Disease	Control
Q8BGD8	Coa6	Cytochrome c oxidase assembly factor 6 homolog	6.0548	0.0570153	0.0878439	1.85244	0.53983	Control	Disease
Q3UFB2	Znhit6	Box C/D snoRNA protein 1	28.5646	0.0571019	0.0878439	1.31262	0.761835	Control	Disease
P97789	Xrn1	5'-3' exoribonuclease 1	5.5104	0.0572044	0.0878439	2.92161	0.342277	Control	Disease
Q3TNA1	Xylb	Xylulose kinase	228.705	0.0572982	0.0878439	1.13279	0.882774	Control	Disease
Q64436	Atp4a	Potassium-transporting ATPase alpha chain 1	146.178	0.0573079	0.0878439	1.57701	0.63411	Control	Disease
P40237	Cd82	CD82 antigen	12.2988	0.057321	0.0878439	1.20903	1.20903	Disease	Control
Q00724	Rbp4	Retinol-binding protein 4	11.4935	0.057351	0.0878439	1.20635	0.828947	Control	Disease
Q9CWS4	Ints11	Integrator complex subunit 11	5.3937	0.0574685	0.0878439	4.848	0.206271	Control	Disease
Q8C166	Cpne1	Copine-1	30.4938	0.0575304	0.0878439	1.34087	1.34087	Disease	Control
Q9CZW5	Tomm70	Mitochondrial import receptor subunit TOM70	98.5093	0.0575359	0.0878439	1.21867	1.21867	Disease	Control
P09803	Cdh1	Cadherin-1	40.7383	0.0575703	0.0878439	1.59461	0.627111	Control	Disease
Q61301	Ctnna2	Catenin alpha-2	96.9248	0.0578876	0.0882265	1.46225	0.68388	Control	Disease
Q9D0M5	Dynll2	Dynein light chain 2_ cytoplasmic	45.5348	0.0579949	0.0882314	1.52556	1.52556	Disease	Control
Q8VDT1	Slc5a9	Sodium/glucose cotransporter 4	27.4408	0.0580239	0.0882314	2.15192	0.4647	Control	Disease
Q8C650	Sept10	Septin-10	18.4658	0.0582612	0.0884908	1.51834	1.51834	Disease	Control
P68372	Tubb4b	Tubulin beta-4B chain	418.858	0.0583507	0.0885253	1.14393	1.14393	Disease	Control
Q8BJ34	Marf1	Meiosis regulator and mRNA stability factor 1	43.2781	0.0584295	0.0885435	1.17948	1.17948	Disease	Control
Q9CQU0	Txndc12	Thioredoxin domain-containing protein 12	18.0753	0.0585798	0.08867	1.52562	0.655473	Control	Disease
P56565	S100a1	Protein S100-A1	17.2838	0.0586611	0.0886917	1.80492	0.554043	Control	Disease
O35682	Myadm	Myeloid-associated differentiation marker	11.7691	0.0592346	0.0893926	1.58016	1.58016	Disease	Control
Q07456	Ambp	Protein AMBP	11.8506	0.0592943	0.0893926	1.28719	0.776886	Control	Disease
P29621	Serpina3c	Serine protease inhibitor A3C	25.3468	0.0593269	0.0893926	1.45698	1.45698	Disease	Control
Q6VNB8	Wdfy3	WD repeat and FYVE domain-containing protein 3	25.5971	0.0594305	0.0894138	1.35667	0.7371	Control	Disease
Q9JM14	Nt5c	5'(3')-deoxyribonucleotidase_ cytosolic type	12.726	0.0594758	0.0894138	1.28902	1.28902	Disease	Control
Q8C0R0	Usp37	Ubiquitin carboxyl-terminal hydrolase 37	34.6833	0.0595781	0.0894579	1.35014	0.740666	Control	Disease
Q99KP3	Cryl1	Lambda-crystallin homolog	323.779	0.05964	0.0894579	1.1645	0.85874	Control	Disease
Q8BSL7	Arf2	ADP-ribosylation factor 2	171.467	0.0597977	0.0895335	1.34923	1.34923	Disease	Control
A7XUZ6	Skint6	Selection and upkeep of intraepithelial T-cells protein 6	22.1695	0.0598255	0.0895335	1.41646	0.705985	Control	Disease
O09172	Gclm	Glutamate--cysteine ligase regulatory subunit	77.1702	0.060277	0.0901074	1.15252	1.15252	Disease	Control
Q80UM7	Mogs	Mannosyl-oligosaccharide glucosidase	5.6408	0.0605574	0.0904246	1.14688	1.14688	Disease	Control
Q61102	Abcb7	ATP-binding cassette sub-family B member 7_ mitochondrial	28.3867	0.0607096	0.0904676	1.23569	0.809262	Control	Disease
P51859	Hdgf	Hepatoma-derived growth factor	60.1178	0.0608024	0.0904676	1.35036	0.740545	Control	Disease
P31324	Prkar2b	cAMP-dependent protein kinase type II-beta regulatory subunit	18.4603	0.0608286	0.0904676	1.22532	1.22532	Disease	Control
Q91XD2	Lims2	LIM and senescent cell antigen-like-containing domain protein 2	31.2448	0.060859	0.0904676	1.32704	0.753555	Control	Disease
Q8BVI4	Qdpr	Dihydropteridine reductase	209.737	0.0609555	0.0905095	1.17128	0.853764	Control	Disease
Q9JLF6	Tgm1	Protein-glutamine gamma-glutamyltransferase K	97.2912	0.0610312	0.0905206	1.19074	1.19074	Disease	Control
Q9JJK2	Lancl2	LanC-like protein 2	12.4348	0.0613766	0.0909311	2.01385	0.49656	Control	Disease
P13020	Gsn	Gelsolin	151.684	0.0614829	0.090987	1.20093	1.20093	Disease	Control
Q8BTM8	Flna	Filamin-A	717.554	0.0616149	0.0910265	1.17262	1.17262	Disease	Control
Q80X19	Col14a1	Collagen alpha-1(XIV) chain	164.999	0.0617472	0.0910265	1.11053	1.11053	Disease	Control
Q9D1P4	Chordc1	Cysteine and histidine-rich domain-containing protein 1	18.0218	0.0617585	0.0910265	2.35264	0.425054	Control	Disease
P56395	Cyb5a	Cytochrome b5	117.091	0.0617842	0.0910265	1.23929	0.806915	Control	Disease
Q922Q8	Lrrc59	Leucine-rich repeat-containing protein 59	48.8813	0.0620044	0.091196	1.11356	1.11356	Disease	Control
Q9D687	Slc6a19	Sodium-dependent neutral amino acid transporter B(0)AT1	33.0061	0.0620368	0.091196	1.21331	0.824192	Control	Disease
Q64105	Spr	Sepiapterin reductase	189.091	0.0621219	0.09122	1.28252	0.779712	Control	Disease
P16015	Ca3	Carbonic anhydrase 3	179.628	0.0630024	0.0924105	1.27219	1.27219	Disease	Control
Q91W90	Txndc5	Thioredoxin domain-containing protein 5	105.671	0.0637139	0.0933403	1.28472	1.28472	Disease	Control
Q9Z1T2	Thbs4	Thrombospondin-4	5.5932	0.0637771	0.0933403	1.641	0.609386	Control	Disease
P47753	Capza1	F-actin-capping protein subunit alpha-1	46.251	0.0643743	0.0940762	1.28361	1.28361	Disease	Control
Q9R1Q7	Plp2	Proteolipid protein 2	5.6454	0.0644218	0.0940762	1.87987	1.87987	Disease	Control
P14211	Calr	Calreticulin	351.216	0.0645926	0.0942218	1.19325	1.19325	Disease	Control
Q9D8L5	Ccdc91	Coiled-coil domain-containing protein 91	28.6388	0.0648127	0.094439	1.45529	0.68715	Control	Disease
Q64310	Surf4	Surfeit locus protein 4	29.6582	0.0650861	0.0947333	1.62545	0.615215	Control	Disease
Q9CQW1	Ykt6	Synaptobrevin homolog YKT6	12.6298	0.0654181	0.0950579	1.18749	1.18749	Disease	Control
Q9CPQ8	Atp5l	ATP synthase subunit g_ mitochondrial	74.7401	0.0654525	0.0950579	1.18624	0.843	Control	Disease
P82198	Tgfbi	Transforming growth factor-beta-induced protein ig-h3	24.3514	0.0657022	0.0952271	1.21975	1.21975	Disease	Control
Q5SNZ0	Ccdc88a	Girdin	97.2489	0.0657626	0.0952271	1.19269	0.838438	Control	Disease
Q8K215	Lyrm4	LYR motif-containing protein 4	12.9335	0.0657933	0.0952271	2.56978	0.389138	Control	Disease
P28843	Dpp4	Dipeptidyl peptidase 4	128.303	0.0658563	0.0952271	1.31961	1.31961	Disease	Control
Q8JZV7	Amdhd2	N-acetylglucosamine-6-phosphate deacetylase	11.6858	0.0661316	0.0955211	1.48679	0.672592	Control	Disease
Q9D6Y9	Gbe1	1_4-alpha-glucan-branching enzyme	36.3722	0.0665359	0.0960005	1.15673	0.864504	Control	Disease
O35728	Cyp4a14	Cytochrome P450 4A14	77.1804	0.0666262	0.0960262	1.18926	0.84086	Control	Disease
Q9D892	Itpa	Inosine triphosphate pyrophosphatase	32.2775	0.0667248	0.0960639	1.19815	1.19815	Disease	Control
O55029	Copb2	Coatomer subunit beta'	128.398	0.0670452	0.0964206	1.16531	1.16531	Disease	Control
Q501J7	Phactr4	Phosphatase and actin regulator 4	11.0394	0.0673219	0.0966145	1.21122	0.825614	Control	Disease
Q9CS42	Prps2	Ribose-phosphate pyrophosphokinase 2	69.7576	0.0673258	0.0966145	1.29886	0.769908	Control	Disease
P48725	Pcnt	Pericentrin	39.3971	0.0678359	0.0972413	1.22555	0.815958	Control	Disease
Q9EPQ7	Stard5	StAR-related lipid transfer protein 5	20.1197	0.0682002	0.097658	1.20193	0.831994	Control	Disease
Q9QWG7	Sult1b1	Sulfotransferase family cytosolic 1B member 1	5.7633	0.0684697	0.0978422	2.31567	0.43184	Control	Disease
P61161	Actr2	Actin-related protein 2	103.87	0.0684765	0.0978422	1.11605	1.11605	Disease	Control
Q8K3A0	Hscb	Iron-sulfur cluster co-chaperone protein HscB_ mitochondrial	11.9886	0.0685925	0.0978795	1.78614	0.559866	Control	Disease
Q99P81	Abcg3	ATP-binding cassette sub-family G member 3	11.369	0.0686502	0.0978795	8.63524	0.115805	Control	Disease
Q3V1N1	Mfhas1	Malignant fibrous histiocytoma-amplified sequence 1 homolog	5.5608	0.068783	0.0979634	1.25311	1.25311	Disease	Control
Q99J95	Cdk9	Cyclin-dependent kinase 9	17.4035	0.069283	0.098538	3.98397	0.251006	Control	Disease
Q8CG76	Akr7a2	Aflatoxin B1 aldehyde reductase member 2	190.099	0.0694251	0.098538	1.08024	0.925723	Control	Disease
Q78JT3	Haao	3-hydroxyanthranilate 3_4-dioxygenase	121.856	0.0694726	0.098538	1.27414	1.27414	Disease	Control
Q91V92	Acly	ATP-citrate synthase	316.675	0.0694836	0.098538	1.14063	0.876705	Control	Disease
Q9CQW2	Arl8b	ADP-ribosylation factor-like protein 8B	67.5076	0.0697547	0.0988168	1.14783	1.14783	Disease	Control
Q8BP86	Snapc4	snRNA-activating protein complex subunit 4	5.6213	0.0701732	0.0993035	3.66383	0.272939	Control	Disease
Q06770	Serpina6	Corticosteroid-binding globulin	119.413	0.0707193	0.0999696	2.2053	0.453453	Control	Disease
Q3U1T9	Dennd1b	DENN domain-containing protein 1B	5.9828	0.0709055	0.100126	2.22146	2.22146	Disease	Control
Q62504	Spen	Msx2-interacting protein	11.18	0.071255	0.100423	1.19752	1.19752	Disease	Control
Q9Z2Q5	Mrpl40	39S ribosomal protein L40_ mitochondrial	12.3041	0.071267	0.100423	1.24489	1.24489	Disease	Control
Q60936	Coq8a	Atypical kinase COQ8A_ mitochondrial	77.7516	0.0715866	0.100766	1.12109	0.891993	Control	Disease
Q8CIB5	Fermt2	Fermitin family homolog 2	166.45	0.0716629	0.100766	1.17878	1.17878	Disease	Control
Q91YY4	Atpaf2	ATP synthase mitochondrial F1 complex assembly factor 2	5.5949	0.0725557	0.101914	1.21643	1.21643	Disease	Control
P12658	Calb1	Calbindin	350.935	0.0730969	0.102447	1.26555	0.79017	Control	Disease
Q9D8B3	Chmp4b	Charged multivesicular body protein 4b	6.0421	0.0731026	0.102447	1.89174	0.528615	Control	Disease
P17047	Lamp2	Lysosome-associated membrane glycoprotein 2	46.6814	0.0732193	0.102447	1.18096	1.18096	Disease	Control
Q9CQ19	Myl9	Myosin regulatory light polypeptide 9	104.675	0.0732442	0.102447	1.19144	1.19144	Disease	Control
Q8VEK0	Tmem30a	Cell cycle control protein 50A	18.569	0.073869	0.103212	1.42783	0.700363	Control	Disease
P24270	Cat	Catalase	505.133	0.074023	0.103274	1.15299	0.867313	Control	Disease
P00158	Mt-Cyb	Cytochrome b	21.1242	0.0741373	0.103274	1.73997	0.574722	Control	Disease
Q3TXS7	Psmd1	26S proteasome non-ATPase regulatory subunit 1	102.589	0.0742232	0.103274	1.12504	0.888858	Control	Disease
Q5SXA9	Wwc1	Protein KIBRA	22.3212	0.0742252	0.103274	1.43102	0.698805	Control	Disease
Q9WTQ8	Timm23	Mitochondrial import inner membrane translocase subunit Tim23	13.2175	0.0745458	0.10344	1.20141	0.832354	Control	Disease
Q9CRB9	Chchd3	MICOS complex subunit Mic19	140.18	0.0745582	0.10344	1.17491	0.851129	Control	Disease
Q9QUH0	Glrx	Glutaredoxin-1	34.0402	0.0745784	0.10344	1.32964	0.752083	Control	Disease
Q9D1Q6	Erp44	Endoplasmic reticulum resident protein 44	79.3301	0.0749412	0.103834	1.25469	1.25469	Disease	Control
Q9EPR5	Sorcs2	VPS10 domain-containing receptor SorCS2	6.4914	0.0751038	0.103878	1.76324	0.567139	Control	Disease
P10639	Txn	Thioredoxin	119.761	0.0751291	0.103878	1.10293	1.10293	Disease	Control
P49442	Inpp1	Inositol polyphosphate 1-phosphatase	5.9894	0.0757623	0.104644	1.25964	1.25964	Disease	Control
P01843	N/A	Ig lambda-1 chain C region	34.879	0.0761296	0.104779	8.34614	8.34614	Disease	Control
P01648	N/A	Ig kappa chain V-V region HP 91A3	16.2895	0.076141	0.104779	5.2611	5.2611	Disease	Control
Q9WTX5	Skp1	S-phase kinase-associated protein 1	21.7134	0.0762497	0.104779	1.97731	0.505736	Control	Disease
Q80WT5	Aftph	Aftiphilin	12.2782	0.076256	0.104779	1.75725	0.569072	Control	Disease
Q62167	Ddx3x	ATP-dependent RNA helicase DDX3X	162.466	0.0763793	0.104779	1.10393	1.10393	Disease	Control
Q9QUI0	Rhoa	Transforming protein RhoA	107.177	0.0764134	0.104779	1.09376	1.09376	Disease	Control
Q62159	Rhoc	Rho-related GTP-binding protein RhoC	85.715	0.0764134	0.104779	1.09376	1.09376	Disease	Control
Q01320	Top2a	DNA topoisomerase 2-alpha	11.997	0.0769402	0.105333	1.3166	0.759534	Control	Disease
Q3U7R1	Esyt1	Extended synaptotagmin-1	68.3939	0.0770446	0.105333	1.43188	0.698383	Control	Disease
Q02053	Uba1	Ubiquitin-like modifier-activating enzyme 1	329.404	0.0770555	0.105333	1.12727	1.12727	Disease	Control
P47758	Srprb	Signal recognition particle receptor subunit beta	47.5022	0.0774952	0.105825	1.1917	1.1917	Disease	Control
Q08331	Calb2	Calretinin	22.8132	0.0776464	0.105922	1.41296	0.707734	Control	Disease
P70168	Kpnb1	Importin subunit beta-1	147.689	0.0778184	0.106048	1.30476	1.30476	Disease	Control
Q60598	Cttn	Src substrate cortactin	37.7876	0.0779792	0.106112	1.11852	0.894035	Control	Disease
Q3UM45	Ppp1r7	Protein phosphatase 1 regulatory subunit 7	78.5343	0.0780909	0.106112	1.18005	1.18005	Disease	Control
E9Q4P1	Wdfy1	WD repeat and FYVE domain-containing protein 1	22.8496	0.0781052	0.106112	1.5923	1.5923	Disease	Control
P12382	Pfkl	ATP-dependent 6-phosphofructokinase_ liver type	63.1593	0.0790128	0.107173	1.37351	0.72806	Control	Disease
P54728	Rad23b	UV excision repair protein RAD23 homolog B	31.4022	0.079057	0.107173	1.4953	1.4953	Disease	Control
Q91WK5	Gcsh	Glycine cleavage system H protein_ mitochondrial	14.6837	0.0792763	0.107173	1.34993	0.740781	Control	Disease
Q9QZ88	Vps29	Vacuolar protein sorting-associated protein 29	43.355	0.0793419	0.107173	1.28453	0.778496	Control	Disease
Q9CQJ6	Denr	Density-regulated protein	18.5273	0.0793603	0.107173	1.97304	0.506833	Control	Disease
Q9CQ92	Fis1	Mitochondrial fission 1 protein	48.4845	0.0793711	0.107173	1.18171	0.846232	Control	Disease
Q8BZ09	Slc25a21	Mitochondrial 2-oxodicarboxylate carrier	10.894	0.0795856	0.107353	1.14652	0.872208	Control	Disease
Q9CWW6	Pin4	Peptidyl-prolyl cis-trans isomerase NIMA-interacting 4	18.5049	0.0797501	0.107465	1.43781	0.695501	Control	Disease
P23578	Acr	Acrosin	19.4344	0.0798434	0.107482	1.27574	1.27574	Disease	Control
Q9DCS9	Ndufb10	NADH dehydrogenase [ubiquinone] 1 beta subcomplex subunit 10	130.445	0.0803836	0.10789	1.12948	0.885363	Control	Disease
P84104	Srsf3	Serine/arginine-rich splicing factor 3	45.0799	0.0803924	0.10789	1.21064	1.21064	Disease	Control
Q9D684	Rin2	Ras and Rab interactor 2	11.5156	0.0804533	0.10789	1.18931	1.18931	Disease	Control
P43274	Hist1h1e	Histone H1.4	105.535	0.0804722	0.10789	1.21953	1.21953	Disease	Control
Q3UHR0	Bahcc1	BAH and coiled-coil domain-containing protein 1	10.9553	0.0806492	0.107975	1.19389	0.837596	Control	Disease
Q9Z2U2	Zfp292	Zinc finger protein 292	13.0745	0.080698	0.107975	2.2215	0.450147	Control	Disease
Q7TPV4	Mybbp1a	Myb-binding protein 1A	35.2063	0.0809326	0.108179	1.22288	1.22288	Disease	Control
P08113	Hsp90b1	Endoplasmin	477.231	0.0813398	0.108573	1.13557	1.13557	Disease	Control
P35550	Fbl	rRNA 2'-O-methyltransferase fibrillarin	11.7466	0.0814072	0.108573	1.35686	1.35686	Disease	Control
Q6I6G8	Hecw2	E3 ubiquitin-protein ligase HECW2	23.9824	0.0814724	0.108573	1.55735	0.642116	Control	Disease
G5E8K5	Ank3	Ankyrin-3	228.883	0.0817022	0.108725	1.19991	1.19991	Disease	Control
Q9QXW9	Slc7a8	Large neutral amino acids transporter small subunit 2	47.5468	0.0818467	0.108725	1.13902	0.87795	Control	Disease
P48774	Gstm5	Glutathione S-transferase Mu 5	220.667	0.0818786	0.108725	1.30124	1.30124	Disease	Control
A2ASQ1	Agrn	Agrin	179.722	0.0819784	0.108725	1.23223	1.23223	Disease	Control
P13707	Gpd1	Glycerol-3-phosphate dehydrogenase [NAD(+)]_ cytoplasmic	429.423	0.0820092	0.108725	1.14822	0.870912	Control	Disease
Q99J47	Dhrs7b	Dehydrogenase/reductase SDR family member 7B	28.2185	0.0821362	0.108725	1.2664	1.2664	Disease	Control
Q9DBF1	Aldh7a1	Alpha-aminoadipic semialdehyde dehydrogenase	310.874	0.0821606	0.108725	1.12999	0.884961	Control	Disease
Q9ES64	Ush1c	Harmonin	36.3264	0.0824555	0.109006	1.28533	1.28533	Disease	Control
Q9CQV8	Ywhab	14-3-3 protein beta/alpha	206.588	0.082632	0.109131	1.10028	1.10028	Disease	Control
P21550	Eno3	Beta-enolase	130.45	0.0839787	0.110799	1.1977	0.834934	Control	Disease
Q76M72	Slc22a27	Solute carrier family 22 member 27	26.3995	0.0845063	0.111308	1.16072	1.16072	Disease	Control
Q66X22	Nlrp9b	NACHT_ LRR and PYD domains-containing protein 9B	23.1608	0.0845324	0.111308	1.64023	0.60967	Control	Disease
Q6P3A8	Bckdhb	2-oxoisovalerate dehydrogenase subunit beta_ mitochondrial	62.9561	0.0847907	0.111537	1.15315	1.15315	Disease	Control
P00375	Dhfr	Dihydrofolate reductase	40.78	0.0849968	0.111599	1.39831	0.715151	Control	Disease
Q3TW96	Uap1l1	UDP-N-acetylhexosamine pyrophosphorylase-like protein 1	155.202	0.0850614	0.111599	1.23206	1.23206	Disease	Control
Q5SS00	Zdbf2	DBF4-type zinc finger-containing protein 2 homolog	19.0096	0.0850901	0.111599	1.1326	1.1326	Disease	Control
Q0VAV2	Exph5	Exophilin-5	41.0935	0.0853145	0.111674	1.2942	0.772678	Control	Disease
Q6PKN7	Inca1	Protein INCA1	12.6767	0.085316	0.111674	1.292	1.292	Disease	Control
Q8BU88	Mrpl22	39S ribosomal protein L22_ mitochondrial	12.374	0.0855561	0.111801	1.68723	1.68723	Disease	Control
P28665	Mug1	Murinoglobulin-1	109.723	0.085581	0.111801	1.20815	1.20815	Disease	Control
Q9D5V5	Cul5	Cullin-5	27.5968	0.0858257	0.11201	1.17555	1.17555	Disease	Control
P47962	Rpl5	60S ribosomal protein L5	97.621	0.0860061	0.112098	1.16387	1.16387	Disease	Control
Q3TBW2	Mrpl10	39S ribosomal protein L10_ mitochondrial	12.355	0.0860905	0.112098	2.01834	0.495457	Control	Disease
P10649	Gstm1	Glutathione S-transferase Mu 1	342.67	0.0861468	0.112098	1.29978	1.29978	Disease	Control
Q9JK42	Pdk2	[Pyruvate dehydrogenase (acetyl-transferring)] kinase isozyme 2_ mitochondrial	52.8555	0.0866413	0.112589	1.16723	0.856732	Control	Disease
Q0GGX2	Znf541	Zinc finger protein 541	5.3655	0.086745	0.112589	1.85424	0.539305	Control	Disease
Q9D964	Gatm	Glycine amidinotransferase_ mitochondrial	488.403	0.0867789	0.112589	1.20938	0.826867	Control	Disease
Q8K0F1	Tbc1d23	TBC1 domain family member 23	5.3077	0.0869301	0.112605	1.32945	1.32945	Disease	Control
Q6ZQM8	Ugt1a7c	UDP-glucuronosyltransferase 1-7C	229.274	0.0869614	0.112605	1.23105	0.812314	Control	Disease
Q9QWK4	Cd5l	CD5 antigen-like	42.6463	0.0875337	0.113236	1.1729	0.852588	Control	Disease
Q61666	Hira	Protein HIRA	16.6837	0.0882114	0.113883	1.18094	1.18094	Disease	Control
Q3UIZ8	Mylk3	Myosin light chain kinase 3	12.1643	0.0882369	0.113883	1.22728	1.22728	Disease	Control
O54750	Cyp2j6	Cytochrome P450 2J6	25.2104	0.0883049	0.113883	1.32415	1.32415	Disease	Control
Q9R0P5	Dstn	Destrin	140.041	0.0883778	0.113883	1.12544	1.12544	Disease	Control
Q9JKB3	Ybx3	Y-box-binding protein 3	27.5138	0.0889858	0.114556	1.49401	0.669339	Control	Disease
Q9CQX2	Cyb5b	Cytochrome b5 type B	73.7414	0.089124	0.114622	1.18909	0.84098	Control	Disease
Q6P4S8	Ints1	Integrator complex subunit 1	22.004	0.0901464	0.115787	1.27871	0.782036	Control	Disease
P62267	Rps23	40S ribosomal protein S23	21.9426	0.0902042	0.115787	1.20025	0.833157	Control	Disease
O88967	Yme1l1	ATP-dependent zinc metalloprotease YME1L1	5.506	0.0906048	0.116082	1.87092	0.534497	Control	Disease
P11103	Parp1	Poly [ADP-ribose] polymerase 1	5.6875	0.0907686	0.116082	1.39193	0.71843	Control	Disease
O55022	Pgrmc1	Membrane-associated progesterone receptor component 1	70.4054	0.0907743	0.116082	1.14784	1.14784	Disease	Control
Q91V24	Abca7	ATP-binding cassette sub-family A member 7	45.3628	0.0907846	0.116082	1.15038	1.15038	Disease	Control
Q9WVH9	Fbln5	Fibulin-5	21.0222	0.0910262	0.116279	3.1402	0.318451	Control	Disease
P10630	Eif4a2	Eukaryotic initiation factor 4A-II	199.643	0.0917292	0.117059	1.14769	1.14769	Disease	Control
Q62048	Pea15	Astrocytic phosphoprotein PEA-15	12.6539	0.0918422	0.117059	1.79665	1.79665	Disease	Control
P27671	Rasgrf1	Ras-specific guanine nucleotide-releasing factor 1	22.3778	0.0919163	0.117059	1.31602	0.759869	Control	Disease
O88653	Lamtor3	Ragulator complex protein LAMTOR3	5.7494	0.0919896	0.117059	1.21702	1.21702	Disease	Control
Q9D710	Tmx2	Thioredoxin-related transmembrane protein 2	17.5357	0.09229	0.117328	1.21274	1.21274	Disease	Control
O55222	Ilk	Integrin-linked protein kinase	115.196	0.0931878	0.118356	1.20107	1.20107	Disease	Control
Q5DW34	Ehmt1	Histone-lysine N-methyltransferase EHMT1	11.477	0.0935851	0.118717	2.00047	0.499884	Control	Disease
P62889	Rpl30	60S ribosomal protein L30	36.3109	0.093729	0.118717	1.06098	1.06098	Disease	Control
Q6IRU2	Tpm4	Tropomyosin alpha-4 chain	197.429	0.0937407	0.118717	1.19872	1.19872	Disease	Control
Q8BGB8	Coq4	Ubiquinone biosynthesis protein COQ4 homolog_ mitochondrial	25.2234	0.0943039	0.119317	1.17536	1.17536	Disease	Control
P60335	Pcbp1	Poly(rC)-binding protein 1	132.208	0.0946473	0.119637	1.16131	1.16131	Disease	Control
Q04735	Cdk16	Cyclin-dependent kinase 16	11.7371	0.0948118	0.119731	2.83849	0.352299	Control	Disease
Q61598	Gdi2	Rab GDP dissociation inhibitor beta	294.469	0.0956868	0.120721	1.06657	1.06657	Disease	Control
P19536	Cox5b	Cytochrome c oxidase subunit 5B_ mitochondrial	63.4903	0.0959666	0.120752	1.4074	0.71053	Control	Disease
Q922J3	Clip1	CAP-Gly domain-containing linker protein 1	85.8055	0.0959671	0.120752	1.28395	0.778848	Control	Disease
Q8CH18	Ccar1	Cell division cycle and apoptosis regulator protein 1	5.9424	0.0959848	0.120752	1.39362	0.717558	Control	Disease
P25911	Lyn	Tyrosine-protein kinase Lyn	17.2451	0.0964093	0.121171	1.27858	1.27858	Disease	Control
Q571I9	Aldh16a1	Aldehyde dehydrogenase family 16 member A1	64.2589	0.0967384	0.12147	1.18576	0.843343	Control	Disease
P53351	Plk2	Serine/threonine-protein kinase PLK2	16.4291	0.0970034	0.121687	1.20687	1.20687	Disease	Control
P49025	Cit	Citron Rho-interacting kinase	81.8636	0.0975789	0.122293	1.17376	1.17376	Disease	Control
Q61771	Kif3b	Kinesin-like protein KIF3B	37.0087	0.09838	0.123181	2.24155	0.446119	Control	Disease
Q9WV85	Nme3	Nucleoside diphosphate kinase 3	30.7999	0.0985027	0.123218	1.17688	1.17688	Disease	Control
O08966	Slc22a1	Solute carrier family 22 member 1	73.2827	0.098662	0.123301	1.13875	0.878158	Control	Disease
Q8BIJ7	Rufy1	RUN and FYVE domain-containing protein 1	22.72	0.0988084	0.123368	1.18469	0.844104	Control	Disease
Q8CF93	Galnt13	Polypeptide N-acetylgalactosaminyltransferase 13	5.3252	0.0991748	0.123524	1.46349	1.46349	Disease	Control
Q9Z329	Itpr2	Inositol 1_4_5-trisphosphate receptor type 2	10.7632	0.0991762	0.123524	1.3022	0.767929	Control	Disease
P62077	Timm8b	Mitochondrial import inner membrane translocase subunit Tim8 B	14.1065	0.0992562	0.123524	1.86979	0.534821	Control	Disease
Q6PCM1	Kdm3a	Lysine-specific demethylase 3A	22.9278	0.0993777	0.123524	1.16783	0.856291	Control	Disease
P80316	Cct5	T-complex protein 1 subunit epsilon	97.8829	0.0995137	0.123524	1.13217	1.13217	Disease	Control
Q61847	Mep1b	Meprin A subunit beta	165.495	0.099595	0.123524	1.24074	1.24074	Disease	Control
Q924C5	Alpk3	Alpha-protein kinase 3	6.2091	0.0996143	0.123524	1.38876	0.720066	Control	Disease
Q9CX34	Sugt1	Protein SGT1 homolog	11.9706	0.0998667	0.123524	2.66608	0.375082	Control	Disease
P15331	Prph	Peripherin	60.7623	0.0999733	0.123524	1.23694	0.808449	Control	Disease
P01746	N/A	Ig heavy chain V region 93G7	8.0397	0.100102	0.123524	2.30084	2.30084	Disease	Control
Q9R013	Ctsf	Cathepsin F	29.6092	0.100238	0.123524	1.5225	0.656815	Control	Disease
O08848	Trove2	60 kDa SS-A/Ro ribonucleoprotein	10.8166	0.100286	0.123524	1.62996	0.613512	Control	Disease
Q8VE62	Paip1	Polyadenylate-binding protein-interacting protein 1	6.2933	0.100321	0.123524	1.42918	0.699704	Control	Disease
P97816	S100g	Protein S100-G	110.201	0.100325	0.123524	1.38216	0.723505	Control	Disease
Q61792	Lasp1	LIM and SH3 domain protein 1	32.9667	0.100418	0.123524	1.33981	0.746373	Control	Disease
Q9DBL1	Acadsb	Short/branched chain specific acyl-CoA dehydrogenase_ mitochondrial	145.758	0.100446	0.123524	1.13623	0.880101	Control	Disease
Q91Z83	Myh7	Myosin-7	64.0782	0.100517	0.123524	1.46333	1.46333	Disease	Control
Q6PIC6	Atp1a3	Sodium/potassium-transporting ATPase subunit alpha-3	343.403	0.100701	0.123636	1.14378	1.14378	Disease	Control
Q2PFD7	Psd3	PH and SEC7 domain-containing protein 3	11.1007	0.10095	0.123728	1.20648	1.20648	Disease	Control
P97819	Pla2g6	85/88 kDa calcium-independent phospholipase A2	6.8738	0.101021	0.123728	1.47939	0.675954	Control	Disease
Q3UUI3	Them4	Acyl-coenzyme A thioesterase THEM4	23.5918	0.101134	0.123728	1.27144	0.786508	Control	Disease
O35490	Bhmt	Betaine--homocysteine S-methyltransferase 1	25.9845	0.10115	0.123728	1.12024	0.892664	Control	Disease
Q9WVS8	Mapk7	Mitogen-activated protein kinase 7	5.5953	0.101396	0.123914	4.73049	0.211394	Control	Disease
Q61207	Psap	Prosaposin	141.143	0.101594	0.124043	1.32003	1.32003	Disease	Control
A2AQ07	Tubb1	Tubulin beta-1 chain	60.002	0.101705	0.124063	1.42008	0.704186	Control	Disease
Q9EPK8	Trpv4	Transient receptor potential cation channel subfamily V member 4	11.5158	0.102435	0.12484	1.56186	0.64026	Control	Disease
Q9JJU8	Sh3bgrl	SH3 domain-binding glutamic acid-rich-like protein	19.2239	0.10277	0.125132	1.19732	1.19732	Disease	Control
O89017	Lgmn	Legumain	101.021	0.10307	0.125259	1.19719	0.835292	Control	Disease
Q9CXW3	Cacybp	Calcyclin-binding protein	38.0518	0.10311	0.125259	1.24056	0.806086	Control	Disease
Q8CI51	Pdlim5	PDZ and LIM domain protein 5	37.1869	0.103157	0.125259	1.17933	1.17933	Disease	Control
Q8JZV9	Bdh2	3-hydroxybutyrate dehydrogenase type 2	145.911	0.103308	0.125328	1.08542	0.921304	Control	Disease
Q3TDQ1	Stt3b	Dolichyl-diphosphooligosaccharide--protein glycosyltransferase subunit STT3B	5.5644	0.103844	0.125863	1.54137	0.648775	Control	Disease
Q9D273	Mmab	Cob(I)yrinic acid a_c-diamide adenosyltransferase_ mitochondrial	5.7698	0.104423	0.126095	1.83663	0.544474	Control	Disease
P99028	Uqcrh	Cytochrome b-c1 complex subunit 6_ mitochondrial	102.702	0.10443	0.126095	1.30616	0.765602	Control	Disease
Q5YD48	A1cf	APOBEC1 complementation factor	28.4989	0.104499	0.126095	1.31655	0.759562	Control	Disease
Q8JZN5	Acad9	Acyl-CoA dehydrogenase family member 9_ mitochondrial	163.5	0.104553	0.126095	1.11206	1.11206	Disease	Control
O35386	Phyh	Phytanoyl-CoA dioxygenase_ peroxisomal	6.7102	0.104587	0.126095	1.39798	0.715317	Control	Disease
Q6P5B0	Rrp12	RRP12-like protein	18.6066	0.104606	0.126095	1.7224	0.580587	Control	Disease
Q8BP48	Metap1	Methionine aminopeptidase 1	34.9637	0.104914	0.126262	1.0991	1.0991	Disease	Control
Q9D8C4	Ifi35	Interferon-induced 35 kDa protein homolog	21.1124	0.104979	0.126262	1.20615	1.20615	Disease	Control
P97450	Atp5j	ATP synthase-coupling factor 6_ mitochondrial	72.3835	0.10503	0.126262	1.38745	0.720749	Control	Disease
Q5XJY5	Arcn1	Coatomer subunit delta	126.098	0.10603	0.127349	1.12929	1.12929	Disease	Control
Q8K3J1	Ndufs8	NADH dehydrogenase [ubiquinone] iron-sulfur protein 8_ mitochondrial	96.3264	0.106509	0.127808	1.14102	0.87641	Control	Disease
Q7TNG5	Eml2	Echinoderm microtubule-associated protein-like 2	41.7626	0.106615	0.127819	1.13782	0.878872	Control	Disease
Q9D379	Ephx1	Epoxide hydrolase 1	64.3273	0.107007	0.12806	1.15933	0.862567	Control	Disease
Q80YR5	Safb2	Scaffold attachment factor B2	22.9612	0.107009	0.12806	1.30036	0.769019	Control	Disease
P47934	Crat	Carnitine O-acetyltransferase	136.946	0.10714	0.128101	1.12382	1.12382	Disease	Control
Q69ZL1	Fgd6	FYVE_ RhoGEF and PH domain-containing protein 6	22.8176	0.107306	0.128184	1.6222	0.616445	Control	Disease
P62751	Rpl23a	60S ribosomal protein L23a	70.6407	0.107457	0.128249	1.14973	1.14973	Disease	Control
Q6A068	Cdc5l	Cell division cycle 5-like protein	5.6368	0.107807	0.128551	1.4414	1.4414	Disease	Control
Q9WVA3	Bub3	Mitotic checkpoint protein BUB3	18.225	0.108389	0.129129	1.21544	0.822745	Control	Disease
O70194	Eif3d	Eukaryotic translation initiation factor 3 subunit D	34.499	0.109145	0.129802	1.12199	1.12199	Disease	Control
Q9Z1L5	Cacna2d3	Voltage-dependent calcium channel subunit alpha-2/delta-3	17.1618	0.10915	0.129802	1.40098	0.713784	Control	Disease
Q3UZ39	Lrrfip1	Leucine-rich repeat flightless-interacting protein 1	16.3495	0.109434	0.129902	1.80483	1.80483	Disease	Control
Q99JF5	Mvd	Diphosphomevalonate decarboxylase	5.3945	0.109445	0.129902	1.67426	0.597278	Control	Disease
Q99K48	Nono	Non-POU domain-containing octamer-binding protein	41.451	0.109528	0.129902	1.36514	0.732527	Control	Disease
Q68FH4	Galk2	N-acetylgalactosamine kinase	23.7317	0.109683	0.12997	1.16898	1.16898	Disease	Control
Q9WUR9	Ak4	Adenylate kinase 4_ mitochondrial	144.264	0.110283	0.130563	1.13678	0.879675	Control	Disease
P21279	Gnaq	Guanine nucleotide-binding protein G(q) subunit alpha	59.8174	0.110405	0.130592	1.13979	1.13979	Disease	Control
P20108	Prdx3	Thioredoxin-dependent peroxide reductase_ mitochondrial	156.674	0.111247	0.13147	1.10845	0.902163	Control	Disease
P05784	Krt18	Keratin_ type I cytoskeletal 18	227.624	0.111563	0.131644	1.16696	1.16696	Disease	Control
Q60949	Tbc1d1	TBC1 domain family member 1	17.4589	0.111593	0.131644	1.2454	1.2454	Disease	Control
Q9CY58	Serbp1	Plasminogen activator inhibitor 1 RNA-binding protein	18.2275	0.111849	0.131774	1.53962	0.649509	Control	Disease
Q9JIY5	Htra2	Serine protease HTRA2_ mitochondrial	16.8785	0.111917	0.131774	1.44584	0.691637	Control	Disease
Q9D6M3	Slc25a22	Mitochondrial glutamate carrier 1	11.6144	0.112025	0.131774	2.40934	0.415052	Control	Disease
P47738	Aldh2	Aldehyde dehydrogenase_ mitochondrial	320.753	0.1121	0.131774	1.0689	0.935538	Control	Disease
O35969	Gamt	Guanidinoacetate N-methyltransferase	6.0218	0.112362	0.131965	1.85482	0.539137	Control	Disease
Q02257	Jup	Junction plakoglobin	19.1675	0.112512	0.132025	1.27758	0.782731	Control	Disease
Q3UEG6	Agxt2	Alanine--glyoxylate aminotransferase 2_ mitochondrial	179.836	0.112895	0.132356	1.15959	0.862376	Control	Disease
Q99NB9	Sf3b1	Splicing factor 3B subunit 1	16.3493	0.113316	0.132733	1.14748	1.14748	Disease	Control
P68510	Ywhah	14-3-3 protein eta	207.648	0.11362	0.132971	1.12508	1.12508	Disease	Control
Q8BYF6	Slc5a8	Sodium-coupled monocarboxylate transporter 1	13.6223	0.113874	0.133051	1.32528	0.754557	Control	Disease
Q99PF4	Cdh23	Cadherin-23	33.1727	0.113888	0.133051	1.26523	0.790373	Control	Disease
Q60674	Nr1d2	Nuclear receptor subfamily 1 group D member 2	13.4626	0.114206	0.133136	1.19311	0.838146	Control	Disease
Q8BRH0	Tmtc3	Transmembrane and TPR repeat-containing protein 3	45.8855	0.11441	0.133136	1.10102	0.908246	Control	Disease
Q9JK48	Sh3glb1	Endophilin-B1	5.5397	0.114459	0.133136	1.60457	0.62322	Control	Disease
Q8R1I1	Uqcr10	Cytochrome b-c1 complex subunit 9	41.427	0.114503	0.133136	1.16376	0.859281	Control	Disease
Q9CXF0	Kynu	Kynureninase	38.3046	0.114514	0.133136	1.14511	0.873276	Control	Disease
Q9D6S7	Mrrf	Ribosome-recycling factor_ mitochondrial	33.5857	0.11458	0.133136	2.1663	0.461617	Control	Disease
P43247	Msh2	DNA mismatch repair protein Msh2	16.7171	0.114875	0.133136	1.2757	0.783884	Control	Disease
Q8BVE3	Atp6v1h	V-type proton ATPase subunit H	240.076	0.11489	0.133136	1.19114	0.839531	Control	Disease
Q64012	Raly	RNA-binding protein Raly	17.3888	0.11493	0.133136	1.21948	1.21948	Disease	Control
Q9WUA2	Farsb	Phenylalanine--tRNA ligase beta subunit	100.074	0.114966	0.133136	1.09538	1.09538	Disease	Control
P07759	Serpina3k	Serine protease inhibitor A3K	105.647	0.115273	0.133376	1.29205	1.29205	Disease	Control
Q9D9B4	N/A	Leucine-rich repeat-containing protein C10orf11 homolog	5.4184	0.115625	0.133464	1.59203	0.628128	Control	Disease
P01662	N/A	Ig kappa chain V-III region ABPC 22/PC 9245	24.7583	0.115691	0.133464	28.8705	28.8705	Disease	Control
P08905	Lyz2	Lysozyme C-2	108.035	0.115726	0.133464	1.2724	1.2724	Disease	Control
P31230	Aimp1	Aminoacyl tRNA synthase complex-interacting multifunctional protein 1	11.4762	0.115752	0.133464	1.22894	1.22894	Disease	Control
Q8BHY8	Snx14	Sorting nexin-14	12.1644	0.116098	0.133515	1.25105	0.799328	Control	Disease
Q8BW75	Maob	Amine oxidase [flavin-containing] B	30.7285	0.116152	0.133515	1.3206	0.757232	Control	Disease
Q6Q477	Atp2b4	Plasma membrane calcium-transporting ATPase 4	93.5557	0.116167	0.133515	1.23485	0.809816	Control	Disease
Q9JIY7	Nat8	N-acetyltransferase 8	13.2779	0.116199	0.133515	1.42865	0.69996	Control	Disease
O54984	Asna1	ATPase Asna1	31.0484	0.116499	0.133728	1.10509	1.10509	Disease	Control
Q9ERR7	Selenof	Selenoprotein F	17.4377	0.116586	0.133728	1.40392	0.71229	Control	Disease
Q9WUU7	Ctsz	Cathepsin Z	107.101	0.116782	0.133822	1.17867	0.848412	Control	Disease
Q8CG50	Rab43	Ras-related protein Rab-43	28.3487	0.116935	0.133822	1.51495	1.51495	Disease	Control
P10711	Tcea1	Transcription elongation factor A protein 1	12.2767	0.116971	0.133822	1.42786	0.700348	Control	Disease
P26369	U2af2	Splicing factor U2AF 65 kDa subunit	32.6982	0.117466	0.134273	1.34639	1.34639	Disease	Control
P00329	Adh1	Alcohol dehydrogenase 1	148.713	0.117614	0.134308	1.10578	0.904343	Control	Disease
Q99KC8	Vwa5a	von Willebrand factor A domain-containing protein 5A	113.576	0.1177	0.134308	1.15475	1.15475	Disease	Control
P15626	Gstm2	Glutathione S-transferase Mu 2	238.189	0.117847	0.13436	1.32187	1.32187	Disease	Control
P23492	Pnp	Purine nucleoside phosphorylase	164.146	0.118961	0.135514	1.14269	1.14269	Disease	Control
P03976	N/A	Ig kappa chain V-II region 17S29.1	7.166	0.119512	0.135849	2.78995	2.78995	Disease	Control
P70349	Hint1	Histidine triad nucleotide-binding protein 1	79.0135	0.119559	0.135849	1.11141	1.11141	Disease	Control
Q8BMG7	Rab3gap2	Rab3 GTPase-activating protein non-catalytic subunit	37.1898	0.119563	0.135849	2.04256	2.04256	Disease	Control
Q9CXZ1	Ndufs4	NADH dehydrogenase [ubiquinone] iron-sulfur protein 4_ mitochondrial	111.075	0.120094	0.136337	1.13086	1.13086	Disease	Control
Q80VD1	Fam98b	Protein FAM98B	11.7581	0.120428	0.136599	1.88464	0.530605	Control	Disease
Q6P4T2	Snrnp200	U5 small nuclear ribonucleoprotein 200 kDa helicase	62.1401	0.120698	0.136788	1.20236	1.20236	Disease	Control
P03987	N/A	Ig gamma-3 chain C region	63.0432	0.120847	0.13684	2.83361	2.83361	Disease	Control
Q9WVQ5	Apip	Methylthioribulose-1-phosphate dehydratase	11.7054	0.121596	0.13757	1.2181	1.2181	Disease	Control
P24549	Aldh1a1	Retinal dehydrogenase 1	27.9009	0.122026	0.137887	1.39041	0.719214	Control	Disease
Q9R1Z7	Pts	6-pyruvoyl tetrahydrobiopterin synthase	5.9047	0.122093	0.137887	1.29099	1.29099	Disease	Control
Q8CE46	Pus7l	Pseudouridylate synthase 7 homolog-like protein	17.8501	0.12223	0.137887	1.50374	0.665007	Control	Disease
P21765	Gpx5	Epididymal secretory glutathione peroxidase	27.4045	0.122292	0.137887	1.13519	1.13519	Disease	Control
Q8BYL4	Yars2	Tyrosine--tRNA ligase_ mitochondrial	5.6617	0.122634	0.138155	2.28454	0.437726	Control	Disease
Q8BFY9	Tnpo1	Transportin-1	28.8968	0.123076	0.138444	1.19708	0.835366	Control	Disease
Q9WVE8	Pacsin2	Protein kinase C and casein kinase substrate in neurons protein 2	88.505	0.123099	0.138444	1.11597	1.11597	Disease	Control
Q9EQI8	Mrpl46	39S ribosomal protein L46_ mitochondrial	11.5059	0.123435	0.138704	1.3874	0.720773	Control	Disease
P97377	Cdk2	Cyclin-dependent kinase 2	16.968	0.123553	0.138719	1.39146	0.718668	Control	Disease
Q3THS6	Mat2a	S-adenosylmethionine synthase isoform type-2	47.2867	0.124191	0.139318	1.18328	0.845111	Control	Disease
P27601	Gna13	Guanine nucleotide-binding protein subunit alpha-13	98.7705	0.12511	0.14023	1.17949	1.17949	Disease	Control
Q921M3	Sf3b3	Splicing factor 3B subunit 3	39.5588	0.125337	0.140334	1.18665	1.18665	Disease	Control
Q64521	Gpd2	Glycerol-3-phosphate dehydrogenase_ mitochondrial	113.539	0.125415	0.140334	1.13633	0.880022	Control	Disease
Q9CPY7	Lap3	Cytosol aminopeptidase	334.127	0.126213	0.141109	1.1071	1.1071	Disease	Control
O08756	Hsd17b10	3-hydroxyacyl-CoA dehydrogenase type-2	174.85	0.126481	0.141289	1.13292	1.13292	Disease	Control
Q6P1G2	Kdm2b	Lysine-specific demethylase 2B	11.0261	0.126762	0.14144	2.03202	0.492121	Control	Disease
Q8BHH8	Clrn3	Clarin-3	6.4574	0.12683	0.14144	3.57255	0.279912	Control	Disease
Q3TC72	Fahd2	Fumarylacetoacetate hydrolase domain-containing protein 2A	146.642	0.12698	0.141489	1.12154	0.891629	Control	Disease
O54724	Ptrf	Polymerase I and transcript release factor	56.0477	0.127305	0.141625	1.20578	1.20578	Disease	Control
Q3TL44	Nlrx1	NLR family member X1	11.3448	0.127316	0.141625	1.24181	0.805277	Control	Disease
Q8VCI5	Pex19	Peroxisomal biogenesis factor 19	6.0345	0.127548	0.141757	115.381	0.0086669	Control	Disease
Q60973	Rbbp7	Histone-binding protein RBBP7	31.9483	0.127648	0.141757	1.18044	1.18044	Disease	Control
O54990	Prom1	Prominin-1	62.1304	0.127995	0.142023	1.18595	0.843205	Control	Disease
Q9CXE7	Tmed5	Transmembrane emp24 domain-containing protein 5	5.8699	0.128213	0.142146	1.3461	1.3461	Disease	Control
Q99KN9	Clint1	Clathrin interactor 1	48.3465	0.128559	0.14241	1.20465	0.830115	Control	Disease
Q9JLZ8	Sigirr	Single Ig IL-1-related receptor	39.2167	0.128774	0.142529	1.26268	0.791968	Control	Disease
Q6PDG5	Smarcc2	SWI/SNF complex subunit SMARCC2	22.8108	0.129111	0.142783	1.15452	1.15452	Disease	Control
P14869	Rplp0	60S acidic ribosomal protein P0	121.414	0.129602	0.143101	1.0629	1.0629	Disease	Control
Q64008	Rab34	Ras-related protein Rab-34	16.8725	0.129614	0.143101	1.33132	0.751137	Control	Disease
Q8R007	Nectin4	Nectin-4	12.8429	0.129828	0.143217	10.5942	0.0943913	Control	Disease
Q9DCV4	Rmdn1	Regulator of microtubule dynamics protein 1	74.3733	0.130324	0.143646	1.2795	1.2795	Disease	Control
Q9CQ91	Ndufa3	NADH dehydrogenase [ubiquinone] 1 alpha subcomplex subunit 3	21.0438	0.131139	0.144308	1.17068	0.854208	Control	Disease
Q9D0K2	Oxct1	Succinyl-CoA:3-ketoacid coenzyme A transferase 1_ mitochondrial	435.434	0.131143	0.144308	1.09085	1.09085	Disease	Control
Q9QUM9	Psma6	Proteasome subunit alpha type-6	93.9425	0.131296	0.144357	1.26173	1.26173	Disease	Control
P62071	Rras2	Ras-related protein R-Ras2	41.385	0.131805	0.144796	1.10384	1.10384	Disease	Control
P11531	Dmd	Dystrophin	11.0376	0.132276	0.145123	1.72987	0.578079	Control	Disease
O55142	Rpl35a	60S ribosomal protein L35a	21.8751	0.132445	0.145123	1.90362	0.525314	Control	Disease
Q9EQX4	Aif1l	Allograft inflammatory factor 1-like	24.4907	0.13258	0.145123	1.16637	0.857364	Control	Disease
Q920R6	Atp6v0a4	V-type proton ATPase 116 kDa subunit a isoform 4	210.002	0.13272	0.145123	1.10066	0.908544	Control	Disease
O88533	Ddc	Aromatic-L-amino-acid decarboxylase	131.912	0.132785	0.145123	1.10414	1.10414	Disease	Control
Q62188	Dpysl3	Dihydropyrimidinase-related protein 3	36.2593	0.132795	0.145123	1.20982	1.20982	Disease	Control
P02463	Col4a1	Collagen alpha-1(IV) chain	20.3361	0.132871	0.145123	1.3235	1.3235	Disease	Control
A2A6H3	Fbxo47	F-box only protein 47	5.962	0.132978	0.145123	1.15476	1.15476	Disease	Control
Q9Z1K8	Slc7a7	Y+L amino acid transporter 1	6.1796	0.133106	0.145143	6.80394	0.146974	Control	Disease
Q99K51	Pls3	Plastin-3	234.722	0.133367	0.145309	1.08852	1.08852	Disease	Control
Q9QY36	Naa10	N-alpha-acetyltransferase 10	17.4	0.133528	0.145364	1.11886	1.11886	Disease	Control
Q07417	Acads	Short-chain specific acyl-CoA dehydrogenase_ mitochondrial	197.169	0.134013	0.145772	1.10868	0.901971	Control	Disease
O70133	Dhx9	ATP-dependent RNA helicase A	138.638	0.134317	0.145984	1.19877	0.834189	Control	Disease
P31428	Dpep1	Dipeptidase 1	199.225	0.13455	0.146117	1.13985	1.13985	Disease	Control
Q60710	Samhd1	Deoxynucleoside triphosphate triphosphohydrolase SAMHD1	59.2937	0.13473	0.146147	1.19664	1.19664	Disease	Control
Q9D358	Acp1	Low molecular weight phosphotyrosine protein phosphatase	20.8031	0.134798	0.146147	1.11015	1.11015	Disease	Control
P50580	Pa2g4	Proliferation-associated protein 2G4	53.9713	0.135008	0.146255	1.18271	0.845517	Control	Disease
Q9CX56	Psmd8	26S proteasome non-ATPase regulatory subunit 8	5.5268	0.135422	0.146584	1.14869	1.14869	Disease	Control
Q640L5	Ccdc18	Coiled-coil domain-containing protein 18	24.4559	0.135586	0.146642	1.17976	0.84763	Control	Disease
Q9QWR8	Naga	Alpha-N-acetylgalactosaminidase	129.494	0.135724	0.146671	1.15959	1.15959	Disease	Control
Q9EPB5	Serhl	Serine hydrolase-like protein	28.4111	0.136552	0.147446	1.35518	0.737912	Control	Disease
Q8CGK3	Lonp1	Lon protease homolog_ mitochondrial	216.165	0.136814	0.147609	1.1448	0.873516	Control	Disease
Q62433	Ndrg1	Protein NDRG1	197.672	0.137043	0.147617	1.19187	0.839018	Control	Disease
P11352	Gpx1	Glutathione peroxidase 1	201.074	0.137132	0.147617	1.15706	0.864258	Control	Disease
Q91XU3	Pip4k2c	Phosphatidylinositol 5-phosphate 4-kinase type-2 gamma	29.8095	0.137185	0.147617	1.18022	0.847296	Control	Disease
P26039	Tln1	Talin-1	796.16	0.137267	0.147617	1.16408	1.16408	Disease	Control
Q80W14	Prpf40b	Pre-mRNA-processing factor 40 homolog B	11.2914	0.137571	0.147824	1.22893	0.813713	Control	Disease
Q9JHS4	Clpx	ATP-dependent Clp protease ATP-binding subunit clpX-like_ mitochondrial	40.338	0.138511	0.148713	1.62695	0.614648	Control	Disease
Q91VM9	Ppa2	Inorganic pyrophosphatase 2_ mitochondrial	214.822	0.139081	0.149204	1.10724	0.903144	Control	Disease
O54950	Prkag1	5'-AMP-activated protein kinase subunit gamma-1	16.9857	0.139336	0.149357	1.114	1.114	Disease	Control
P29387	Gnb4	Guanine nucleotide-binding protein subunit beta-4	26.0228	0.139828	0.149764	1.11777	1.11777	Disease	Control
B2RXS4	Plxnb2	Plexin-B2	22.1688	0.14004	0.14987	1.57363	0.635472	Control	Disease
Q8BLR2	Cpne4	Copine-4	12.5634	0.140307	0.149936	1.21676	1.21676	Disease	Control
P62962	Pfn1	Profilin-1	132.833	0.140328	0.149936	1.13192	1.13192	Disease	Control
Q8BYJ6	Tbc1d4	TBC1 domain family member 4	17.9474	0.140482	0.149979	1.19936	0.833776	Control	Disease
Q9WU78	Pdcd6ip	Programmed cell death 6-interacting protein	160.037	0.140679	0.15001	1.34351	1.34351	Disease	Control
P59017	Bcl2l13	Bcl-2-like protein 13	18.2384	0.140737	0.15001	2.6033	0.384127	Control	Disease
Q8CGA3	Slc43a2	Large neutral amino acids transporter small subunit 4	18.8067	0.141223	0.150407	2.11366	0.473113	Control	Disease
Q9QYC0	Add1	Alpha-adducin	79.3946	0.141403	0.150478	1.15129	0.868587	Control	Disease
Q91ZR1	Rab4b	Ras-related protein Rab-4B	27.2158	0.141522	0.150483	1.21975	1.21975	Disease	Control
Q64437	Adh7	Alcohol dehydrogenase class 4 mu/sigma chain	25.2088	0.141661	0.150511	1.44672	1.44672	Disease	Control
Q9WTS5	Tenm2	Teneurin-2	16.5365	0.142381	0.151107	1.19246	0.838603	Control	Disease
Q9CZ13	Uqcrc1	Cytochrome b-c1 complex subunit 1_ mitochondrial	345.757	0.142449	0.151107	1.18006	0.847417	Control	Disease
P33609	Pola1	DNA polymerase alpha catalytic subunit	53.8236	0.142702	0.151254	1.2323	0.811491	Control	Disease
Q9JLK7	Cabp1	Calcium-binding protein 1	5.6831	0.143231	0.151644	2.13248	0.468937	Control	Disease
Q8VCM7	Fgg	Fibrinogen gamma chain	185.52	0.143299	0.151644	1.60649	1.60649	Disease	Control
Q6PB93	Galnt2	Polypeptide N-acetylgalactosaminyltransferase 2	5.4084	0.143469	0.151703	1.34653	1.34653	Disease	Control
Q8BMC1	Atp6v1g3	V-type proton ATPase subunit G 3	22.2779	0.143713	0.15184	1.34955	0.740986	Control	Disease
Q8BYK8	Zc3h6	Zinc finger CCCH domain-containing protein 6	12.3906	0.144157	0.152009	1.34003	0.746249	Control	Disease
Q9D2G2	Dlst	Dihydrolipoyllysine-residue succinyltransferase component of 2-oxoglutarate dehydrogenase complex_ mitochondrial	188.714	0.144183	0.152009	1.13495	0.881093	Control	Disease
P62737	Acta2	Actin_ aortic smooth muscle	522.319	0.144274	0.152009	1.25833	1.25833	Disease	Control
Q8C2E7	Washc5	WASH complex subunit 5	39.8687	0.144332	0.152009	1.1117	0.899522	Control	Disease
Q3V3R4	Itga1	Integrin alpha-1	153.15	0.144925	0.152512	1.12849	1.12849	Disease	Control
Q8VHX6	Flnc	Filamin-C	139.567	0.145216	0.152666	1.21981	0.819801	Control	Disease
Q6P5D8	Smchd1	Structural maintenance of chromosomes flexible hinge domain-containing protein 1	5.757	0.145301	0.152666	1.73493	0.576392	Control	Disease
P51655	Gpc4	Glypican-4	5.5989	0.145491	0.152675	1.30241	1.30241	Disease	Control
Q6ZQI3	Mlec	Malectin	57.7379	0.14554	0.152675	1.24476	0.80337	Control	Disease
Q6ZQJ5	Dna2	DNA replication ATP-dependent helicase/nuclease DNA2	16.2452	0.14618	0.153013	1.24902	1.24902	Disease	Control
Q9JK38	Gnpnat1	Glucosamine 6-phosphate N-acetyltransferase	25.2064	0.146257	0.153013	1.23609	0.809	Control	Disease
P41105	Rpl28	60S ribosomal protein L28	41.0521	0.146264	0.153013	1.40509	0.711701	Control	Disease
Q9CPP6	Ndufa5	NADH dehydrogenase [ubiquinone] 1 alpha subcomplex subunit 5	78.6428	0.146432	0.153013	1.22061	0.819265	Control	Disease
Q61490	Alcam	CD166 antigen	11.6122	0.146439	0.153013	1.30248	0.767766	Control	Disease
P14148	Rpl7	60S ribosomal protein L7	148.014	0.146619	0.15308	1.06327	1.06327	Disease	Control
P05063	Aldoc	Fructose-bisphosphate aldolase C	88.3979	0.146803	0.153152	1.24385	1.24385	Disease	Control
Q9ERS2	Ndufa13	NADH dehydrogenase [ubiquinone] 1 alpha subcomplex subunit 13	82.0382	0.147003	0.153238	1.08717	0.91982	Control	Disease
O09173	Hgd	Homogentisate 1_2-dioxygenase	265.225	0.147211	0.153238	1.1194	0.893335	Control	Disease
P62996	Tra2b	Transformer-2 protein homolog beta	46.5894	0.147233	0.153238	1.29051	0.774886	Control	Disease
Q3UWA6	Gucy2c	Heat-stable enterotoxin receptor	11.2338	0.148208	0.154133	1.41359	1.41359	Disease	Control
Q924M7	Mpi	Mannose-6-phosphate isomerase	26.1082	0.148427	0.154239	1.13845	0.878384	Control	Disease
Q6PHN9	Rab35	Ras-related protein Rab-35	78.8366	0.148867	0.154464	1.10062	0.908576	Control	Disease
Q5ND34	Wdr81	WD repeat-containing protein 81	5.9541	0.148879	0.154464	1.14955	1.14955	Disease	Control
O88338	Cdh16	Cadherin-16	267.401	0.148992	0.154464	1.09046	0.917047	Control	Disease
O88572	Lrp6	Low-density lipoprotein receptor-related protein 6	11.6902	0.149281	0.154575	1.18267	0.845547	Control	Disease
Q9WVK4	Ehd1	EH domain-containing protein 1	224.033	0.149333	0.154575	1.15349	0.866931	Control	Disease
Q3UP75	Ugt3a1	UDP-glucuronosyltransferase 3A1	97.9788	0.149452	0.154577	1.14293	1.14293	Disease	Control
Q8BH00	Aldh8a1	Aldehyde dehydrogenase family 8 member A1	316.838	0.150289	0.155323	1.10799	0.902533	Control	Disease
P47754	Capza2	F-actin-capping protein subunit alpha-2	98.8963	0.152731	0.157723	1.13304	1.13304	Disease	Control
Q920E5	Fdps	Farnesyl pyrophosphate synthase	5.5931	0.153065	0.157915	1.80494	0.554035	Control	Disease
Q7M6Y5	Deup1	Deuterosome assembly protein 1	16.8667	0.153269	0.157915	1.94046	0.515342	Control	Disease
P01786	N/A	Ig heavy chain V region MOPC 47A	7.2364	0.153275	0.157915	4.24888	4.24888	Disease	Control
P46664	Adss	Adenylosuccinate synthetase isozyme 2	60.8691	0.153599	0.158127	1.12563	1.12563	Disease	Control
P41216	Acsl1	Long-chain-fatty-acid--CoA ligase 1	548.383	0.154169	0.15859	1.11391	0.897742	Control	Disease
P17225	Ptbp1	Polypyrimidine tract-binding protein 1	74.3726	0.155072	0.159395	1.18047	1.18047	Disease	Control
Q9CR61	Ndufb7	NADH dehydrogenase [ubiquinone] 1 beta subcomplex subunit 7	36.2206	0.155466	0.159677	1.101	0.908265	Control	Disease
O88441	Mtx2	Metaxin-2	47.5583	0.156309	0.160312	1.17182	0.85337	Control	Disease
Q99M87	Dnaja3	DnaJ homolog subfamily A member 3_ mitochondrial	31.6603	0.156445	0.160312	1.1714	0.853676	Control	Disease
D0QMC3	Mndal	Myeloid cell nuclear differentiation antigen-like protein	6.1353	0.156529	0.160312	1.5784	0.633552	Control	Disease
Q91VC4	Plvap	Plasmalemma vesicle-associated protein	135.601	0.156568	0.160312	1.09194	1.09194	Disease	Control
Q9R1T2	Sae1	SUMO-activating enzyme subunit 1	16.9793	0.156863	0.160432	1.29901	1.29901	Disease	Control
Q9D0F3	Lman1	Protein ERGIC-53	30.7585	0.156998	0.160432	1.13558	1.13558	Disease	Control
Q8BGZ7	Krt75	Keratin_ type II cytoskeletal 75	71.4738	0.157048	0.160432	1.25392	1.25392	Disease	Control
Q99MR6	Srrt	Serrate RNA effector molecule homolog	22.542	0.157384	0.160651	1.61969	0.6174	Control	Disease
P81117	Nucb2	Nucleobindin-2	19.8702	0.157889	0.161043	1.46054	0.684678	Control	Disease
Q924D0	Rtn4ip1	Reticulon-4-interacting protein 1_ mitochondrial	90.4035	0.158073	0.161107	1.12724	0.887119	Control	Disease
Q9QXH4	Itgax	Integrin alpha-X	10.9325	0.158437	0.161354	1.22038	0.819419	Control	Disease
P17665	Cox7c	Cytochrome c oxidase subunit 7C_ mitochondrial	16.1472	0.158682	0.161447	1.11192	0.899349	Control	Disease
Q62082	Myl10	Myosin regulatory light chain 10	5.7594	0.158773	0.161447	1.3325	0.750468	Control	Disease
Q9D2V7	Coro7	Coronin-7	11.4242	0.158946	0.1615	1.5868	0.630198	Control	Disease
Q9CW03	Smc3	Structural maintenance of chromosomes protein 3	55.9599	0.159512	0.161951	1.17574	0.850531	Control	Disease
Q9JHK4	Rabggta	Geranylgeranyl transferase type-2 subunit alpha	23.2551	0.159819	0.162138	1.17891	0.848241	Control	Disease
Q3THG9	Aarsd1	Alanyl-tRNA editing protein Aarsd1	17.5017	0.160734	0.162868	1.64834	0.606671	Control	Disease
Q6ZWX6	Eif2s1	Eukaryotic translation initiation factor 2 subunit 1	75.9939	0.160861	0.162868	1.11171	0.899517	Control	Disease
Q9QXT0	Cnpy2	Protein canopy homolog 2	59.4512	0.160907	0.162868	1.14539	1.14539	Disease	Control
P12367	Prkar2a	cAMP-dependent protein kinase type II-alpha regulatory subunit	57.7502	0.161092	0.162931	1.31502	0.760447	Control	Disease
Q9EPC1	Parva	Alpha-parvin	72.2983	0.161738	0.16346	1.12119	1.12119	Disease	Control
P05202	Got2	Aspartate aminotransferase_ mitochondrial	380.819	0.162418	0.163977	1.11653	0.895633	Control	Disease
P16627	Hspa1l	Heat shock 70 kDa protein 1-like	181.2	0.162497	0.163977	1.0953	1.0953	Disease	Control
P51880	Fabp7	Fatty acid-binding protein_ brain	6.0444	0.163643	0.164896	1.24031	0.80625	Control	Disease
Q61687	Atrx	Transcriptional regulator ATRX	22.3981	0.163656	0.164896	1.35346	1.35346	Disease	Control
P62827	Ran	GTP-binding nuclear protein Ran	79.5894	0.163942	0.165058	1.06378	1.06378	Disease	Control
P47757	Capzb	F-actin-capping protein subunit beta	111.919	0.164474	0.165372	1.10181	1.10181	Disease	Control
Q6P6M7	Sepsecs	O-phosphoseryl-tRNA(Sec) selenium transferase	19.7965	0.164503	0.165372	1.2205	0.819334	Control	Disease
Q91VR2	Atp5c1	ATP synthase subunit gamma_ mitochondrial	209.327	0.165105	0.165852	1.10834	0.902252	Control	Disease
Q8VCM8	Ncln	Nicalin	34.6411	0.165717	0.166168	1.14072	0.876639	Control	Disease
Q8JZN7	Rhot2	Mitochondrial Rho GTPase 2	18.9514	0.165764	0.166168	1.12157	0.891609	Control	Disease
Q99JR6	Nmnat3	Nicotinamide/nicotinic acid mononucleotide adenylyltransferase 3	5.6119	0.16584	0.166168	1.4758	0.677599	Control	Disease
Q9JLI8	Sart3	Squamous cell carcinoma antigen recognized by T-cells 3	48.4136	0.165996	0.166168	1.14033	0.876942	Control	Disease
Q6PDM2	Srsf1	Serine/arginine-rich splicing factor 1	49.0587	0.166047	0.166168	1.20413	1.20413	Disease	Control
Q9WTL7	Lypla2	Acyl-protein thioesterase 2	12.0422	0.166352	0.16627	1.20027	1.20027	Disease	Control
Q64516	Gk	Glycerol kinase	379.625	0.166399	0.16627	1.10571	1.10571	Disease	Control
Q91W43	Gldc	Glycine dehydrogenase (decarboxylating)_ mitochondrial	257.081	0.166791	0.166535	1.06628	0.937841	Control	Disease
Q8BT60	Cpne3	Copine-3	51.063	0.167118	0.166638	1.09732	1.09732	Disease	Control
Q9QZA0	Ca5b	Carbonic anhydrase 5B_ mitochondrial	29.8435	0.167219	0.166638	1.09991	1.09991	Disease	Control
Q8BJU0	Sgta	Small glutamine-rich tetratricopeptide repeat-containing protein alpha	33.4338	0.167305	0.166638	1.2112	0.825628	Control	Disease
Q91X17	Umod	Uromodulin	161.027	0.167436	0.166638	1.11439	1.11439	Disease	Control
P56546	Ctbp2	C-terminal-binding protein 2	5.3839	0.167522	0.166638	1.36732	1.36732	Disease	Control
Q91WT8	Rbm47	RNA-binding protein 47	30.9167	0.16781	0.166799	1.15309	0.867236	Control	Disease
P67778	Phb	Prohibitin	233.127	0.168308	0.167073	1.09338	1.09338	Disease	Control
Q9R0M5	Tpk1	Thiamin pyrophosphokinase 1	52.539	0.168337	0.167073	1.18196	1.18196	Disease	Control
P39054	Dnm2	Dynamin-2	150.278	0.168504	0.167114	1.14225	0.875466	Control	Disease
Q91YN0	D6Wsu163e	Protein C12orf4 homolog	5.3266	0.168897	0.167378	1.27566	1.27566	Disease	Control
Q4VA53	Pds5b	Sister chromatid cohesion protein PDS5 homolog B	5.4975	0.169107	0.167461	1.30758	0.764773	Control	Disease
Q80TT8	Cul9	Cullin-9	11.107	0.169766	0.16796	1.14829	1.14829	Disease	Control
O88792	F11r	Junctional adhesion molecule A	25.0401	0.169993	0.16796	1.11445	0.897304	Control	Disease
O88952	Lin7c	Protein lin-7 homolog C	33.3437	0.170033	0.16796	1.12498	1.12498	Disease	Control
Q99L04	Dhrs1	Dehydrogenase/reductase SDR family member 1	82.9084	0.170117	0.16796	1.09671	1.09671	Disease	Control
Q811D0	Dlg1	Disks large homolog 1	38.5502	0.170464	0.168177	1.08625	1.08625	Disease	Control
Q91V01	Lpcat3	Lysophospholipid acyltransferase 5	11.2309	0.171039	0.168619	1.17237	1.17237	Disease	Control
Q9Z1X4	Ilf3	Interleukin enhancer-binding factor 3	5.8492	0.171174	0.168627	1.43579	0.696482	Control	Disease
Q8C0N1	Kif2b	Kinesin-like protein KIF2B	5.9814	0.171888	0.169075	1.15899	0.862821	Control	Disease
Q3ULF4	Spg7	Paraplegin	18.4581	0.172002	0.169075	1.18395	0.844634	Control	Disease
Q9WV55	Vapa	Vesicle-associated membrane protein-associated protein A	33.1274	0.172129	0.169075	1.15143	1.15143	Disease	Control
P28271	Aco1	Cytoplasmic aconitate hydratase	463.644	0.172139	0.169075	1.25451	0.797123	Control	Disease
P01878	N/A	Ig alpha chain C region	31.4844	0.172685	0.169485	1.7844	1.7844	Disease	Control
P16277	Blk	Tyrosine-protein kinase Blk	17.0674	0.173222	0.169886	1.2469	1.2469	Disease	Control
Q5SPW0	Vps54	Vacuolar protein sorting-associated protein 54	11.7032	0.173761	0.170289	1.38319	0.722968	Control	Disease
P97429	Anxa4	Annexin A4	170.24	0.174183	0.170576	1.21333	0.824177	Control	Disease
Q61545	Ewsr1	RNA-binding protein EWS	18.4646	0.174394	0.170585	1.12388	1.12388	Disease	Control
O35450	Fkbpl	FK506-binding protein-like	11.2072	0.174594	0.170585	1.589	0.629326	Control	Disease
Q9D6U8	Fam162a	Protein FAM162A	38.4536	0.174693	0.170585	1.24392	0.803907	Control	Disease
Q61735	Cd47	Leukocyte surface antigen CD47	34.6432	0.174706	0.170585	1.23973	1.23973	Disease	Control
Q7TNV0	Dek	Protein DEK	12.6432	0.175241	0.170963	1.18109	1.18109	Disease	Control
Q9CWJ9	Atic	Bifunctional purine biosynthesis protein PURH	158.445	0.175426	0.170963	1.09527	1.09527	Disease	Control
Q9CQ48	Nudcd2	NudC domain-containing protein 2	6.7537	0.175503	0.170963	1.36545	0.732359	Control	Disease
P25444	Rps2	40S ribosomal protein S2	152.139	0.175609	0.170963	1.06528	1.06528	Disease	Control
P29974	Cnga1	cGMP-gated cation channel alpha-1	12.7728	0.176195	0.171408	1.26745	0.788987	Control	Disease
Q8C5H8	Nadk2	NAD kinase 2_ mitochondrial	75.8256	0.176372	0.171429	1.06265	0.941042	Control	Disease
Q9WTL2	Rab25	Ras-related protein Rab-25	13.6643	0.176476	0.171429	1.14476	1.14476	Disease	Control
P05201	Got1	Aspartate aminotransferase_ cytoplasmic	192.575	0.176844	0.171501	1.09768	1.09768	Disease	Control
P20918	Plg	Plasminogen	64.6946	0.176906	0.171501	1.12231	1.12231	Disease	Control
P27659	Rpl3	60S ribosomal protein L3	149.658	0.17713	0.171501	1.1704	1.1704	Disease	Control
O08663	Metap2	Methionine aminopeptidase 2	28.4195	0.177283	0.171501	1.15261	0.867599	Control	Disease
Q8BFQ8	Gatd1	Glutamine amidotransferase-like class 1 domain-containing protein 1	12.3445	0.177299	0.171501	1.24632	1.24632	Disease	Control
Q9Z0K8	Vnn1	Pantetheinase	25.3685	0.177452	0.171501	1.13973	0.877399	Control	Disease
Q6P1F6	Ppp2r2a	Serine/threonine-protein phosphatase 2A 55 kDa regulatory subunit B alpha isoform	11.4632	0.177454	0.171501	1.33924	0.746692	Control	Disease
P11369	Pol	LINE-1 retrotransposable element ORF2 protein	11.1651	0.178103	0.171961	1.39072	1.39072	Disease	Control
Q61753	Phgdh	D-3-phosphoglycerate dehydrogenase	32.5689	0.178261	0.171961	1.27637	1.27637	Disease	Control
B2RQE8	Arhgap42	Rho GTPase-activating protein 42	17.1598	0.17832	0.171961	1.41795	1.41795	Disease	Control
Q3UN70	Myrfl	Myelin regulatory factor-like protein	12.7664	0.178893	0.172389	1.73869	0.575146	Control	Disease
Q11136	Pepd	Xaa-Pro dipeptidase	59.1844	0.179191	0.172497	1.09626	1.09626	Disease	Control
P31750	Akt1	RAC-alpha serine/threonine-protein kinase	12.1297	0.179266	0.172497	1.18376	0.844766	Control	Disease
Q9JKR6	Hyou1	Hypoxia up-regulated protein 1	149.585	0.179421	0.172521	1.16984	1.16984	Disease	Control
Q9WUA3	Pfkp	ATP-dependent 6-phosphofructokinase_ platelet type	91.0183	0.179785	0.172745	1.42112	0.703672	Control	Disease
Q9JJZ2	Tuba8	Tubulin alpha-8 chain	214.824	0.180031	0.172857	1.52312	1.52312	Disease	Control
Q61035	Hars	Histidine--tRNA ligase_ cytoplasmic	59.8503	0.180179	0.172874	1.11016	1.11016	Disease	Control
Q9D6Y7	Msra	Mitochondrial peptide methionine sulfoxide reductase	155.853	0.180696	0.173244	1.09721	0.911402	Control	Disease
Q62083	Pick1	PRKCA-binding protein	17.012	0.180985	0.173354	1.16665	0.857155	Control	Disease
Q8VDN2	Atp1a1	Sodium/potassium-transporting ATPase subunit alpha-1	1071.96	0.181072	0.173354	1.15229	0.86784	Control	Disease
P21956	Mfge8	Lactadherin	45.6471	0.181539	0.173676	1.32038	1.32038	Disease	Control
Q8VDM6	Hnrnpul1	Heterogeneous nuclear ribonucleoprotein U-like protein 1	11.9111	0.182352	0.174308	2.7126	0.36865	Control	Disease
P42703	Lifr	Leukemia inhibitory factor receptor	39.1264	0.182462	0.174308	2.00606	0.498489	Control	Disease
Q8BGT5	Gpt2	Alanine aminotransferase 2	5.9366	0.183281	0.174963	1.24416	0.803757	Control	Disease
Q9JM76	Arpc3	Actin-related protein 2/3 complex subunit 3	79.6785	0.183712	0.175249	1.24096	1.24096	Disease	Control
Q99K67	Aass	Alpha-aminoadipic semialdehyde synthase_ mitochondrial	269.083	0.183868	0.175272	1.10302	1.10302	Disease	Control
P61804	Dad1	Dolichyl-diphosphooligosaccharide--protein glycosyltransferase subunit DAD1	7.2087	0.184717	0.175954	1.26891	0.788076	Control	Disease
P57680	Evc	Ellis-van Creveld syndrome protein homolog	5.4577	0.184932	0.176033	1.27525	0.784162	Control	Disease
Q9D0F9	Pgm1	Phosphoglucomutase-1	216.668	0.185299	0.176255	1.10638	1.10638	Disease	Control
Q9WV80	Snx1	Sorting nexin-1	105.313	0.185443	0.176266	1.19669	1.19669	Disease	Control
P17156	Hspa2	Heat shock-related 70 kDa protein 2	292.652	0.185672	0.176358	1.09756	1.09756	Disease	Control
Q3URS9	Ccdc51	Coiled-coil domain-containing protein 51	17.2937	0.185879	0.176427	1.12567	1.12567	Disease	Control
P48962	Slc25a4	ADP/ATP translocase 1	406.406	0.186358	0.176721	1.08459	0.922005	Control	Disease
P06728	Apoa4	Apolipoprotein A-IV	125.061	0.186455	0.176721	1.10395	0.905839	Control	Disease
Q80VP2	Spata7	Spermatogenesis-associated protein 7 homolog	5.8909	0.186833	0.176953	1.14793	1.14793	Disease	Control
P26883	Fkbp1a	Peptidyl-prolyl cis-trans isomerase FKBP1A	23.2103	0.187206	0.17718	1.19957	0.833633	Control	Disease
Q62318	Trim28	Transcription intermediary factor 1-beta	17.8511	0.187469	0.177235	2.39609	0.417347	Control	Disease
Q62148	Aldh1a2	Retinal dehydrogenase 2	29.701	0.187575	0.177235	1.5653	0.638857	Control	Disease
P52825	Cpt2	Carnitine O-palmitoyltransferase 2_ mitochondrial	375.569	0.187676	0.177235	1.13812	0.87864	Control	Disease
P40240	Cd9	CD9 antigen	6.4429	0.187799	0.177235	1.29288	0.773465	Control	Disease
P46638	Rab11b	Ras-related protein Rab-11B	179.062	0.18862	0.177883	1.11607	1.11607	Disease	Control
Q9JHJ0	Tmod3	Tropomodulin-3	76.0809	0.188933	0.178052	1.16415	1.16415	Disease	Control
Q63918	Sdpr	Serum deprivation-response protein	26.8407	0.18907	0.178054	1.12654	1.12654	Disease	Control
P61022	Chp1	Calcineurin B homologous protein 1	23.7146	0.189361	0.178202	1.15606	1.15606	Disease	Control
O70310	Nmt1	Glycylpeptide N-tetradecanoyltransferase 1	30.8132	0.189607	0.178307	1.2335	0.810704	Control	Disease
Q91YT0	Ndufv1	NADH dehydrogenase [ubiquinone] flavoprotein 1_ mitochondrial	315.914	0.190225	0.178761	1.07104	1.07104	Disease	Control
P47911	Rpl6	60S ribosomal protein L6	131.375	0.190877	0.179117	1.06064	1.06064	Disease	Control
Q9JJW0	Pxmp4	Peroxisomal membrane protein 4	17.735	0.190941	0.179117	1.14918	0.870187	Control	Disease
Q8VIJ6	Sfpq	Splicing factor_ proline- and glutamine-rich	102.734	0.191018	0.179117	1.15303	1.15303	Disease	Control
Q01339	Apoh	Beta-2-glycoprotein 1	39.3322	0.19145	0.179117	1.47071	1.47071	Disease	Control
Q5HZI9	Slc25a51	Solute carrier family 25 member 51	23.3119	0.191476	0.179117	1.35566	0.737645	Control	Disease
Q9ES97	Rtn3	Reticulon-3	44.5014	0.191552	0.179117	1.13201	0.883388	Control	Disease
Q8C1B2	Tiparp	TCDD-inducible poly [ADP-ribose] polymerase	13.5114	0.191668	0.179117	1.31422	0.760908	Control	Disease
P35564	Canx	Calnexin	227.653	0.191831	0.179117	1.17631	0.850116	Control	Disease
Q9D898	Arpc5l	Actin-related protein 2/3 complex subunit 5-like protein	27.9793	0.191854	0.179117	1.12637	1.12637	Disease	Control
Q8BW94	Dnah3	Dynein heavy chain 3_ axonemal	79.0375	0.191954	0.179117	1.16401	0.859097	Control	Disease
Q9DC50	Crot	Peroxisomal carnitine O-octanoyltransferase	159.388	0.192614	0.179607	1.17241	1.17241	Disease	Control
Q91WD4	N/A	UPF0415 protein C7orf25 homolog	19.0457	0.192836	0.179687	1.07181	0.933001	Control	Disease
Q61335	Bcap31	B-cell receptor-associated protein 31	53.8666	0.193132	0.179836	1.14714	1.14714	Disease	Control
Q3V132	Slc25a31	ADP/ATP translocase 4	107.389	0.193704	0.180242	1.1314	1.1314	Disease	Control
P51954	Nek1	Serine/threonine-protein kinase Nek1	5.8012	0.194358	0.180723	1.20372	0.830757	Control	Disease
P35922	Fmr1	Synaptic functional regulator FMR1	27.5934	0.194719	0.180723	1.61061	0.620884	Control	Disease
Q99PW8	Kif17	Kinesin-like protein KIF17	47.6545	0.194763	0.180723	2.4775	0.403632	Control	Disease
P59158	Slc12a3	Solute carrier family 12 member 3	121.945	0.194766	0.180723	1.13774	0.878935	Control	Disease
Q61249	Igbp1	Immunoglobulin-binding protein 1	18.4247	0.195016	0.180828	1.11066	1.11066	Disease	Control
Q91W52	Tmem19	Transmembrane protein 19	12.14	0.1973	0.182685	1.62619	0.614935	Control	Disease
Q7SIG6	Asap2	Arf-GAP with SH3 domain_ ANK repeat and PH domain-containing protein 2	29.8536	0.197354	0.182685	1.16101	1.16101	Disease	Control
P27612	Plaa	Phospholipase A-2-activating protein	40.5687	0.197431	0.182685	1.17054	0.854309	Control	Disease
O54833	Csnk2a2	Casein kinase II subunit alpha'	27.4641	0.197716	0.182751	1.30686	0.765194	Control	Disease
P57780	Actn4	Alpha-actinin-4	827.889	0.197778	0.182751	1.14317	0.874758	Control	Disease
Q3V0K9	Pls1	Plastin-1	282.087	0.197988	0.182818	1.11342	1.11342	Disease	Control
P01027	C3	Complement C3	417.096	0.198711	0.183333	1.23861	0.807359	Control	Disease
Q9Z277	Baz1b	Tyrosine-protein kinase BAZ1B	5.3423	0.198879	0.183333	1.36219	1.36219	Disease	Control
Q6PDL0	Dync1li2	Cytoplasmic dynein 1 light intermediate chain 2	11.587	0.198996	0.183333	1.35575	0.737599	Control	Disease
Q9D8I3	Glod5	Glyoxalase domain-containing protein 5	12.7743	0.1991	0.183333	1.29834	0.770213	Control	Disease
Q5M8N4	Sdr39u1	Epimerase family protein SDR39U1	38.5135	0.199333	0.18342	1.22849	0.814006	Control	Disease
Q61703	Itih2	Inter-alpha-trypsin inhibitor heavy chain H2	23.7527	0.199521	0.183466	1.24176	1.24176	Disease	Control
Q9CPR8	Nsmce3	Non-structural maintenance of chromosomes element 3 homolog	5.3585	0.200031	0.183808	1.31093	0.762817	Control	Disease
Q9Z1Z2	Strap	Serine-threonine kinase receptor-associated protein	30.6833	0.200541	0.184148	1.13772	1.13772	Disease	Control
Q3TWW8	Srsf6	Serine/arginine-rich splicing factor 6	31.3126	0.200822	0.18428	1.11204	1.11204	Disease	Control
Q9WVQ0	Pmfbp1	Polyamine-modulated factor 1-binding protein 1	5.8276	0.201637	0.184899	1.56279	0.639881	Control	Disease
P28658	Atxn10	Ataxin-10	10.8866	0.201821	0.184925	1.40203	0.713252	Control	Disease
Q3UHF3	Mier3	Mesoderm induction early response protein 3	5.3933	0.201944	0.184925	1.24005	1.24005	Disease	Control
Q7TN37	Trpm4	Transient receptor potential cation channel subfamily M member 4	34.8183	0.202247	0.185075	1.17748	1.17748	Disease	Control
Q6A078	Cep290	Centrosomal protein of 290 kDa	171.364	0.202411	0.185097	1.19991	1.19991	Disease	Control
Q5NCF2	Trappc1	Trafficking protein particle complex subunit 1	5.4913	0.203037	0.185505	1.12184	1.12184	Disease	Control
Q9QZD9	Eif3i	Eukaryotic translation initiation factor 3 subunit I	50.4139	0.203137	0.185505	1.17388	0.851875	Control	Disease
Q64331	Myo6	Unconventional myosin-VI	295.163	0.203888	0.186062	1.15686	0.864412	Control	Disease
Q8CIH5	Plcg2	1-phosphatidylinositol 4_5-bisphosphate phosphodiesterase gamma-2	11.313	0.204358	0.186363	1.12298	1.12298	Disease	Control
Q3UHA3	Spg11	Spatacsin	40.1012	0.204719	0.186482	1.13719	0.879363	Control	Disease
Q8BGS1	Epb41l5	Band 4.1-like protein 5	45.5025	0.20477	0.186482	1.37151	0.729123	Control	Disease
O08917	Flot1	Flotillin-1	5.3333	0.205854	0.187341	1.16173	1.16173	Disease	Control
P12970	Rpl7a	60S ribosomal protein L7a	107.442	0.206303	0.187621	1.06833	1.06833	Disease	Control
Q8CJ19	Mical3	[F-actin]-methionine sulfoxide oxidase MICAL3	53.2214	0.207234	0.188338	1.18044	0.847138	Control	Disease
P56380	Nudt2	Bis(5'-nucleosyl)-tetraphosphatase [asymmetrical]	25.3599	0.207382	0.188344	1.35161	0.739857	Control	Disease
Q3UGR5	Hdhd2	Haloacid dehalogenase-like hydrolase domain-containing protein 2	49.0365	0.208268	0.189019	1.10642	0.903817	Control	Disease
Q8BP67	Rpl24	60S ribosomal protein L24	39.4621	0.208709	0.189289	1.13869	1.13869	Disease	Control
Q9CR42	Ankrd1	Ankyrin repeat domain-containing protein 1	5.7127	0.208916	0.189289	1.33073	0.751466	Control	Disease
P14094	Atp1b1	Sodium/potassium-transporting ATPase subunit beta-1	238.158	0.208994	0.189289	1.06602	0.938072	Control	Disease
P62852	Rps25	40S ribosomal protein S25	46.4196	0.209156	0.189307	1.15505	1.15505	Disease	Control
P62855	Rps26	40S ribosomal protein S26	43.8848	0.210195	0.190003	1.17294	0.852561	Control	Disease
Q61043	Nin	Ninein	33.0341	0.210213	0.190003	1.16853	0.855774	Control	Disease
P80315	Cct4	T-complex protein 1 subunit delta	162.571	0.210851	0.19045	1.08461	1.08461	Disease	Control
Q9CXW4	Rpl11	60S ribosomal protein L11	45.9156	0.211454	0.190866	1.32449	1.32449	Disease	Control
Q5DTY9	Kctd16	BTB/POZ domain-containing protein KCTD16	18.0292	0.21232	0.191418	1.09736	0.911277	Control	Disease
P58281	Opa1	Dynamin-like 120 kDa protein_ mitochondrial	215.28	0.212521	0.191418	1.0777	1.0777	Disease	Control
Q8CGC7	Eprs	Bifunctional glutamate/proline--tRNA ligase	189.429	0.212666	0.191418	1.13877	1.13877	Disease	Control
O35660	Gstm6	Glutathione S-transferase Mu 6	71.1193	0.212736	0.191418	1.35696	0.736942	Control	Disease
Q9Z1Q5	Clic1	Chloride intracellular channel protein 1	157.709	0.212943	0.191418	1.16274	0.860037	Control	Disease
Q6NVF0	Ocrl	Inositol polyphosphate 5-phosphatase OCRL-1	11.4524	0.213069	0.191418	1.17117	1.17117	Disease	Control
Q64442	Sord	Sorbitol dehydrogenase	386.14	0.213278	0.191418	1.14199	0.875665	Control	Disease
Q8BTZ7	Gmppb	Mannose-1-phosphate guanyltransferase beta	17.4673	0.213293	0.191418	1.24308	0.804452	Control	Disease
Q64674	Srm	Spermidine synthase	6.5771	0.214573	0.192371	1.16401	1.16401	Disease	Control
P61514	Rpl37a	60S ribosomal protein L37a	14.4815	0.215302	0.192827	1.13524	0.880869	Control	Disease
Q62261	Sptbn1	Spectrin beta chain_ non-erythrocytic 1	1332.85	0.215373	0.192827	1.13422	0.88166	Control	Disease
Q9WTP7	Ak3	GTP:AMP phosphotransferase AK3_ mitochondrial	190.201	0.215556	0.192835	1.0994	0.90959	Control	Disease
P45878	Fkbp2	Peptidyl-prolyl cis-trans isomerase FKBP2	40.2485	0.215797	0.192835	1.16672	1.16672	Disease	Control
Q63932	Map2k2	Dual specificity mitogen-activated protein kinase kinase 2	34.2517	0.215817	0.192835	1.30943	0.76369	Control	Disease
P63038	Hspd1	60 kDa heat shock protein_ mitochondrial	638.411	0.216128	0.192983	1.11258	0.898811	Control	Disease
Q9NYQ2	Hao2	Hydroxyacid oxidase 2	231.849	0.216636	0.193216	1.18628	1.18628	Disease	Control
P97372	Psme2	Proteasome activator complex subunit 2	45.3527	0.216883	0.193216	1.2298	0.813143	Control	Disease
Q08297	Rad51	DNA repair protein RAD51 homolog 1	5.8645	0.216988	0.193216	1.20433	0.830335	Control	Disease
Q8R001	Mapre2	Microtubule-associated protein RP/EB family member 2	12.1203	0.217073	0.193216	1.30583	0.765794	Control	Disease
Q9JJV2	Pfn2	Profilin-2	26.0583	0.21719	0.193216	1.09552	1.09552	Disease	Control
P20029	Hspa5	78 kDa glucose-regulated protein	455.733	0.217264	0.193216	1.09344	1.09344	Disease	Control
P10648	Gsta2	Glutathione S-transferase A2	238.319	0.217635	0.193416	1.21546	0.822731	Control	Disease
Q8VE97	Srsf4	Serine/arginine-rich splicing factor 4	24.1565	0.218447	0.194008	1.14083	1.14083	Disease	Control
Q8R081	Hnrnpl	Heterogeneous nuclear ribonucleoprotein L	112.781	0.218738	0.194134	1.08239	1.08239	Disease	Control
P50431	Shmt1	Serine hydroxymethyltransferase_ cytosolic	148.11	0.218882	0.194134	1.08287	0.923475	Control	Disease
Q9R0B6	Lamc3	Laminin subunit gamma-3	10.8304	0.219217	0.194219	1.65086	0.605746	Control	Disease
Q8VCT3	Rnpep	Aminopeptidase B	66.6807	0.219271	0.194219	1.12767	1.12767	Disease	Control
O09061	Psmb1	Proteasome subunit beta type-1	45.1375	0.22079	0.195338	1.13361	1.13361	Disease	Control
P15105	Glul	Glutamine synthetase	147.724	0.221041	0.195338	1.26168	0.792592	Control	Disease
Q8BFW7	Lpp	Lipoma-preferred partner homolog	41.4388	0.221112	0.195338	1.20616	0.829079	Control	Disease
Q9D0J8	Ptms	Parathymosin	46.7612	0.221196	0.195338	1.15183	0.868183	Control	Disease
Q9CR57	Rpl14	60S ribosomal protein L14	38.3547	0.221271	0.195338	1.10674	1.10674	Disease	Control
Q9JKL4	Ndufaf3	NADH dehydrogenase [ubiquinone] 1 alpha subcomplex assembly factor 3	19.4002	0.222242	0.196065	1.74742	0.572271	Control	Disease
Q9D3R6	Katnal2	Katanin p60 ATPase-containing subunit A-like 2	44.0627	0.223025	0.196625	1.27745	0.782811	Control	Disease
Q9D0L7	Armc10	Armadillo repeat-containing protein 10	10.7792	0.22435	0.197662	1.11114	1.11114	Disease	Control
Q5SSZ5	Tns3	Tensin-3	12.6392	0.226388	0.199325	1.30363	0.767089	Control	Disease
Q6ZWV7	Rpl35	60S ribosomal protein L35	14.3	0.226991	0.199723	1.11819	1.11819	Disease	Control
Q8R574	Prpsap2	Phosphoribosyl pyrophosphate synthase-associated protein 2	11.7547	0.227552	0.200084	1.73878	0.575117	Control	Disease
Q9QXY6	Ehd3	EH domain-containing protein 3	168.733	0.227739	0.200115	1.22679	0.815137	Control	Disease
Q8CIS0	Card11	Caspase recruitment domain-containing protein 11	5.6388	0.22803	0.200238	1.29943	1.29943	Disease	Control
P83917	Cbx1	Chromobox protein homolog 1	32.0958	0.228319	0.20036	1.1264	1.1264	Disease	Control
Q9DBH5	Lman2	Vesicular integral-membrane protein VIP36	74.8689	0.228867	0.200708	1.16424	0.858931	Control	Disease
Q8C878	Uba3	NEDD8-activating enzyme E1 catalytic subunit	5.787	0.229057	0.200741	1.11969	1.11969	Disease	Control
O89112	Lancl1	LanC-like protein 1	12.8026	0.22952	0.201015	1.12323	1.12323	Disease	Control
Q8BL66	Eea1	Early endosome antigen 1	145.855	0.229808	0.201053	1.08714	0.919842	Control	Disease
P01630	N/A	Ig kappa chain V-II region 7S34.1	8.7422	0.229867	0.201053	1.85479	1.85479	Disease	Control
Q9D3E6	Stag1	Cohesin subunit SA-1	29.0177	0.230983	0.201896	1.19032	0.840112	Control	Disease
Q8K2I3	Fmo2	Dimethylaniline monooxygenase [N-oxide-forming] 2	95.4653	0.231361	0.20192	1.10423	0.905607	Control	Disease
Q810B6	Ankfy1	Rabankyrin-5	11.2084	0.231436	0.20192	1.19963	0.833592	Control	Disease
A8Y5H7	Sec14l1	SEC14-like protein 1	5.9708	0.231468	0.20192	1.15147	0.868454	Control	Disease
Q9CR21	Ndufab1	Acyl carrier protein_ mitochondrial	88.174	0.232121	0.202357	1.08245	0.923829	Control	Disease
Q9CQH3	Ndufb5	NADH dehydrogenase [ubiquinone] 1 beta subcomplex subunit 5_ mitochondrial	81.6673	0.232532	0.202582	1.0885	0.918696	Control	Disease
P02088	Hbb-b1	Hemoglobin subunit beta-1	246.85	0.233463	0.203259	1.11556	0.896412	Control	Disease
P01899	H2-D1	H-2 class I histocompatibility antigen_ D-B alpha chain	70.352	0.233716	0.203346	1.07416	0.930964	Control	Disease
P09411	Pgk1	Phosphoglycerate kinase 1	487.927	0.234293	0.203714	1.08476	1.08476	Disease	Control
Q9CR67	Tmem33	Transmembrane protein 33	19.6699	0.234866	0.204048	1.14664	0.872116	Control	Disease
Q9QZE5	Copg1	Coatomer subunit gamma-1	124.486	0.234985	0.204048	1.12218	1.12218	Disease	Control
P51660	Hsd17b4	Peroxisomal multifunctional enzyme type 2	340.644	0.235777	0.204501	1.08283	0.923509	Control	Disease
P15532	Nme1	Nucleoside diphosphate kinase A	153.257	0.235814	0.204501	1.08252	1.08252	Disease	Control
Q9EPK7	Xpo7	Exportin-7	16.8918	0.236297	0.204786	1.38523	0.721902	Control	Disease
O70251	Eef1b	Elongation factor 1-beta	84.9527	0.236669	0.204974	1.08424	1.08424	Disease	Control
Q62468	Vil1	Villin-1	581.138	0.237882	0.20589	1.07501	0.930222	Control	Disease
P24527	Lta4h	Leukotriene A-4 hydrolase	150.038	0.23933	0.20691	1.11997	1.11997	Disease	Control
A3KGB4	Tbc1d8b	TBC1 domain family member 8B	31.38	0.239396	0.20691	1.48491	0.673442	Control	Disease
Q9CXV1	Sdhd	Succinate dehydrogenase [ubiquinone] cytochrome b small subunit_ mitochondrial	29.3872	0.239528	0.20691	1.27729	0.782905	Control	Disease
Q99K41	Emilin1	EMILIN-1	22.8818	0.239773	0.206942	1.35034	1.35034	Disease	Control
Q9D4J1	Efhd1	EF-hand domain-containing protein D1	18.0089	0.240027	0.206942	1.1054	1.1054	Disease	Control
Q99LC5	Etfa	Electron transfer flavoprotein subunit alpha_ mitochondrial	346.55	0.240033	0.206942	1.05097	0.951502	Control	Disease
Q9CYN9	Atp6ap2	Renin receptor	13.0664	0.240905	0.20755	1.18631	0.842947	Control	Disease
Q80Y14	Glrx5	Glutaredoxin-related protein 5_ mitochondrial	30.8032	0.241052	0.20755	1.26749	0.78896	Control	Disease
Q9CYT6	Cap2	Adenylyl cyclase-associated protein 2	11.3319	0.241428	0.207672	1.12842	1.12842	Disease	Control
Q9JIL4	Pdzk1	Na(+)/H(+) exchange regulatory cofactor NHE-RF3	494.713	0.241506	0.207672	1.1291	0.885662	Control	Disease
Q8VCF0	Mavs	Mitochondrial antiviral-signaling protein	13.862	0.241857	0.207838	1.45198	0.688714	Control	Disease
Q8CEL2	Cfap61	Cilia- and flagella-associated protein 61	18.8203	0.242028	0.207851	1.28519	0.778094	Control	Disease
Q8BP47	Nars	Asparagine--tRNA ligase_ cytoplasmic	91.0878	0.242841	0.208413	1.16643	0.85732	Control	Disease
Q9EPU0	Upf1	Regulator of nonsense transcripts 1	47.5857	0.243519	0.208861	1.09776	1.09776	Disease	Control
Q9JHW9	Aldh1a3	Aldehyde dehydrogenase family 1 member A3	11.5396	0.244701	0.209609	1.58556	0.630691	Control	Disease
Q99J39	Mlycd	Malonyl-CoA decarboxylase_ mitochondrial	53.8856	0.244708	0.209609	1.29604	1.29604	Disease	Control
Q9CQJ8	Ndufb9	NADH dehydrogenase [ubiquinone] 1 beta subcomplex subunit 9	78.3754	0.245647	0.210278	1.09761	0.911069	Control	Disease
Q14CH1	Mocos	Molybdenum cofactor sulfurase	12.0652	0.245972	0.21033	11.5818	0.0863427	Control	Disease
Q91VW3	Sh3bgrl3	SH3 domain-binding glutamic acid-rich-like protein 3	15.8429	0.246026	0.21033	1.2815	1.2815	Disease	Control
Q9D7J9	Echdc3	Enoyl-CoA hydratase domain-containing protein 3_ mitochondrial	96.6312	0.246235	0.210373	1.11065	1.11065	Disease	Control
P32067	Ssb	Lupus La protein homolog	78.2577	0.247106	0.210952	1.14978	0.869731	Control	Disease
A6H6A4	Lrriq4	Leucine-rich repeat and IQ domain-containing protein 4	11.4813	0.247362	0.210952	1.47403	1.47403	Disease	Control
P40124	Cap1	Adenylyl cyclase-associated protein 1	169.619	0.247389	0.210952	1.08779	1.08779	Disease	Control
Q60737	Csnk2a1	Casein kinase II subunit alpha	51.6642	0.248563	0.211817	1.11504	1.11504	Disease	Control
Q9EQK5	Mvp	Major vault protein	68.0735	0.249101	0.211976	1.07563	1.07563	Disease	Control
P26149	Hsd3b2	3 beta-hydroxysteroid dehydrogenase/Delta 5-->4-isomerase type 2	82.1631	0.249283	0.211976	1.2771	0.783024	Control	Disease
Q9CX13	Cnih4	Protein cornichon homolog 4	5.8588	0.249394	0.211976	1.21335	0.824167	Control	Disease
Q9ERE7	Mesdc2	LDLR chaperone MESD	25.0006	0.249439	0.211976	1.0994	0.90959	Control	Disease
Q8K2B3	Sdha	Succinate dehydrogenase [ubiquinone] flavoprotein subunit_ mitochondrial	513.932	0.249701	0.211976	1.05095	0.951524	Control	Disease
Q91WM2	Hdhd5	Haloacid dehalogenase-like hydrolase domain-containing 5	12.8469	0.24979	0.211976	1.08664	1.08664	Disease	Control
Q9Z1T6	Pikfyve	1-phosphatidylinositol 3-phosphate 5-kinase	52.9727	0.249869	0.211976	1.2287	1.2287	Disease	Control
Q921Z5	Tnfaip8	Tumor necrosis factor alpha-induced protein 8	12.4254	0.250283	0.212191	1.68158	0.59468	Control	Disease
O35129	Phb2	Prohibitin-2	201.722	0.250461	0.212207	1.06393	0.939915	Control	Disease
Q9QXN5	Miox	Inositol oxygenase	137.712	0.250779	0.21234	1.09882	0.910064	Control	Disease
Q8VDD5	Myh9	Myosin-9	1320.81	0.251005	0.21239	1.18482	1.18482	Disease	Control
Q8BGS2	Bola2	BolA-like protein 2	5.9071	0.251158	0.21239	1.38364	0.722733	Control	Disease
P62334	Psmc6	26S protease regulatory subunit 10B	87.4492	0.251746	0.212571	1.18535	1.18535	Disease	Control
P70158	Smpdl3a	Acid sphingomyelinase-like phosphodiesterase 3a	12.1267	0.251827	0.212571	1.24966	0.800217	Control	Disease
Q3UN02	Lclat1	Lysocardiolipin acyltransferase 1	5.5602	0.251968	0.212571	1.09702	0.911556	Control	Disease
P54869	Hmgcs2	Hydroxymethylglutaryl-CoA synthase_ mitochondrial	153.089	0.252013	0.212571	1.14285	0.875006	Control	Disease
Q9Z2X1	Hnrnpf	Heterogeneous nuclear ribonucleoprotein F	112.252	0.253245	0.213474	1.16771	1.16771	Disease	Control
P62748	Hpcal1	Hippocalcin-like protein 1	62.2066	0.253695	0.213718	1.25421	0.797314	Control	Disease
Q9CZ28	Snf8	Vacuolar-sorting protein SNF8	6.0848	0.25407	0.213897	1.20013	0.833246	Control	Disease
P51150	Rab7a	Ras-related protein Rab-7a	140.075	0.254398	0.214037	1.09873	1.09873	Disease	Control
Q9Z2Z6	Slc25a20	Mitochondrial carnitine/acylcarnitine carrier protein	87.2783	0.254726	0.21407	1.46528	1.46528	Disease	Control
P62196	Psmc5	26S protease regulatory subunit 8	115.939	0.254759	0.21407	1.0856	1.0856	Disease	Control
Q7TT45	Rragd	Ras-related GTP-binding protein D	11.5001	0.254991	0.214129	1.0862	0.920641	Control	Disease
O08585	Clta	Clathrin light chain A	43.6286	0.255851	0.214696	1.33083	1.33083	Disease	Control
Q3TQQ9	N/A	Uncharacterized protein C1orf112 homolog	18.1298	0.25599	0.214696	1.18369	0.844817	Control	Disease
E9PV24	Fga	Fibrinogen alpha chain	148.62	0.256696	0.215152	1.39231	1.39231	Disease	Control
P62849	Rps24	40S ribosomal protein S24	42.8679	0.258135	0.216222	1.16982	0.854834	Control	Disease
A6H603	Nwd1	NACHT domain- and WD repeat-containing protein 1	34.2658	0.258461	0.216343	1.29643	0.771351	Control	Disease
O88700	Blm	Bloom syndrome protein homolog	22.087	0.258606	0.216343	1.12371	1.12371	Disease	Control
Q6P542	Abcf1	ATP-binding cassette sub-family F member 1	63.1519	0.258945	0.216462	1.20739	1.20739	Disease	Control
Q80W21	Gstm7	Glutathione S-transferase Mu 7	134.619	0.259389	0.216462	1.24574	1.24574	Disease	Control
Q91X52	Dcxr	L-xylulose reductase	108.275	0.259436	0.216462	1.151	0.868806	Control	Disease
Q61425	Hadh	Hydroxyacyl-coenzyme A dehydrogenase_ mitochondrial	308.48	0.259684	0.216462	1.19744	0.835112	Control	Disease
Q91YP2	Nln	Neurolysin_ mitochondrial	17.3921	0.259736	0.216462	1.07768	1.07768	Disease	Control
O35593	Psmd14	26S proteasome non-ATPase regulatory subunit 14	5.3698	0.259827	0.216462	1.27424	0.784785	Control	Disease
P02469	Lamb1	Laminin subunit beta-1	28.8314	0.259891	0.216462	1.37633	1.37633	Disease	Control
Q8R2N1	Aqp3	Aquaporin-3	14.1274	0.260162	0.216551	1.02418	1.02418	Disease	Control
P50518	Atp6v1e1	V-type proton ATPase subunit E 1	165.394	0.260392	0.21657	1.08198	0.924234	Control	Disease
Q9CXI5	Manf	Mesencephalic astrocyte-derived neurotrophic factor	19.2765	0.260606	0.21657	1.43124	0.698693	Control	Disease
Q3URE1	Acsf3	Acyl-CoA synthetase family member 3_ mitochondrial	73.9781	0.260686	0.21657	1.05084	0.951617	Control	Disease
P17427	Ap2a2	AP-2 complex subunit alpha-2	266.532	0.260838	0.21657	1.09804	1.09804	Disease	Control
Q9DB20	Atp5o	ATP synthase subunit O_ mitochondrial	231.474	0.261044	0.216606	1.10806	0.902481	Control	Disease
Q8BKX6	Smg1	Serine/threonine-protein kinase SMG1	18.9358	0.261519	0.216864	1.08526	0.921437	Control	Disease
O88668	Creg1	Protein CREG1	6.0372	0.261936	0.216867	1.52079	0.657553	Control	Disease
Q3UMR5	Mcu	Calcium uniporter protein_ mitochondrial	5.3606	0.261951	0.216867	1.4697	0.680412	Control	Disease
Q6ZWV3	Rpl10	60S ribosomal protein L10	106.921	0.262263	0.216867	1.15206	0.868009	Control	Disease
Q91V64	Isoc1	Isochorismatase domain-containing protein 1	43.2297	0.262287	0.216867	1.10321	1.10321	Disease	Control
Q6UJY2	Slc9c1	Sodium/hydrogen exchanger 10	5.6375	0.26234	0.216867	1.28759	0.776643	Control	Disease
P07724	Alb	Serum albumin	896.205	0.263716	0.217868	1.06405	1.06405	Disease	Control
Q8K1R3	Pnpt1	Polyribonucleotide nucleotidyltransferase 1_ mitochondrial	28.187	0.26439	0.218259	1.17526	0.850874	Control	Disease
Q5SX39	Myh4	Myosin-4	47.1094	0.264518	0.218259	1.19327	0.83803	Control	Disease
P49429	Hpd	4-hydroxyphenylpyruvate dioxygenase	58.579	0.26581	0.219056	1.15702	1.15702	Disease	Control
Q9JME5	Ap3b2	AP-3 complex subunit beta-2	22.6582	0.265815	0.219056	1.1244	1.1244	Disease	Control
P27664	Pde6a	Rod cGMP-specific 3'_5'-cyclic phosphodiesterase subunit alpha	12.5534	0.266162	0.219206	1.19958	0.833627	Control	Disease
P52624	Upp1	Uridine phosphorylase 1	18.4986	0.267344	0.22002	1.08682	0.920117	Control	Disease
Q7TMS5	Abcg2	ATP-binding cassette sub-family G member 2	170.878	0.267706	0.22002	1.06484	0.939112	Control	Disease
Q91W50	Csde1	Cold shock domain-containing protein E1	16.5872	0.267721	0.22002	1.15073	0.869017	Control	Disease
Q91WU5	As3mt	Arsenite methyltransferase	88.5418	0.267813	0.22002	1.1242	1.1242	Disease	Control
Q8CGB6	Tns2	Tensin-2	12.2705	0.268474	0.220425	1.12346	1.12346	Disease	Control
Q9CZM2	Rpl15	60S ribosomal protein L15	49.462	0.268986	0.220447	1.05897	0.944316	Control	Disease
Q9R092	Hsd17b6	17-beta-hydroxysteroid dehydrogenase type 6	57.2092	0.269051	0.220447	1.14462	0.873651	Control	Disease
Q8VEA4	Chchd4	Mitochondrial intermembrane space import and assembly protein 40	43.4329	0.269155	0.220447	1.09215	0.915628	Control	Disease
Q91VW5	Golga4	Golgin subfamily A member 4	39.7217	0.269339	0.220447	1.18934	1.18934	Disease	Control
Q99KJ8	Dctn2	Dynactin subunit 2	99.1026	0.26936	0.220447	1.14393	1.14393	Disease	Control
Q8CAQ8	Immt	MICOS complex subunit Mic60	578.288	0.269497	0.220447	1.09802	0.910727	Control	Disease
Q9WUM3	Coro1b	Coronin-1B	31.6062	0.269942	0.220675	1.10043	0.908739	Control	Disease
Q9CPR4	Rpl17	60S ribosomal protein L17	47.0585	0.270274	0.22081	1.06977	0.934778	Control	Disease
Q8BFR1	Zc3hav1l	Zinc finger CCCH-type antiviral protein 1-like	13.9224	0.271089	0.221227	1.13537	0.880767	Control	Disease
P19157	Gstp1	Glutathione S-transferase P 1	121.024	0.271187	0.221227	1.04628	1.04628	Disease	Control
Q9WTX8	Mad1l1	Mitotic spindle assembly checkpoint protein MAD1	11.9608	0.271285	0.221227	1.07245	1.07245	Disease	Control
P20801	Tnnc2	Troponin C_ skeletal muscle	33.6107	0.271569	0.221231	1.36365	0.733325	Control	Disease
Q60790	Rasa3	Ras GTPase-activating protein 3	5.4849	0.271623	0.221231	1.1518	1.1518	Disease	Control
Q80UZ0	Fgd5	FYVE_ RhoGEF and PH domain-containing protein 5	5.9687	0.272198	0.221563	1.09332	0.914641	Control	Disease
P56393	Cox7b	Cytochrome c oxidase subunit 7B_ mitochondrial	14.2356	0.273639	0.222599	1.10904	0.901678	Control	Disease
P68373	Tuba1c	Tubulin alpha-1C chain	391.815	0.273934	0.222703	1.46435	0.682897	Control	Disease
Q8BP92	Rcn2	Reticulocalbin-2	17.3778	0.274277	0.222844	1.32984	0.751971	Control	Disease
Q4KWH5	Plch1	1-phosphatidylinositol 4_5-bisphosphate phosphodiesterase eta-1	16.3234	0.274592	0.222964	1.12431	0.889434	Control	Disease
Q8BMJ2	Lars	Leucine--tRNA ligase_ cytoplasmic	5.6387	0.2753	0.223402	7.65118	0.130699	Control	Disease
Q99JB2	Stoml2	Stomatin-like protein 2_ mitochondrial	50.7219	0.275482	0.223413	1.09318	1.09318	Disease	Control
P70195	Psmb7	Proteasome subunit beta type-7	11.4154	0.275874	0.223594	1.24192	0.805202	Control	Disease
Q9CPW4	Arpc5	Actin-related protein 2/3 complex subunit 5	48.1618	0.276131	0.223606	1.19592	1.19592	Disease	Control
Q76I79	Ssh1	Protein phosphatase Slingshot homolog 1	5.6181	0.276503	0.223606	1.76485	0.566619	Control	Disease
Q8VDR9	Dock6	Dedicator of cytokinesis protein 6	23.2244	0.276543	0.223606	1.13185	0.883508	Control	Disease
Q9JLT2	Treh	Trehalase	16.6042	0.276596	0.223606	1.29042	0.774941	Control	Disease
Q9JKM7	Rab37	Ras-related protein Rab-37	31.0216	0.276732	0.223606	1.11554	1.11554	Disease	Control
Q9QXS6	Dbn1	Drebrin	5.9159	0.279493	0.225699	1.18362	0.844868	Control	Disease
P01942	Hba	Hemoglobin subunit alpha	164.003	0.280076	0.226032	1.12123	0.891877	Control	Disease
Q9R111	Gda	Guanine deaminase	18.0659	0.280376	0.226039	1.44695	0.691111	Control	Disease
Q8BFR5	Tufm	Elongation factor Tu_ mitochondrial	421.661	0.280424	0.226039	1.08396	0.922544	Control	Disease
P63030	Mpc1	Mitochondrial pyruvate carrier 1	49.7612	0.281216	0.226319	1.12604	0.888067	Control	Disease
Q9CR98	Fam136a	Protein FAM136A	6.1896	0.281339	0.226319	3.00516	0.332761	Control	Disease
Q9EPN1	Nbea	Neurobeachin	36.1169	0.281358	0.226319	1.26137	1.26137	Disease	Control
P62880	Gnb2	Guanine nucleotide-binding protein G(I)/G(S)/G(T) subunit beta-2	125.99	0.281455	0.226319	1.16432	1.16432	Disease	Control
Q6ZWU9	Rps27	40S ribosomal protein S27	29.1213	0.282151	0.226741	1.06302	1.06302	Disease	Control
Q6ZQ93	Usp34	Ubiquitin carboxyl-terminal hydrolase 34	22.4602	0.283226	0.227463	1.21566	0.822596	Control	Disease
Q3U1T3	Brms1l	Breast cancer metastasis-suppressor 1-like protein	12.8958	0.283392	0.227463	1.97914	0.50527	Control	Disease
Q8R1G2	Cmbl	Carboxymethylenebutenolidase homolog	121.489	0.284405	0.228056	1.27778	0.782605	Control	Disease
Q9QXX4	Slc25a13	Calcium-binding mitochondrial carrier protein Aralar2	304.142	0.284475	0.228056	1.08526	1.08526	Disease	Control
Q8K448	Abca5	ATP-binding cassette sub-family A member 5	11.5942	0.284806	0.228183	1.78208	0.561141	Control	Disease
Q3UEB3	Puf60	Poly(U)-binding-splicing factor PUF60	5.5079	0.285269	0.228272	1.28703	0.776985	Control	Disease
Q8BKC5	Ipo5	Importin-5	16.8394	0.28533	0.228272	1.25612	1.25612	Disease	Control
Q9DC70	Ndufs7	NADH dehydrogenase [ubiquinone] iron-sulfur protein 7_ mitochondrial	71.5835	0.285434	0.228272	1.05273	0.949913	Control	Disease
Q8R0F8	Fahd1	Acylpyruvase FAHD1_ mitochondrial	82.8441	0.286841	0.229084	1.08616	0.920675	Control	Disease
Q9QXD1	Acox2	Peroxisomal acyl-coenzyme A oxidase 2	256.894	0.28693	0.229084	1.15696	1.15696	Disease	Control
Q64511	Top2b	DNA topoisomerase 2-beta	88.1654	0.286967	0.229084	1.07044	1.07044	Disease	Control
P09671	Sod2	Superoxide dismutase [Mn]_ mitochondrial	158.268	0.287191	0.229111	1.31827	0.758569	Control	Disease
D3Z7P3	Gls	Glutaminase kidney isoform_ mitochondrial	161.446	0.287459	0.229111	1.07543	0.929859	Control	Disease
P61922	Abat	4-aminobutyrate aminotransferase_ mitochondrial	317.755	0.287761	0.229111	1.1129	0.898554	Control	Disease
Q3TMH2	Scrn3	Secernin-3	5.5016	0.287944	0.229111	1.14328	0.87468	Control	Disease
Q8BV79	Trank1	TPR and ankyrin repeat-containing protein 1	22.2764	0.287978	0.229111	1.27502	0.784304	Control	Disease
A2RT91	Ankar	Ankyrin and armadillo repeat-containing protein	11.2984	0.288037	0.229111	1.08212	0.924108	Control	Disease
Q7TNP2	Ppp2r1b	Serine/threonine-protein phosphatase 2A 65 kDa regulatory subunit A beta isoform	73.0212	0.288966	0.229712	1.10309	1.10309	Disease	Control
P46061	Rangap1	Ran GTPase-activating protein 1	11.5221	0.289483	0.22991	1.20329	0.831057	Control	Disease
C0HKE1	Hist1h2ab	Histone H2A type 1-B	74.4656	0.289789	0.22991	1.18199	1.18199	Disease	Control
Q9D1R1	Tmem126b	Complex I assembly factor TMEM126B_ mitochondrial	11.683	0.290006	0.22991	1.08087	1.08087	Disease	Control
Q6R0H7	Gnas	Guanine nucleotide-binding protein G(s) subunit alpha isoforms XLas	170.449	0.290035	0.22991	1.1841	1.1841	Disease	Control
P03958	Ada	Adenosine deaminase	5.7053	0.290082	0.22991	1.21354	1.21354	Disease	Control
Q99JI6	Rap1b	Ras-related protein Rap-1b	105.752	0.291623	0.230874	1.05707	0.94601	Control	Disease
P97370	Atp1b3	Sodium/potassium-transporting ATPase subunit beta-3	12.8369	0.291646	0.230874	1.28215	0.779941	Control	Disease
P26638	Sars	Serine--tRNA ligase_ cytoplasmic	122.352	0.292879	0.23155	1.10626	1.10626	Disease	Control
Q6DFW4	Nop58	Nucleolar protein 58	11.6566	0.292891	0.23155	4.09026	0.244484	Control	Disease
P61082	Ube2m	NEDD8-conjugating enzyme Ubc12	33.3958	0.293025	0.23155	1.10661	1.10661	Disease	Control
Q9CVB6	Arpc2	Actin-related protein 2/3 complex subunit 2	130.59	0.294055	0.232226	1.09785	1.09785	Disease	Control
P62960	Ybx1	Nuclease-sensitive element-binding protein 1	57.9179	0.294401	0.232361	1.44526	0.691915	Control	Disease
P53026	Rpl10a	60S ribosomal protein L10a	53.5808	0.294583	0.232366	1.07235	1.07235	Disease	Control
P83882	Rpl36a	60S ribosomal protein L36a	18.9103	0.29512	0.232651	1.12197	1.12197	Disease	Control
P28474	Adh5	Alcohol dehydrogenase class-3	163.454	0.296557	0.233486	1.14311	0.874803	Control	Disease
P02301	H3f3c	Histone H3.3C	130.24	0.296574	0.233486	1.15132	0.86857	Control	Disease
P49935	Ctsh	Pro-cathepsin H	84.4692	0.296708	0.233486	1.14886	1.14886	Disease	Control
P35700	Prdx1	Peroxiredoxin-1	245.542	0.296893	0.233494	1.06671	0.937462	Control	Disease
Q9D8B4	Ndufa11	NADH dehydrogenase [ubiquinone] 1 alpha subcomplex subunit 11	33.421	0.29799	0.234218	1.0728	0.932142	Control	Disease
Q80XE1	Ric8b	Synembryn-B	12.6178	0.298263	0.234271	1.10384	0.905931	Control	Disease
P47876	Igfbp1	Insulin-like growth factor-binding protein 1	10.6956	0.298412	0.234271	1.4344	1.4344	Disease	Control
O89026	Robo1	Roundabout homolog 1	34.1995	0.29864	0.234312	1.36389	0.733196	Control	Disease
Q9WUR2	Eci2	Enoyl-CoA delta isomerase 2_ mitochondrial	85.7133	0.299164	0.234431	1.11753	0.894828	Control	Disease
Q9CXJ4	Abcb8	ATP-binding cassette sub-family B member 8_ mitochondrial	78.7572	0.299262	0.234431	1.07492	1.07492	Disease	Control
Q497L8	Slc22a16	Solute carrier family 22 member 16	11.9415	0.299322	0.234431	1.17868	1.17868	Disease	Control
Q9DAR7	Dcps	m7GpppX diphosphatase	56.1616	0.299843	0.234612	1.10114	1.10114	Disease	Control
P60229	Eif3e	Eukaryotic translation initiation factor 3 subunit E	56.5402	0.299994	0.234612	1.0834	0.92302	Control	Disease
Q61655	Ddx19a	ATP-dependent RNA helicase DDX19A	5.7554	0.300084	0.234612	2.67273	0.374149	Control	Disease
Q80UU9	Pgrmc2	Membrane-associated progesterone receptor component 2	54.4056	0.300336	0.23467	1.10327	1.10327	Disease	Control
P46471	Psmc2	26S protease regulatory subunit 7	114.621	0.301086	0.235118	1.07531	0.929968	Control	Disease
Q4VAE3	Tmem65	Transmembrane protein 65	11.6694	0.301468	0.235277	1.05927	0.944049	Control	Disease
Q99N96	Mrpl1	39S ribosomal protein L1_ mitochondrial	29.8844	0.30245	0.235905	1.20114	0.832545	Control	Disease
[truncated: 1,199 more rows]

## Sheet: S2.3
Table S2.3: List of all proteins quantified by discovery proteomics in the kidneys of Sle123 compared to control mice at 36 weeks
[truncated: 3,298 more rows]

[truncated: 1 more sheets: S2.4]
