# Supplementary material for: Proteomic analysis in lupus mice identifies Coronin-1A as a potential biomarker for lupus nephritis
Source: Arthritis Res Ther. 2020 Jun 18;22:147. doi: 10.1186/s13075-020-02236-6 (PMC7301983; doi:10.1186/s13075-020-02236-6)
Supplement: Supplementary file 3 — Additional file 3. List of significantly enriched KEGG pathways identified by pathway analysis of discovery proteomic data at each time. Table S3.1: List of significantly enriched KEGG pathways at 12 weeks. Table S3.2: List of significantly enriched KEGG pathways at 24 weeks. Table S3.3: List of significantly enriched KEGG pathways at 36 weeks. [file 13075_2020_2236_MOESM3_ESM.xlsx]

## Sheet: S3.1
Table S3.1: List of significantly enriched KEGG pathways at 12 weeks
KEGG pathway	KEGG ID	Hits	p-value	FDR	Genes
Metabolic pathways	mmu01100	483	1.44971e-62	1.92313e-61	P54071, Q8BW75, Q61493, Q9QX60, Q8CHP8, Q91YI0, Q8BMS4, Q7TSV4, Q78JT3, D3Z7P3, Q8BMS1, O08528, Q8K2B3, O09174, O09173, O35490, O09172, Q9JHU9, P57746, Q91ZJ5, Q9R092, Q3U5Q7, P12787, Q9Z2V4, Q9D892, P16125, Q9ERS2, Q9ESW4, Q5SWU9, Q811B1, Q921H8, Q9DCD0, Q8CHR6, Q9D1A2, P97494, Q71RI9, Q64176, Q8CAY6, Q99LY9, Q99L60, P24527, O35083, O35728, Q8K0C4, Q9DCC4, Q99JP7, P50518, O54749, Q60759, P50516,…
Biosynthesis of antibiotics	mmu01130	144	4.12643e-52	5.47395e-51	P54071, Q8CHP8, Q91YI0, Q7TSV4, Q8BMS1, P47857, P47856, P70695, Q64737, Q9CYR6, Q5SUR0, O08528, Q8QZT1, Q9D0F9, Q8K2B3, Q99JF5, Q9JHU9, P53395, Q91Y97, P58044, Q9CXV1, P17710, Q91ZJ5, Q8CFA2, Q8VCH0, Q9Z2V4, P54822, Q8R1G2, Q99K85, Q91ZA3, P09411, P16125, Q99JW2, Q9DBF1, Q8JZK9, Q9D2G2, Q9QXG4, Q9CWJ9, Q99MN9, Q8K157, P09041, Q9WUR9, Q9DCL9, Q9CZU6, Q8VDG7, P28474, Q921H8, Q9DCD0, P00342, Q91V92,…
Carbon metabolism	mmu01200	85	6.31871e-35	8.38214e-34	Q99KI0, P54071, Q8CHP8, Q9EQ20, Q8BMS1, Q60597, Q8VC30, P47857, P26443, Q9D1I5, P70695, P45952, O08528, Q8QZT1, Q8K2B3, O70250, Q91Y97, Q9CXV1, P17710, Q9CS42, Q9Z2I8, Q8CFA2, P17182, P17751, Q99NB1, P06745, P17183, P70404, Q99K85, Q05920, Q9CZB0, P06801, Q91ZA3, P09411, Q07417, Q9QXG4, Q9D2G2, Q99MN9, P09041, Q8BMF4, P50431, Q9CZU6, P28474, Q9Z2I9, Q9DCD0, Q8BMF3, P52480, Q9D7G0, Q9DBM2, O08749,…
Oxidative phosphorylation	mmu00190	94	4.12867e-34	5.47693e-33	Q9D8B4, Q80SY3, Q91VM9, Q9CQ75, Q06185, P56392, P56391, Q62425, Q9DCJ5, Q91YT0, Q9CQH3, Q8BMC1, Q9DCS9, Q9Z1P6, Q8K2B3, Q9D3D9, Q91WD5, Q8K3J1, P00397, P03921, P52503, Q9CXV1, P57746, P97450, P56480, Q7TMF3, Q9CQJ8, P62814, P12787, P00416, P56382, Q9D855, Q9CZB0, Q91VR2, Q9CQC7, P51863, P99028, Q9ERS2, Q9D1K2, O35683, Q9CQZ5, Q9DCX2, Q9D6J6, Q9D6J5, Q9CQZ6, Q9DCT2, P03930, Q9Z1W8, Q9CPP6, Q64436,…
Parkinson's disease	mmu05012	91	4.78489e-28	6.34745e-27	Q9D8B4, Q60930, P31254, Q9CQ75, Q60931, Q60932, P56392, P56391, Q62425, Q9DCJ5, Q91YT0, Q9CQH3, Q9DCS9, Q9JIY5, P62897, Q9Z1P6, Q8K2B3, Q02053, Q9D3D9, Q91WD5, Q8K3J1, P00397, P03921, P52503, Q9CXV1, P68037, P97450, P56480, Q7TMF3, Q9CQJ8, P12787, P00416, Q99KR7, P56382, Q9D855, Q9CZB0, Q91VR2, Q9CQC7, P00015, Q9ERS2, P99028, Q9DC51, O35683, Q9DCX2, Q9CQZ5, Q9D6J6, Q9D6J5, Q9CQZ6, Q9DCT2, P03930,…
Alzheimer's disease	mmu05010	94	8.33391e-23	1.10554e-21	Q9D8B4, Q9CQ75, Q9JHR7, P0DP26, P56392, P56391, Q62425, Q9DCJ5, Q91YT0, Q9CQH3, P49615, Q9DCS9, O08529, P62897, Q9Z1P6, Q8K2B3, P08226, Q9D3D9, Q91WD5, Q8K3J1, P00397, P12023, P52503, Q9CXV1, Q8VBW6, P97450, P56480, Q7TMF3, P70444, Q9Z2B5, Q9CQJ8, P12787, P00416, P56382, Q9D855, Q9CZB0, O89110, Q91VR2, Q9CQC7, P00015, P99028, Q9ERS2, Q61160, P11881, O35683, Q9CQZ5, Q9DCX2, Q9D6J6, Q9D6J5, P21279,…
Ribosome	mmu03010	82	2.9434e-22	3.90459e-21	P62270, P61514, Q9D1R9, P62751, P63323, Q9CQR2, P35980, P61358, Q9DB15, P53026, Q9CPR4, P62754, P63325, P12970, P62274, P35979, P62281, P47911, P14131, P62858, P62267, P62855, P62717, P62264, O35972, P47955, Q9D8E6, P62852, Q9D1N9, P67984, P62911, Q9CZM2, P14115, P97351, Q9JJI8, P62918, P83882, P99027, P19253, Q8BP67, P61255, Q80ZK0, P51410, O09167, P62862, Q9CXW4, Q9D7N3, P27659, P97461, P62900,…
Huntington's disease	mmu05016	97	2.92289e-20	3.87739e-19	Q9D8B4, Q60930, Q9CQ75, Q60931, Q60932, Q8VD75, Q9CQH3, Q9DCS9, Q8K2B3, P40630, P52503, Q9CXV1, P97450, Q7TMF3, P12787, P08228, Q9ERS2, O35683, Q9D6J6, Q07813, Q9D6J5, Q9DCT2, P03930, Q9DB77, Q9CQ54, P19536, O08788, O09111, Q03265, Q9DBG3, P00405, P42859, Q9CXZ1, Q3UIU2, Q99LY9, P09671, Q9CQ69, Q9CQQ7, Q8R1I1, Q6IRU5, Q9CR21, P56392, P56391, Q62425, Q9DCJ5, Q91YT0, P62897, Q9Z1P6, Q9D3D9, Q8K3J1,…
Valine, leucine and isoleucine degradation	mmu00280	43	1.65935e-19	2.20122e-18	Q9D0K2, Q921H8, Q9EQ20, Q9DBM2, O08749, Q8BMS1, Q9D2R0, P50136, Q9D1I5, Q99MR8, P38060, P45952, P47740, Q8QZT1, O35855, Q8CAY6, Q9CZS1, P53395, Q9D7B6, Q3ULD5, Q8BH95, Q9JLJ2, Q3URE1, O08756, Q6P3A8, P54869, Q61425, Q8VCH0, Q9DBL1, Q9JHI5, Q9JLZ3, Q91ZA3, Q99JY0, Q07417, Q99L13, Q9DBF1, Q8JZK9, Q99MN9, Q8QZS1, P61922, P16332, Q8BWT1, P47738
Glycolysis / Gluconeogenesis	mmu00010	47	1.45631e-18	1.93188e-17	P52480, P00342, Q7TSV4, P00329, O08749, P47857, Q9D051, P12382, P15327, P70695, O08528, P47740, Q9D0F9, Q9JHW9, O70250, Q9CZS1, Q91Y97, P17710, Q9JLJ2, Q9WUA3, Q8BH04, Q9JII6, Q9Z2V4, Q99NB1, P17751, P17182, P06745, P06151, P35576, Q9DBJ1, P17183, P16125, P09411, P05064, P05063, Q9DBF1, Q9QXD6, Q9QXG4, P53657, Q8K157, P21550, P09041, Q8BMF4, P28474, P47738, P35486, P16858
Pyruvate metabolism	mmu00620	33	8.27549e-17	1.44329e-15	P52480, Q8BMF3, P00342, O08749, Q9DBK0, Q91Z53, Q9D051, P14152, P47740, P08249, Q8QZT1, Q8CAY6, Q9CZS1, Q99KB8, Q9JLJ2, Q9CPU0, Q8BH04, Q9Z2V4, Q99NB1, P06151, Q05920, P06801, P97807, P16125, Q9DBF1, Q9QXG4, P53657, P56375, P56376, Q5SWU9, Q8BMF4, P47738, P35486
Non-alcoholic fatty liver disease (NAFLD)	mmu04932	75	5.9648e-15	7.9492e-14	Q9D8B4, Q9CQ75, P56392, P56391, Q62425, Q9DCJ5, Q91YT0, Q9CQH3, Q9DCS9, P62897, Q8K2B3, Q9Z1P6, Q91WD5, Q8K3J1, Q9R078, P00397, P52503, Q9CXV1, Q7TMF3, P70444, Q9Z2B5, Q9CQJ8, P12787, P00416, P63001, Q9D855, Q60823, Q9CZB0, O89110, Q6ZWX6, Q9CQC7, P00015, Q9ERS2, P99028, O35683, Q9CQZ5, Q9D6J6, Q9D6J5, Q07813, Q9CQZ6, Q9DCT2, Q9CPP6, P19783, Q9D0M3, Q9DB77, O35099, Q9CQ54, P19536, Q9CZ13, O09111,…
Propanoate metabolism	mmu00640	25	1.82164e-14	2.41585e-13	Q8BH95, P00342, Q9EQ20, Q9Z2I8, Q99J39, Q9DBM2, Q8BMS1, Q99NB1, P06151, Q9WUM5, Q9D1I5, Q91ZA3, P16125, Q9QXG4, P45952, Q8QZT1, Q99MN9, Q14DH7, Q8QZS1, P61922, Q8CAY6, P16332, Q5SWU9, Q9Z2I9, Q9D9V3
Biosynthesis of amino acids	mmu01230	46	3.93097e-14	5.21361e-13	Q99KI0, O08691, P54071, P52480, P15105, Q91YI0, Q9D7G0, P28271, P47857, P12382, O88844, P16460, O35855, O70250, Q91Y97, Q3THS6, Q9CS42, P05201, P05202, Q9WUA3, P17751, P17182, Q9DCC4, P70404, Q9DBJ1, P17183, Q99K85, Q05920, P09411, P05064, P05063, Q99JW2, Q93092, Q61753, Q99LB6, P53657, Q9D6R2, P40142, P21550, P16331, Q91WT9, Q8VCN5, P09041, P50431, Q9CZU6, P16858
Fatty acid degradation	mmu00071	35	6.34323e-14	8.40994e-13	Q921H8, P51174, P00329, P42125, Q9DBM2, Q8BMS1, P45952, P47740, Q8QZT1, P50544, Q8CAY6, Q9CZS1, Q9EPL9, Q8BH95, Q9JLJ2, O35728, Q61425, Q8VCH0, P41216, Q9DBL1, Q9R0H0, Q8JZR0, Q99JY0, Q91WL5, Q07417, Q60759, Q9WUR2, Q9DBF1, Q924X2, O88833, P52825, P97742, Q8BWT1, P47738, P28474
Peroxisome	mmu04146	48	1.10109e-13	1.46094e-12	Q921H8, P54071, Q99J39, Q9DCM2, Q9DBM2, Q9R0A0, Q922J9, P35700, P34914, O35488, Q9QXD1, O35386, P38060, Q8C0I1, Q99MS3, O88844, Q9D826, O09174, P32020, Q9WV68, P47934, Q9EPL9, P24270, Q00519, P09671, P55096, Q9DCN1, P11930, P42925, O35459, Q99MZ7, P18894, Q8VCH0, P41216, Q8VCI5, P08228, Q9QXE0, Q9R0H0, Q8JZR0, Q9WUR2, P19258, Q9DC50, P99029, Q99LB2, P51660, P58137, Q9NYQ2, Q99P30
Citrate cycle (TCA cycle)	mmu00020	27	1.15169e-13	1.52722e-12	Q99KI0, P54071, O08749, P28271, Q60597, Q91V92, Q9WUM5, Q9D051, P14152, P08249, O88844, Q8K2B3, Q9CXV1, Q9Z2I8, Q8BH04, Q9Z2V4, P70404, Q05920, Q9CZB0, P97807, Q9D2G2, Q9D6R2, Q9CQA3, Q8BMF4, Q9CZU6, Q9Z2I9, P35486
Proteasome	mmu03050	33	1.17958e-13	1.56408e-12	P61290, Q9D8W5, Q99JI4, Q9Z2U1, P62196, Q9Z2U0, Q3TXS7, Q9CX56, O35226, O35593, Q9R1P0, Q9QUM9, Q9R1P1, Q9R1P4, Q9R1P3, Q8VDM4, O88685, P46471, P97372, P26516, O70435, P97371, O55234, P14685, Q8BG32, Q9WVJ2, O09061, P99026, P54775, P62334, Q60692, P62192, P49722
Glutathione metabolism	mmu00480	36	1.38675e-12	1.83965e-11	P54071, Q9DCD0, P10648, Q9DCM2, P10649, P97494, P47791, Q99L20, P97449, P30115, P46425, O09131, O88844, P19639, Q91VS7, O09172, Q00612, P11352, P51855, Q9CPY7, P19157, P24472, Q9D7X8, Q9CQU0, Q9CPU4, P97355, P46412, Q80W21, P15626, Q99JP7, Q61133, P48774, O70325, Q60928, Q64471, Q8K010
Glycine, serine and threonine metabolism	mmu00260	28	6.94922e-11	9.21856e-10	O70423, Q8BW75, Q91WK5, Q64133, O88986, O08749, Q91W43, Q91Z53, P15327, Q9D826, O35490, O70250, Q3UEG6, Q9QZX7, Q8CFA2, Q8BJ64, P18894, Q9DBJ1, Q99LB7, Q99K85, Q61753, Q9DBF1, Q9D964, O35969, Q8VCN5, Q91WT9, Q9DBT9, P50431
Glyoxylate and dicarboxylate metabolism	mmu00630	23	1.10754e-10	1.46923e-09	Q99KI0, Q91WK5, Q8CHP8, P15105, Q8CFA2, Q8K4H1, P28271, O08749, Q91W43, Q91Z53, Q91ZA3, Q9D1I5, P14152, Q9DCU9, P08249, Q8QZT1, Q99MN9, P16332, Q8CAY6, P50431, Q9CZU6, P24270, Q9NYQ2
Fatty acid metabolism	mmu01212	32	1.49339e-10	1.98108e-09	Q921H8, P51174, O35448, Q9DBM2, Q8BMS1, O88531, Q9CY27, O70503, Q8R3F5, P45952, Q8QZT1, P50544, Q8CAY6, Q9EPL9, Q9DCS3, Q8BH95, Q9D404, Q99MZ7, Q61425, P41216, Q8VCH0, Q9DBL1, Q9R0H0, Q8JZR0, Q07417, Q99JY0, Q924X2, Q5SWU9, P52825, P19096, P97742, Q8BWT1
Butanoate metabolism	mmu00650	21	1.64952e-09	2.18819e-08	Q8BH95, Q9D0K2, Q91VA0, P54869, Q61425, Q9DBM2, Q9D2R0, Q8BMS1, Q07417, P38060, Q8JZK9, Q8QZT1, Q80XN0, Q8K0L3, P61922, Q3UNX5, Q8CAY6, Q8BWF0, Q91YP0, Q8BGA8, Q8JZV9
Protein processing in endoplasmic reticulum	mmu04141	65	2.30711e-08	3.06053e-07	Q9WTX5, Q01405, Q61335, P63017, P35564, Q9CZ44, P61079, Q99PL5, Q9D0F3, O08529, Q9QYJ0, O54734, Q9JKR6, Q9D662, P46978, Q3TDQ1, Q9Z2B5, Q922R8, P11499, Q9CQS8, Q6ZWX6, P27773, P54726, Q3TZ89, P57759, P54728, Q9CQC9, Q91YW3, Q07813, Q99KV1, P23927, P36536, Q01853, Q62186, O35099, P08113, P17879, P63037, P17156, P27612, Q9QZM0, Q8BU14, Q9DBG6, P07901, P14211, O08795, Q8BHN3, Q9CY50, P09103, Q9WUQ2,…
Bacterial invasion of epithelial cells	mmu05100	38	3.14698e-08	4.17465e-07	Q8VI36, O55222, P49817, Q60598, P42209, P42208, Q8BZ98, P84096, Q68FD5, Q9JLQ0, Q02248, Q9QUI0, P59999, Q9CVB6, P60766, P09055, Q9R1T4, Q9D898, Q9CPW4, Q80UG5, O08585, P63001, P39054, P09803, P39053, Q9JM76, Q61301, Q64727, P11276, Q8C1B7, Q9WV32, P60710, Q6IRU5, P22682, P47941, Q64010, Q9R0Q6, P26231
Spliceosome	mmu03040	54	6.62863e-08	8.79328e-07	P61979, Q922U1, P63017, Q921M3, Q80W14, Q9WV02, Q9QXA5, P62996, Q8JZX4, P62320, O35286, Q9D0W5, Q91VC3, O08583, Q9CQ49, P49312, Q99NB9, Q6PDM2, Q9D0E1, P62315, P62317, Q8QZY9, Q8BL97, P27048, P62311, Q8CGF7, Q62189, Q3TWW8, Q62093, Q9D883, P62305, Q99PV0, P17879, P62307, O35900, P17156, Q99KP6, Q9Z1N5, Q8K4Z5, P62309, Q8BG05, Q62376, O35326, Q3UEB3, Q6P4T2, P26369, Q6ZWM4, P16627, P60335, Q8VE97,…
Proximal tubule bicarbonate reclamation	mmu04964	17	1.16285e-07	1.54259e-06	Q64444, P97370, Q8BH04, D3Z7P3, Q6PIE5, Q9Z2V4, P00920, P26443, Q9QZD8, P14152, Q04646, Q9WV27, O88343, P14094, Q02013, Q6PIC6, Q8VDN2
Pentose phosphate pathway	mmu00030	20	2.28357e-07	3.02929e-06	Q9CS42, Q8CFX1, Q9CQ60, Q9DCD0, Q7TSV4, Q9WUA3, Q9D7G0, P06745, P47857, P12382, P05064, P70695, P05063, Q93092, Q9QXD6, Q9D0F9, P40142, Q00612, Q91YP3, Q91Y97
Tryptophan metabolism	mmu00380	26	3.49451e-07	4.63566e-06	Q8BW75, Q64133, Q9CXF0, Q78JT3, Q9DBM2, Q71RI9, Q8BMS1, Q60597, O88533, P47740, Q8QZT1, Q8CAY6, Q9CZS1, Q9WVM8, P24270, Q8R519, Q8BH95, Q9JLJ2, Q8K4H1, Q61425, Q91WN4, Q8BTY1, Q9DBF1, Q60759, P40936, P47738
Endocytosis	mmu04144	86	5.15446e-07	6.83768e-06	P01898, P14430, P46467, P55258, Q9D8B3, Q8BH64, P49817, P63017, Q99LI8, Q2PFD7, Q9QXY6, Q9QWY8, P42567, P04223, Q9WVK4, P14429, Q9QUI0, P59999, Q9CQD1, Q9D620, Q9CVB6, O70291, P98078, Q9D898, P84091, Q9CPW4, Q8C0E2, O08585, P46935, Q91YJ2, Q9EQP2, P40336, Q9JM76, Q8CHD8, Q9WV32, P47753, Q9EQH3, Q8BWG8, P47754, P01901, Q9CZ28, P47757, Q9D7S9, P84084, Q9CX00, Q8BL66, P51150, P61027, Q61411, Q6P8X1,…
Drug metabolism - cytochrome P450	mmu00982	32	5.42375e-07	7.1949e-06	Q8BW75, P70691, P10648, Q64133, Q9DCM2, P10649, P00329, Q99L20, P30115, P46425, Q64435, O09131, P19639, P97872, Q91VS7, Q9JHW9, P17717, P50285, P19157, P24472, Q8K2I3, Q9CPU4, Q62452, Q05421, Q6ZQM8, Q80W21, P15626, Q61133, Q8VHG0, P48774, P28474, Q64471
Metabolism of xenobiotics by cytochrome P450	mmu00980	31	8.7157e-07	1.15618e-05	P70691, Q9D379, P10648, Q9DCM2, P50172, P10649, P00329, Q99L20, P30115, P48758, P46425, Q64435, O09131, P19639, Q91VS7, Q9JHW9, P17717, P19157, P24472, Q9CPU4, Q62452, Q05421, Q6ZQM8, Q80W21, P15626, Q61133, Q8K354, P48774, Q8CG76, P28474, Q64471
Arginine and proline metabolism	mmu00330	26	9.84663e-07	1.30621e-05	P30275, Q8BW75, O08691, Q64133, Q9WU79, Q9D1A2, Q9DCU9, P47740, Q8VCZ9, Q9CZS1, Q9CPY7, Q9JLJ2, P05201, P05202, P18894, Q9CXA2, Q04447, Q8CHT0, P97355, Q9DCC4, Q9DBF1, Q9D964, P29758, O35969, Q6P8J7, P47738
Collecting duct acid secretion	mmu04966	18	1.13722e-06	1.50859e-05	Q64436, Q80SY3, Q9WVL3, Q9CR51, P04919, P62814, P00920, P50518, Q9Z1G3, Q8BMC1, P51863, P50516, Q9D1K2, Q9D593, Q920R6, Q99L60, P57746, P63082
Phagosome	mmu04145	61	1.69929e-06	2.25418e-05	P01898, P14430, Q80SY3, Q99LI8, P68373, P35564, P68372, Q6PDL0, P68369, Q8BMC1, P04223, Q922F4, P17047, P14429, P68368, Q9Z1T6, P01027, Q9CQD1, P57746, P62814, P63001, Q9CQS8, P06797, P51863, P01901, Q9D1K2, P99024, Q3UX10, P35441, Q9CWF2, O70439, Q8BL66, Q8R1Q8, O89053, P51150, Q9CR51, Q9ER00, Q7TMM9, P61021, O70370, Q45VK7, P14211, P24668, Q9D593, P43406, O08547, Q920R6, O88487, Q99L60, P09055,…
PPAR signaling pathway	mmu03320	35	2.74307e-06	3.63878e-05	P31786, P04117, Q921H8, O55222, P51174, Q9DBM2, P09813, Q05816, P33622, Q9QXD1, O35488, P45952, P32020, Q9EPL9, P12710, P11404, Q8CGN5, O35728, Q62417, Q8BH04, Q9Z2V4, Q8VCH0, P41216, Q9R0H0, Q08857, Q8JZR0, Q9WU65, Q91WL5, Q924X2, O88833, P51880, P52825, Q64516, P97742, Q00623
Fructose and mannose metabolism	mmu00051	20	3.42071e-06	4.53769e-05	P97328, Q64442, Q9WUA3, P17751, P47857, P12382, P05064, P70695, P05063, Q9Z2M7, Q8BTZ7, Q9QXD6, O08528, Q6DTY7, P23591, Q924M7, P45377, Q91Y97, P45376, P17710
Amino sugar and nucleotide sugar metabolism	mmu00520	25	4.12818e-06	5.47614e-05	P82343, Q9DCN2, Q91ZJ5, Q7TSV4, P06745, Q9DCJ9, P47856, O70475, Q9Z2M7, Q8BTZ7, Q91YN5, Q9CYR6, Q9R0N0, O08528, Q9QZ08, Q9D0F9, P23591, O88958, Q9JK38, Q3TW96, Q924M7, Q9CRC9, Q99KK2, Q8JZV7, P17710
Lysosome	mmu04142	46	7.62526e-06	0.000101149	Q9R013, P49935, O54774, Q80SY3, O89023, O35448, Q60648, O88531, Q9Z0M5, P12265, P50429, O35657, Q9JKC8, O70370, P54818, P24668, P17047, P22892, Q68FD5, Q9WUU7, Q920R6, P18242, P63082, Q9Z1T1, Q9QWR8, O89017, P11438, O08585, O35643, P23780, Q8BFR4, O09043, P41731, P06797, P51863, P35585, P10605, Q9WV54, Q61207, Q571E4, Q9Z0J0, Q6IRU5, P16675, P61967, Q9JME5, Q8BVE3
beta-Alanine metabolism	mmu00410	19	9.83045e-06	0.000130399	Q9JLJ2, Q9EQF5, Q8BH95, O70423, Q8CHR6, Q99J39, Q9EQ20, Q9D1A2, Q9DBM2, Q8BMS1, P97355, Q9DBF1, P47740, P45952, Q8QZS1, P61922, Q9JHW9, Q9CZS1, P47738
Synaptic vesicle cycle	mmu04721	28	1.6855e-05	0.000223569	Q80SY3, Q9CR51, Q8BMC1, Q8BZ98, Q9D593, Q9DBG3, Q68FD5, Q920R6, Q99L60, P57746, P63082, Q9DB05, P84091, P62814, P62743, O08585, P39054, P39053, P50518, Q9Z1G3, P51863, P50516, Q9D1K2, P17427, P17426, Q6IRU5, P46460, Q8BVE3
Fatty acid elongation	mmu00062	16	2.23994e-05	0.0002971	Q8BH95, Q6Q2Z6, O35448, Q91V12, O55137, Q61425, Q8BMS1, Q9QYR9, Q8BWN8, Q9DCS3, O88531, Q9QYR7, Q8BWT1, Q9CY27, Q99JY0, O70503
Regulation of actin cytoskeleton	mmu04810	67	5.71435e-05	0.000757777	P10833, P62071, P28660, P18760, P62137, Q91YM2, Q9Z1T6, Q76I79, Q9QUI0, P59999, Q9JJV2, Q9CVB6, P61148, P19221, Q3V0T4, Q62082, Q9D898, Q9CPW4, P62141, P63001, Q5SQX6, Q3V3R4, Q64727, Q61739, Q9DAS9, Q9JM76, P11276, Q3THE2, Q9WV32, Q91VR8, P62962, P47941, Q3UQ44, P26043, P26041, P63085, Q8BKX1, P26040, Q8VI36, Q60604, Q9JI91, Q63932, Q8CIN4, Q9CQ19, Q61411, P13020, P45591, Q62470, P43406, O88643,…
Selenocompound metabolism	mmu00450	12	6.76308e-05	0.000896791	O88428, Q71RI9, Q9JLI6, Q60967, Q8VCN5, Q9JLT4, Q8BTY1, P40936, Q9JMH6, Q6P6M7, Q8BH69, P97364
Cardiac muscle contraction	mmu04260	31	7.69717e-05	0.00102059	P19783, Q9Z1L5, Q9D0M3, Q9DB77, Q6PIE5, P19536, Q9CZ13, P56392, P56391, P58771, Q04646, P00405, Q9WV27, P00397, Q6PIC6, P97370, P12787, P00416, P21107, Q9CQ69, Q9D855, Q9CR68, Q9CPQ1, P99028, Q6IRU2, P09542, P48771, Q8R1I1, P14094, P58774, Q8VDN2
Endocrine and other factor-regulated calcium reabsorption	mmu04961	23	0.000169015	0.00223976	P15947, P97370, P84091, P62743, O08585, Q6PIE5, P39054, Q6R0H7, P39053, P05132, Q04646, Q8BZ98, Q9DBG3, Q9WV27, P21279, P17427, Q68FD5, P17426, Q6IRU5, P12658, P14094, Q6PIC6, Q8VDN2
Cysteine and methionine metabolism	mmu00270	19	0.00025937	0.00343523	P05201, P00342, P05202, Q9CQT1, Q80SW1, Q9CQ65, P97355, P06151, P16125, P14152, P08249, Q99LB6, O35490, P52196, Q91WT9, Q8VCN5, Q9WVQ5, Q3THS6, Q99J99
2-Oxocarboxylic acid metabolism	mmu01210	12	0.000278558	0.00368894	Q99KI0, P54071, O88844, P05201, P05202, Q9D6R2, O35855, P28271, P70404, Q9CZU6, Q9WVM8, Q99JW2
Sulfur metabolism	mmu00920	8	0.000292469	0.00387282	O88428, Q9DCM0, P52196, Q60967, Q9R112, Q8R086, Q9Z0S1, Q99J99
Phenylalanine metabolism	mmu00360	13	0.000535319	0.00707807	O70423, Q8BW75, P05201, P05202, Q64133, Q5FW57, Q9DCY0, O88533, P49429, P34884, Q91XE0, Q9JHW9, P16331
Vasopressin-regulated water reabsorption	mmu04962	19	0.000758987	0.0100217	Q9D0M5, Q8R1Q8, P35278, Q6R0H7, P63168, O08788, Q99KJ8, P61021, Q6PDL0, P05132, Q61599, Q45VK7, P46638, Q8R2N1, Q99PT1, Q9CQD1, P70452, O88487, P46460
Biosynthesis of unsaturated fatty acids	mmu01040	14	0.00084861	0.0111989	Q921H8, Q6Q2Z6, Q99MZ7, Q91V12, O55137, Q8BMS1, Q8VCH0, Q9QYR9, Q8BWN8, Q9EPL9, Q9QYR7, Q9R0H0, Q9CY27, O70503
Focal adhesion	mmu04510	61	0.000862941	0.011387	O55222, Q99JI6, P49817, Q64739, P02463, P62137, Q91YM2, O08529, Q02248, Q9QUI0, Q8VHX6, P29788, Q60631, Q62082, P26039, P62141, P63001, Q9EPC1, Q3V3R4, Q60823, Q64727, P08122, Q61739, P11276, Q3THE2, P02468, Q80X90, P02469, P35441, P47941, P63085, Q8VI36, Q9JI91, Q8CIN4, Q9CQ19, Q71LX4, Q61411, Q61292, Q9WV60, Q62470, P43406, P31750, O88643, P35917, Q02788, P62835, P09055, P60766, Q63844, Q6PDN3,…
Alanine, aspartate and glutamate metabolism	mmu00250	17	0.000968044	0.0127657	P05201, P05202, Q91YI0, P15105, D3Z7P3, P54822, Q8CHT0, P26443, P47856, O35409, P16460, P61922, P46664, Q8BWF0, Q3UEG6, Q8R3P0, Q9JHW2
Chemical carcinogenesis	mmu05204	32	0.00116129	0.015296	P70691, Q9D379, P10648, Q9DCM2, P50172, P10649, P00329, Q71RI9, Q99L20, P30115, P48758, P46425, P50295, Q64435, O09131, P19639, Q91VS7, Q9JHW9, P17717, P19157, P24472, Q9CPU4, Q62452, Q05421, Q6ZQM8, Q8BTY1, Q80W21, P15626, Q61133, P48774, P28474, Q64471
Porphyrin and chlorophyll metabolism	mmu00860	18	0.00120163	0.0158234	P36552, Q923D2, P70691, Q61147, P51175, Q62452, P22315, Q6ZQM8, Q8CGC7, O35943, P12265, P70697, Q64435, P10518, P17717, O70252, P22907, Q9CY64
Synthesis and degradation of ketone bodies	mmu00072	8	0.00184104	0.0241486	P38060, Q9D0K2, Q8JZK9, Q8QZT1, Q80XN0, P54869, Q8CAY6, Q8JZV9
Histidine metabolism	mmu00340	12	0.00227736	0.0297922	Q9JLJ2, Q9DBF1, Q8BW75, P47740, Q64133, Q9D1A2, Q9JHW9, Q8VC12, Q9CZS1, Q8R3P0, P47738, Q91VF2
Fc gamma R-mediated phagocytosis	mmu04666	29	0.00236114	0.0308724	Q60604, P13020, P18760, P26645, Q9QWY8, P45591, O88643, P31750, P59999, Q9CVB6, P60766, Q7SIG6, Q9D898, Q63844, Q9CPW4, Q99JY8, P63001, Q60823, P31938, Q9JM76, Q9WV32, P48025, P16054, P62331, Q9Z280, P47941, Q64010, Q9R0Q6, P63085
Pentose and glucuronate interconversions	mmu00040	15	0.00247816	0.0323793	Q91ZJ5, P70691, Q64442, Q62452, Q9JII6, Q91X52, Q6ZQM8, P12265, O70475, Q99KP3, Q64435, P17717, P45377, Q3TNA1, P45376
Drug metabolism - other enzymes	mmu00983	20	0.00283303	0.0369358	Q9EQF5, P70691, Q8CHR6, Q3THK7, Q62452, Q8VCT4, Q6ZQM8, Q9D892, P12265, Q64176, P50295, Q64435, P00493, P23953, P56389, P17717, O55060, Q91WG0, Q8BK48, Q00519
Salmonella infection	mmu05132	27	0.00332307	0.0431952	Q8R1Q8, P51150, Q9EPB4, Q6PDL0, Q45VK7, P47811, P84096, Q9DBS5, Q9JJV2, P59999, Q8VHX6, Q9CVB6, O88487, P60766, Q9D898, Q63844, Q9CPW4, P63001, Q9JM76, P39447, Q9WV32, P62962, P60710, Q80X90, Q8BTM8, Q9R0Q6, P63085

## Sheet: S3.2
Table S3.2: List of significantly enriched KEGG pathways at 24 weeks
KEGG pathway	KEGG ID	Hits	p-value	FDR	Genes
Metabolic pathways	mmu01100	490	1.27282e-57	1.69208e-56	P54071, Q8BW75, Q61493, Q8CHP8, Q91YI0, Q8BMS4, Q7TSV4, Q78JT3, D3Z7P3, Q8BMS1, O08528, Q8BGT5, Q8K2B3, O09174, O09173, O35490, O09172, Q9JHU9, P17665, P57746, Q91ZJ5, Q9R092, Q3U5Q7, P12787, Q9Z2V4, Q9D892, P16125, P00158, Q9ERS2, Q9ESW4, Q5SWU9, Q811B1, Q921H8, Q9DCD0, Q8CHR6, Q9D1A2, P97494, Q71RI9, O54750, Q8CAY6, Q99LY9, Q99L60, P24527, O35728, Q8K0C4, Q9DCC4, P50518, O54749, Q60759, P50516,…
Biosynthesis of antibiotics	mmu01130	144	4.09802e-49	5.44787e-48	Q80W54, P54071, Q8CHP8, Q91YI0, Q7TSV4, Q8BMS1, P47857, P47856, P70695, Q64737, Q9CYR6, Q5SUR0, O08528, Q8QZT1, Q9D0F9, Q8K2B3, Q99JF5, Q9JHU9, P53395, Q91Y97, Q9CXV1, P17710, Q91ZJ5, Q8CFA2, Q8VCH0, Q9Z2V4, P54822, Q8R1G2, Q91ZA3, P09411, P16125, Q99JW2, Q9DBF1, Q8JZK9, Q9D2G2, Q9QXG4, Q9CWJ9, Q99MN9, Q8K157, P09041, Q9WUR9, Q9DCL9, Q9CZU6, Q8VDG7, P28474, Q921H8, Q9DCD0, P00342, Q8VEE0, Q91V92,…
Carbon metabolism	mmu01200	87	3.24789e-35	4.31771e-34	Q99KI0, P54071, Q8CHP8, Q9EQ20, Q8BMS1, Q60597, Q8VC30, P47857, P26443, Q9D1I5, P70695, P45952, O08528, Q8QZT1, Q8BGT5, Q8K2B3, O70250, Q91Y97, Q9CXV1, P17710, Q9CS42, Q9Z2I8, Q8CFA2, P17182, P17751, Q99NB1, P06745, P17183, P70404, Q05920, Q9CZB0, P06801, Q91ZA3, P09411, Q07417, Q9QXG4, Q9D2G2, Q99MN9, Q3TRM8, P09041, Q8BMF4, P50431, Q9CZU6, P28474, Q9Z2I9, Q9DCD0, Q8BMF3, P52480, Q9D7G0, Q9DBM2,…
Oxidative phosphorylation	mmu00190	97	5.63099e-35	7.4858e-34	Q9D8B4, Q80SY3, Q91VM9, Q9CQ75, Q06185, P56393, P56392, P56391, Q62425, Q9DCJ5, Q91YT0, Q9CQH3, Q8BMC1, Q9DCS9, Q9Z1P6, Q8K2B3, Q9D3D9, Q91WD5, Q8K3J1, P00397, P03921, P52503, Q9CXV1, P17665, P57746, P97450, P56480, Q7TMF3, Q9CQJ8, P62814, P12787, P56383, P00416, P43024, P56382, Q9D855, Q9CZB0, P00158, Q91VR2, Q9CQC7, P51863, P99028, Q9ERS2, Q9D1K2, Q9CQZ5, Q9DCX2, Q9D6J6, Q9D6J5, Q9CQZ6, Q9DCT2,…
Parkinson's disease	mmu05012	96	2.40017e-30	3.19077e-29	Q9D8B4, Q60930, P31254, Q9CQ75, Q60931, Q60932, P56393, P56392, P56391, Q62425, Q9DCJ5, Q91YT0, Q9CQH3, Q9DCS9, Q9JIY5, P62897, Q9Z1P6, Q8K2B3, Q02053, Q9D3D9, Q91WD5, Q8K3J1, P00397, P03921, P52503, Q9CXV1, P17665, P68037, P97450, P56480, Q7TMF3, Q9CQJ8, P12787, P56383, P00416, P43024, P56382, Q99KR7, Q9D855, Q9CZB0, P00158, Q91VR2, Q9CQC7, P99028, Q9ERS2, Q9DC51, Q9DCX2, Q9CQZ5, Q9D6J6, Q9D6J5,…
Alzheimer's disease	mmu05010	98	9.13084e-24	1.21385e-22	Q9D8B4, Q9CQ75, O35350, P0DP26, Q9CQH3, P49615, Q9DCS9, O08529, Q8K2B3, P08226, P52503, Q9CXV1, P17665, Q8VBW6, P97450, Q7TMF3, Q01098, P12787, P43024, P00158, Q9ERS2, Q61160, Q9D6J6, Q9D6J5, Q9DCT2, P03930, Q9DB77, Q8R429, Q9CQ54, P19536, O09111, Q03265, P00405, Q9CXZ1, Q3UIU2, Q99LY9, O35598, Q63844, Q9CQ69, Q9CQQ7, Q8R1I1, Q9CR21, Q9JHR7, P56393, P56392, P56391, Q62425, Q9DCJ5, P63328, Q91YT0,…
Huntington's disease	mmu05016	102	1.41336e-21	1.87891e-20	Q9D8B4, Q60930, Q9CQ75, Q60931, Q60932, Q9CQH3, Q9DCS9, Q8K2B3, P40630, P52503, Q9CXV1, P17665, P97450, Q7TMF3, P12787, P08775, P43024, P08228, P00158, Q9ERS2, Q9D6J6, Q07813, Q9D6J5, Q9DCT2, P03930, Q9DB77, Q9CQ54, P19536, O08788, O09111, Q03265, Q9DBG3, Q8BXG3, P00405, P42859, Q9CXZ1, Q3UIU2, Q99LY9, P09671, Q9CQ69, Q9CQQ7, Q8R1I1, Q6IRU5, Q9CR21, P56393, P56392, P56391, Q62425, Q9DCJ5, Q91YT0,…
Ribosome	mmu03010	82	9.71178e-21	1.29108e-19	P62270, P61514, Q9D1R9, P62751, P63323, Q9CQR2, P35980, P61358, Q9DB15, P53026, Q9CPR4, P62754, P63325, P12970, P62274, P35979, P62281, P47911, P14131, P62858, P62267, P62855, P62717, P62264, P47955, Q9D8E6, P62852, P67984, P62911, Q9CZM2, P14115, P97351, Q9JJI8, P62918, P83882, P99027, P19253, Q8BP67, P61255, P51410, O09167, P62862, Q9CXW4, Q9D7N3, P27659, P97461, P62900, Q6ZWV3, P14869, Q6ZWN5,…
Glycolysis / Gluconeogenesis	mmu00010	50	1.34985e-20	1.79448e-19	Q7TSV4, P00329, P47857, P70695, P47740, O08528, Q9D0F9, O70250, Q9CZS1, Q91Y97, P17710, Q8BH04, Q9JII6, P17751, Q99NB1, P17182, Q9Z2V4, P35576, P06745, P17183, P09411, P16125, Q9DBF1, Q9QXG4, Q8K157, Q3TRM8, P09041, Q8BMF4, P28474, Q64437, P52480, P00342, O08749, Q9D051, P12382, P15327, Q9JHW9, Q9JLJ2, Q9WUA3, P06151, Q9DBJ1, P05064, P05063, Q9QXD6, P53657, P21550, P47738, P35486, P47739, P16858
Valine, leucine and isoleucine degradation	mmu00280	43	1.29714e-18	1.72441e-17	Q9D0K2, Q921H8, Q9EQ20, Q9DBM2, O08749, Q8BMS1, Q9D2R0, P50136, Q9D1I5, Q99MR8, P38060, P45952, P47740, Q8QZT1, O35855, Q8CAY6, Q9CZS1, P53395, Q9D7B6, Q3ULD5, Q8BH95, Q9JLJ2, Q3URE1, O08756, Q6P3A8, P54869, Q61425, Q8VCH0, Q9DBL1, Q9JHI5, Q9JLZ3, Q91ZA3, Q99JY0, Q07417, Q99L13, Q9DBF1, Q8JZK9, Q99MN9, Q8QZS1, P61922, P16332, Q8BWT1, P47738
Pyruvate metabolism	mmu00620	34	2.2516e-17	2.99326e-16	P52480, Q8BMF3, P00342, O08749, Q9DBK0, Q91Z53, Q9D051, E9Q4Z2, P14152, P47740, P08249, Q8QZT1, Q8CAY6, Q9CZS1, Q99KB8, Q9JLJ2, Q9CPU0, Q8BH04, Q9Z2V4, Q99NB1, P06151, Q05920, P06801, P97807, P16125, Q9DBF1, Q9QXG4, P53657, P56375, P56376, Q5SWU9, Q8BMF4, P47738, P35486
Propanoate metabolism	mmu00640	26	1.88001e-15	2.5091e-14	Q99J39, Q9EQ20, P00342, Q9DBM2, Q8BMS1, Q9WUM5, Q9D1I5, E9Q4Z2, P45952, Q8QZT1, Q14DH7, Q8CAY6, Q9D9V3, Q8BH95, Q9Z2I8, Q99NB1, P06151, Q91ZA3, P16125, Q9QXG4, Q99MN9, P61922, Q8QZS1, P16332, Q5SWU9, Q9Z2I9
Fatty acid degradation	mmu00071	37	3.47864e-15	4.57412e-14	Q921H8, Q64437, P51174, P00329, P42125, Q9DBM2, Q8BMS1, P45952, P47740, Q8QZT1, P50544, Q8CAY6, Q9CZS1, Q9EPL9, Q8BH95, Q9JLJ2, O35728, Q61425, Q8VCH0, P41216, Q9DBL1, Q9R0H0, Q8JZR0, Q99JY0, Q91WL5, Q07417, Q60759, Q9WUR2, Q9DBF1, Q924X2, O88833, P52825, Q91WC3, P97742, Q8BWT1, P47738, P28474
Biosynthesis of amino acids	mmu01230	47	4.93378e-14	6.55365e-13	Q99KI0, O08691, P54071, P52480, P15105, Q91YI0, Q9D7G0, P28271, Q8VEE0, P47857, P12382, O88844, P16460, Q8BGT5, O35855, O70250, Q91Y97, Q3THS6, Q9CS42, P05201, P05202, Q9WUA3, P17751, P17182, Q9DCC4, P70404, Q9DBJ1, P17183, Q05920, P05064, P09411, P05063, Q99JW2, Q93092, Q61753, Q99LB6, P53657, Q9D6R2, P40142, P21550, P16331, Q91WT9, Q8VCN5, P09041, P50431, Q9CZU6, P16858
Citrate cycle (TCA cycle)	mmu00020	27	4.21593e-13	5.60407e-12	Q99KI0, P54071, O08749, P28271, Q60597, Q91V92, Q9WUM5, Q9D051, P14152, P08249, O88844, Q8K2B3, Q9CXV1, Q9Z2I8, Q8BH04, Q9Z2V4, P70404, Q05920, Q9CZB0, P97807, Q9D2G2, Q9D6R2, Q9CQA3, Q8BMF4, Q9CZU6, Q9Z2I9, P35486
Proteasome	mmu03050	33	5.43278e-13	7.22167e-12	Q9D8W5, Q99JI4, Q9Z2U1, P62196, P70195, Q9Z2U0, Q3TXS7, Q9CX56, O35226, O35593, Q9R1P0, Q9QUM9, Q9R1P1, Q9R1P4, Q9R1P3, Q8VDM4, O88685, P46471, P97372, P26516, O70435, P97371, O55234, P14685, Q8BG32, Q9WVJ2, O09061, P99026, P54775, P62334, Q60692, P62192, P49722
Non-alcoholic fatty liver disease (NAFLD)	mmu04932	73	1.25635e-12	1.67015e-11	Q9D8B4, Q9CQ75, P56393, P56392, P56391, Q62425, Q9DCJ5, Q91YT0, Q9CQH3, Q9DCS9, P62897, Q8K2B3, Q9Z1P6, Q91WD5, Q8K3J1, P00397, P52503, Q9CXV1, P17665, Q7TMF3, Q9Z2B5, Q9CQJ8, P12787, P00416, P63001, P43024, Q9D855, Q60823, Q9CZB0, O89110, P00158, Q6ZWX6, Q9CQC7, Q9ERS2, P99028, Q9CQZ5, Q9D6J6, Q9D6J5, Q07813, Q9CQZ6, Q9DCT2, Q9CPP6, P19783, Q9D0M3, Q9DB77, Q9CQ54, P19536, Q9CZ13, O09111, Q99LC3,…
Peroxisome	mmu04146	47	4.18858e-12	5.56821e-11	Q921H8, P54071, Q99J39, Q9DCM2, Q9DBM2, Q9JJW0, P35700, P34914, O35488, Q9QXD1, O35386, P38060, Q8C0I1, Q99MS3, O88844, Q9D826, O09174, P32020, Q9WV68, P47934, Q9EPL9, P24270, Q00519, P09671, P55096, P11930, P42925, O35459, Q99MZ7, P18894, Q8VCH0, P41216, Q8VCI5, P08228, Q9QXE0, Q9R0H0, Q8JZR0, Q9WUR2, P19258, Q9DC50, P99029, Q99LB2, P51660, P58137, Q91WC3, Q9NYQ2, Q99P30
Glutathione metabolism	mmu00480	36	6.84785e-12	9.10348e-11	P54071, Q9DCD0, P10648, Q9DCM2, P10649, P97494, P47791, Q99L20, P97449, P30115, P46425, O09131, O88844, Q91VS7, O35660, O09172, Q00612, P11352, P51855, Q9CPY7, P19157, P24472, P21765, Q9D7X8, Q9CQU0, Q9CPU4, P46412, Q80W21, P15626, Q61133, P48774, O70325, Q64674, Q60928, Q64471, Q8K010
Fatty acid metabolism	mmu01212	32	5.962e-10	7.92583e-09	Q921H8, P51174, Q9DBM2, Q8BMS1, O88531, Q9CY27, O70503, Q8R3F5, P45952, Q8QZT1, P50544, Q8CAY6, Q9EPL9, Q9DCS3, Q8BH95, Q9D404, Q99MZ7, Q61425, P41216, Q8VCH0, Q9DBL1, Q9R0H0, Q8JZR0, Q07417, Q99JY0, Q924X2, Q5SWU9, P52825, Q91WC3, P19096, P97742, Q8BWT1
Glyoxylate and dicarboxylate metabolism	mmu00630	22	3.47024e-09	4.61331e-08	Q99KI0, Q91WK5, Q8CHP8, P15105, Q8CFA2, P28271, O08749, Q91W43, Q91Z53, Q9D1I5, Q91ZA3, P14152, Q9DCU9, P08249, Q8QZT1, Q99MN9, P16332, Q8CAY6, P50431, Q9CZU6, P24270, Q9NYQ2
Bacterial invasion of epithelial cells	mmu05100	40	9.49947e-09	1.26285e-07	Q8VI36, O55222, P49817, Q60598, Q8BUR4, P42209, P42208, Q8BZ98, P84096, Q68FD5, Q9JLQ0, Q02248, Q8CHH9, Q9QUI0, P59999, Q9CVB6, P60766, P09055, Q9R1T4, Q9D898, Q9CPW4, Q80UG5, O08585, P63001, P39054, P09803, P39053, Q9JM76, Q61301, Q64727, P11276, Q8C1B7, Q9WV32, P60710, Q6IRU5, P22682, P47941, Q64010, Q9R0Q6, P26231
Protein processing in endoplasmic reticulum	mmu04141	68	1.12357e-08	1.49367e-07	Q9WTX5, Q01405, P60670, O35350, Q61335, P63017, P35564, Q9CZ44, P61079, Q99PL5, Q9D0F3, O08529, Q9QYJ0, O54734, Q9JKR6, Q9D662, P46978, Q3TDQ1, Q80UM7, Q9Z2B5, Q922R8, P11499, Q8R180, Q9CQS8, Q6ZWX6, P27773, Q3TZ89, P57759, P54728, Q9CQC9, Q91YW3, Q07813, Q99KV1, P23927, Q9ES00, P36536, Q01853, Q62186, P08113, P17879, P63037, P17156, P27612, Q8BU14, Q9DBG6, P07901, P14211, P62878, O08795, Q8BHN3,…
Glycine, serine and threonine metabolism	mmu00260	26	1.25085e-08	1.66287e-07	Q8BW75, Q91WK5, O88986, Q64133, O08749, Q91W43, Q91Z53, P15327, Q9D826, O35490, O70250, Q3UEG6, Q9QZX7, Q8BJ64, Q8CFA2, P18894, Q9DBJ1, Q99LB7, Q61753, Q9DBF1, Q9D964, O35969, Q8VCN5, Q91WT9, Q9DBT9, P50431
Butanoate metabolism	mmu00650	20	4.23128e-08	5.62503e-07	Q8BH95, Q9D0K2, Q91VA0, P54869, Q61425, Q9DBM2, Q9D2R0, Q8BMS1, Q07417, P38060, Q8JZK9, Q8QZT1, Q80XN0, Q8K0L3, P61922, Q8CAY6, Q8BWF0, Q91YP0, Q8BGA8, Q8JZV9
Pentose phosphate pathway	mmu00030	21	7.62198e-08	1.01326e-06	Q9CS42, Q8CFX1, Q9CQ60, Q9DCD0, Q9WUA3, Q7TSV4, Q9D7G0, Q8VEE0, P06745, P47857, P12382, P05064, P70695, P05063, Q93092, Q9QXD6, Q9D0F9, P40142, Q00612, Q91YP3, Q91Y97
Cardiac muscle contraction	mmu04260	36	1.03406e-06	1.37466e-05	P19783, Q9Z1L5, Q9D0M3, Q9DB77, Q6PIE5, P19536, P56393, P56392, Q9CZ13, P58771, P56391, Q04646, P00405, Q9WV27, P00397, Q6PIC6, P17665, P97370, P12787, P00416, P21107, P43024, Q9CQ69, Q9D855, Q9CR68, Q9CPQ1, P00158, P99028, Q6IRU2, P09542, P48771, Q91Z83, Q8R1I1, P14094, P58774, Q8VDN2
Synaptic vesicle cycle	mmu04721	31	1.19571e-06	1.58955e-05	Q80SY3, Q9CR51, P63011, Q8BMC1, Q8BZ98, Q9D593, Q9DBG3, Q68FD5, P60879, Q920R6, Q99L60, P57746, P63082, Q9DB05, P84091, P62814, P62743, O08585, P39054, Q9Z1G4, P39053, P50518, Q9Z1G3, P51863, P50516, Q9D1K2, P17427, P17426, Q6IRU5, P46460, Q8BVE3
Fructose and mannose metabolism	mmu00051	21	1.47722e-06	1.96378e-05	P97328, Q9WUA3, Q64442, P17751, P47857, P12382, P05064, P70695, P05063, Q9Z2M7, Q8BTZ7, P21300, Q9QXD6, O08528, P23591, Q3TRM8, P45377, Q924M7, Q91Y97, P45376, P17710
Proximal tubule bicarbonate reclamation	mmu04964	16	2.24281e-06	2.98153e-05	P97370, Q8BH04, D3Z7P3, Q6PIE5, Q9Z2V4, P00920, P26443, Q9QZD8, P14152, Q04646, Q9WV27, O88343, P14094, Q02013, Q6PIC6, Q8VDN2
Collecting duct acid secretion	mmu04966	18	2.46076e-06	3.27126e-05	Q64436, Q80SY3, Q9CR51, P04919, P62814, Q9Z1G4, P00920, P50518, Q9Z1G3, Q8BMC1, P51863, P50516, Q9D1K2, Q9D593, Q920R6, Q99L60, P57746, P63082
Arginine and proline metabolism	mmu00330	26	2.72424e-06	3.62152e-05	P30275, Q8BW75, O08691, Q64133, Q9WU79, Q9D1A2, Q9DCU9, P47740, Q8VCZ9, Q9CZS1, Q9CPY7, Q9JLJ2, P05201, P05202, P18894, Q9CXA2, Q04447, Q8CHT0, Q9DCC4, Q9DBF1, Q9D964, P29758, O35969, Q6P8J7, P47738, Q64674
Regulation of actin cytoskeleton	mmu04810	74	2.97937e-06	3.96067e-05	P10833, P62071, P28660, Q8BUR4, P18760, P62137, Q91YM2, Q9Z1T6, Q76I79, Q9QUI0, P59999, Q9JJV2, Q9CVB6, P61148, P19221, Q3V0T4, Q62082, Q9D898, Q9CPW4, P62141, P63001, Q5SQX6, Q3V3R4, Q64727, Q61739, Q9DAS9, Q9JM76, P11276, Q3THE2, P52734, Q9WV32, P62962, P47941, Q3UQ44, P26043, P26041, P63085, Q8BKX1, P26040, Q8VI36, Q60604, Q9JI91, Q63932, Q9CQ19, Q8CIN4, Q61411, P13020, P45591, Q02384, Q62470,…
PPAR signaling pathway	mmu03320	36	3.08483e-06	4.10087e-05	P31786, P04117, Q921H8, O55222, P51174, Q9DBM2, P09813, Q05816, P33622, Q9QXD1, O35488, P45952, P32020, Q9EPL9, P12710, P11404, Q8CGN5, O35728, Q62417, Q8BH04, Q9Z2V4, Q8VCH0, P41216, Q9R0H0, Q08857, Q8JZR0, Q9WU65, Q91WL5, Q924X2, O88833, P51880, P52825, Q91WC3, Q64516, P97742, Q00623
Tryptophan metabolism	mmu00380	25	4.22896e-06	5.6218e-05	Q9JLJ2, Q8BH95, Q8BW75, Q64133, Q9CXF0, Q78JT3, Q9DBM2, Q61425, Q8BMS1, Q71RI9, Q91WN4, Q60597, Q8BTY1, O88533, Q60759, Q9DBF1, P47740, Q8QZT1, Q8CAY6, Q9CZS1, P40936, Q8R519, P24270, P47738, Q9WVM8
Phagosome	mmu04145	62	4.54993e-06	6.04848e-05	P01898, P14430, P01899, Q80SY3, P68373, P35564, P68372, Q6PDL0, Q8BMC1, P17047, P68368, Q9Z1T6, Q62351, P01027, Q9CQD1, P57746, Q9JJZ2, Q9D6F9, P62814, P63001, Q9CQS8, P06797, P51863, P01901, Q9D1K2, P99024, Q3UX10, P35441, P05214, O70439, Q8BL66, Q8R1Q8, O89053, P51150, Q9CR51, Q7TMM9, P61021, A2AQ07, Q45VK7, P14211, P24668, Q9D593, P43406, O08547, Q920R6, O88487, Q99L60, P09055, P63082, Q9Z1T2,…
Endocytosis	mmu04144	86	4.91855e-06	6.53848e-05	P01898, P14430, P01899, P46467, P55258, Q9D8B3, Q8BH64, P49817, P63017, Q2PFD7, Q9QXY6, Q9QWY8, Q9WVK4, Q62351, Q9QUI0, P59999, Q9CQD1, Q9D620, Q9CVB6, P98078, Q9D898, P84091, Q9CPW4, Q8C0E2, O08585, P46935, Q91YJ2, Q9EQP2, P40336, Q9JM76, Q9WV32, P47753, Q9EQH3, Q8BWG8, P47754, P01901, Q9CZ28, P47757, P84084, Q9CX00, Q8BL66, Q07113, P51150, P61027, Q61187, Q61411, Q6P8X1, Q6PHN9, P17879, Q9WU78,…
Drug metabolism - cytochrome P450	mmu00982	31	6.06308e-06	8.05991e-05	Q8BW75, Q64437, P70691, P10648, Q64133, Q9DCM2, P10649, P00329, Q99L20, P30115, P46425, Q64435, O09131, P97872, Q91VS7, O35660, Q9JHW9, P50285, P19157, P24472, Q8K2I3, Q9CPU4, Q6ZQM8, Q80W21, P15626, Q61133, Q8VHG0, P48774, P28474, Q64471, P47739
Focal adhesion	mmu04510	71	8.06175e-06	0.000107167	O55222, Q99JI6, P49817, Q8BUR4, Q62523, Q64739, P02463, P62137, Q91YM2, O08529, Q02248, Q9QUI0, Q8VHX6, P29788, Q80YX1, Q60631, Q62082, P26039, P62141, P63001, Q9EPC1, Q3V3R4, Q60823, Q64727, P08122, Q61739, P11276, Q3THE2, Q9R0B6, O88207, Q80X90, P02468, P02469, P27671, P35441, P47941, P63085, P39688, Q8VI36, Q9JI91, Q8CIN4, Q9CQ19, Q71LX4, Q61411, Q61292, Q61001, Q02384, Q62470, O08808, P43406,…
Metabolism of xenobiotics by cytochrome P450	mmu00980	30	9.32188e-06	0.000123917	Q64437, P70691, Q9D379, P10648, Q9DCM2, P50172, P10649, P00329, Q99L20, P30115, P48758, P46425, Q64435, O09131, Q91VS7, O35660, Q9JHW9, P19157, P24472, Q9CPU4, Q6ZQM8, Q80W21, P15626, Q61133, Q8K354, P48774, Q8CG76, P28474, Q64471, P47739
Spliceosome	mmu03040	50	1.4457e-05	0.000192173	P84104, Q9R1C7, Q62189, P57784, P61979, Q3TWW8, Q62093, Q9D883, P63017, P62305, Q99PV0, P62307, P17879, Q921M3, P17156, Q99KP6, Q9Z1N5, Q8K4Z5, Q9WV02, Q80W14, P62309, Q8BG05, P62996, Q8JZX4, Q62376, O35326, Q3UEB3, P62320, O35286, Q6A068, Q6P4T2, Q9CWZ3, Q91VC3, P26369, P16627, P60335, P49312, Q99NB9, Q6PDM2, Q8VE97, Q9D0E1, Q9Z204, P62315, P62317, Q8BL97, P27048, Q8VEK3, O08810, Q9D0T1, P62311
Amino sugar and nucleotide sugar metabolism	mmu00520	24	3.89118e-05	0.000517167	P82343, Q91ZJ5, Q9DCN2, Q7TSV4, P06745, Q9DCJ9, P47856, O70475, Q8BTZ7, Q9Z2M7, Q9CYR6, Q9R0N0, O08528, Q9D0F9, P23591, Q3TRM8, Q9JK38, O88958, Q3TW96, Q924M7, Q9CRC9, Q99KK2, Q8JZV7, P17710
2-Oxocarboxylic acid metabolism	mmu01210	13	7.61384e-05	0.0010117	Q99KI0, P54071, P05201, O88844, P05202, Q8BGT5, Q9D6R2, P28271, O35855, P70404, Q9CZU6, Q9WVM8, Q99JW2
beta-Alanine metabolism	mmu00410	18	9.3493e-05	0.00124217	Q9JLJ2, Q8BH95, Q8CHR6, Q99J39, Q9EQ20, Q9D1A2, Q9DBM2, Q8BMS1, Q9DBF1, P47740, P45952, Q8QZS1, P61922, Q9JHW9, Q9CZS1, Q64674, P47738, P47739
Selenocompound metabolism	mmu00450	12	0.000112284	0.00149166	O88428, Q71RI9, Q9JLI6, Q8VCN5, Q9JLT4, Q8BTY1, P40936, Q9JMH6, Q6P6M7, Q8BH69, P97364, Q68FL6
Lysosome	mmu04142	44	0.000155033	0.00205903	P49935, Q9R013, O54774, O09159, Q80SY3, O89023, Q07113, Q60648, O88531, Q9Z0M5, O35657, P54818, P24668, P17047, P22892, Q68FD5, Q9WUU7, Q920R6, P18242, P63082, Q9Z1T1, Q9QWR8, O89017, P11438, O08585, Q9Z1G4, O35643, P23780, Q8BFR4, O09043, P41731, P06797, P51863, P35585, P10605, Q9WV54, Q61207, Q9Z0J0, Q6IRU5, P16675, P61967, Q9WVP1, Q9JME5, Q8BVE3
Histidine metabolism	mmu00340	14	0.00018828	0.00250008	Q9JLJ2, Q8BW75, P23738, Q64133, Q9D1A2, Q8VC12, Q91VF2, Q9DBF1, P47740, Q9JHW9, Q9CZS1, Q8R3P0, P47738, P47739
Fatty acid elongation	mmu00062	15	0.000212911	0.00282672	Q8BH95, Q6Q2Z6, Q91V12, O55137, Q61425, Q8BMS1, Q9QYR9, Q8BWN8, Q9DCS3, O88531, Q9QYR7, Q8BWT1, Q9CY27, Q99JY0, O70503
Adherens junction	mmu04520	29	0.000346905	0.00460191	Q9JI91, Q9QZQ1, B2RU80, P67871, Q02248, Q9QUI0, P29351, P30999, P60766, Q62417, Q63844, P63001, P09803, Q9JKF1, O54833, Q8R007, Q61301, Q64727, P39447, O88990, Q60737, P60710, Q04736, Q7TPR4, P57780, P26231, P63085, Q8BKX1, P39688
Endocrine and other factor-regulated calcium reabsorption	mmu04961	23	0.000371727	0.00493044	P15947, P97370, P84091, P62743, O08585, Q6PIE5, P39054, Q6R0H7, P39053, P05132, Q04646, Q8BZ98, Q9DBG3, Q9WV27, P21279, P17427, Q68FD5, P17426, Q6IRU5, P12658, P14094, Q6PIC6, Q8VDN2
Lysine degradation	mmu00310	23	0.000371727	0.00493044	Q99MY8, Q9JLJ2, Q8BH95, Q61425, Q9DBM2, Q8BMS1, Q60597, Q99K67, Q5U5V2, Q9DBF1, Q60759, P47740, Q9D2G2, Q8QZT1, Q9D826, Q91ZE0, Q8CAY6, Q9CZS1, E9Q5F9, P55200, Q9WVM8, P47738, Q5DW34
Cysteine and methionine metabolism	mmu00270	19	0.000511266	0.00677541	P05201, P00342, P05202, Q9CQT1, Q80SW1, Q9CQ65, P06151, P16125, P14152, P08249, Q99LB6, O35490, P52196, Q91WT9, Q8VCN5, Q64674, Q9WVQ5, Q3THS6, Q99J99
Alanine, aspartate and glutamate metabolism	mmu00250	18	0.000541023	0.00716845	P05201, P05202, Q91YI0, P15105, D3Z7P3, P54822, Q8CHT0, P26443, P47856, O35409, P16460, Q8BGT5, P61922, P46664, Q8BWF0, Q3UEG6, Q8R3P0, Q9JHW2
Galactose metabolism	mmu00052	16	0.000880958	0.0116482	Q91ZJ5, Q9WUA3, Q7TSV4, P35576, P47857, P23780, P12382, P21300, Q9R0N0, O08528, Q9D0F9, Q8K157, Q3TRM8, P45377, P45376, P17710
Phenylalanine metabolism	mmu00360	13	0.000882812	0.0116726	Q8BW75, P05201, P05202, Q64133, Q5FW57, Q9DCY0, O88533, P49429, P34884, Q91XE0, Q9JHW9, P16331, P47739
Fc gamma R-mediated phagocytosis	mmu04666	31	0.00115097	0.0151932	Q60604, P13020, P18760, Q9QWY8, P97813, P45591, P31750, Q8CIH5, P59999, Q9CVB6, Q7SIG6, P60766, P25911, Q9D898, Q9CPW4, Q63844, Q9WUA6, P63001, Q60823, P31938, P08103, Q9JM76, Q9WV32, P48025, F8VQB6, Q5U464, P62331, P47941, Q64010, Q9R0Q6, P63085
Biosynthesis of unsaturated fatty acids	mmu01040	14	0.00142263	0.0187479	Q921H8, Q6Q2Z6, Q99MZ7, Q91V12, O55137, Q8BMS1, Q8VCH0, Q9QYR9, Q8BWN8, Q9EPL9, Q9QYR7, Q9R0H0, Q9CY27, O70503
Central carbon metabolism in cancer	mmu05230	25	0.00162742	0.0214197	P14246, P52480, Q63932, Q61411, D3Z7P3, P47857, P12382, Q9D051, O08528, P31750, O70250, Q00612, P17710, Q9JLN9, Q9WUA3, Q63844, Q9WUA6, P17809, Q60823, P31938, Q9DBJ1, Q8BFP9, Q3TRM8, P63085, P35486
Synthesis and degradation of ketone bodies	mmu00072	8	0.00254228	0.0332738	P38060, Q9D0K2, Q8JZK9, Q8QZT1, Q80XN0, P54869, Q8CAY6, Q8JZV9
Starch and sucrose metabolism	mmu00500	15	0.00292994	0.0382566	Q8CI94, Q9ET01, Q91ZJ5, Q7TSV4, Q9WUB3, P35576, P06745, Q9JLT2, Q6DYE8, O08528, P00687, Q9D0F9, Q3TRM8, Q9D6Y9, P17710
Glucagon signaling pathway	mmu04922	34	0.00303114	0.0395535	P14246, P52480, P00342, Q9WUB3, Q9JIF0, P0DP26, Q9D051, E9Q4Z2, P63328, P31750, O70250, Q8CI94, Q9ET01, Q8BH04, Q9WUA6, Q9Z2V4, Q6R0H7, P35576, P06151, P17809, Q60823, Q9DBJ1, P16125, O54950, P05132, Q924X2, P11881, P21279, Q9Z329, Q5SWU9, Q8BRK8, Q9D6P8, P97742, P35486
Salmonella infection	mmu05132	28	0.00331807	0.0432216	Q8R1Q8, P51150, Q9EPB4, Q6PDL0, Q45VK7, P47811, P84096, Q9DBS5, Q9JJV2, P59999, Q8VHX6, Q9CVB6, O88487, P60766, Q9D898, Q63844, Q9CPW4, O88448, P63001, Q9JM76, P39447, Q9WV32, P62962, P60710, Q80X90, Q8BTM8, Q9R0Q6, P63085
Tyrosine metabolism	mmu00350	17	0.00334222	0.0435298	Q64437, Q8BW75, P05201, P05202, Q64133, Q8R0F8, P00329, O88587, Q9WVL0, O88533, P35505, P49429, P34884, O09173, Q9JHW9, P28474, P47739

## Sheet: S3.3
Table S3.3: List of significantly enriched KEGG pathways at 36 weeks
KEGG pathway	KEGG ID	Hits	p-value	FDR	Genes
Metabolic pathways	mmu01100	539	3.89054e-63	5.17205e-62	P54071, Q8BW75, Q8CHP8, Q91YI0, Q8BMS4, Q7TSV4, Q78JT3, D3Z7P3, Q8BMS1, O08528, Q8BGT5, Q8K2B3, O09174, O09173, O35490, O09172, Q9JHU9, P17665, P57746, Q91ZJ5, Q9R092, Q3U5Q7, P12787, Q9Z2V4, Q9D892, P16125, P00158, Q9ERS2, Q9ESW4, Q5SWU9, Q811B1, P27046, Q921H8, Q9DCD0, Q8CHR6, Q9D1A2, P97494, Q71RI9, O54750, Q64176, Q8K0C9, Q64374, Q8CAY6, Q99LY9, Q99L60, P24527, O35083, O35728, O35621, Q8K0C4,…
Biosynthesis of antibiotics	mmu01130	152	3.48936e-50	4.63873e-49	Q80W54, P54071, Q8CHP8, Q91YI0, Q7TSV4, Q8BMS1, P47857, P47856, P70695, Q64737, Q9CYR6, Q5SUR0, O08528, Q8QZT1, Q9D0F9, Q8K2B3, Q99JF5, Q9JHU9, P53395, Q91Y97, Q9CXV1, P17710, Q91ZJ5, Q8CFA2, Q8VCH0, Q9Z2V4, P54822, Q8R1G2, Q99K85, Q91ZA3, P09411, P16125, Q99JW2, Q9DBF1, Q8JZK9, Q9D2G2, Q9QXG4, Q9CWJ9, Q99MN9, Q8K157, P09041, Q9WUR9, Q9DCL9, Q9CZU6, Q8VDG7, P28474, Q921H8, Q9DCD0, P00342, Q8VEE0,…
Carbon metabolism	mmu01200	94	6.45055e-39	8.5753e-38	Q99KI0, P54071, Q8CHP8, Q9EQ20, Q99LS3, Q8BMS1, Q60597, Q8VC30, P47857, P26443, Q9D1I5, Q99KE1, P70695, P45952, O08528, Q8QZT1, Q8BGT5, Q8K2B3, O70250, Q91Y97, Q9CXV1, P17710, Q9CS42, Q9Z2I8, Q8CFA2, P17182, P17751, Q99NB1, P06745, P17183, P70404, Q99K85, Q05920, Q9CZB0, P06801, Q91ZA3, P09411, Q07417, Q9QXG4, Q9D2G2, Q99MN9, Q3TRM8, P09041, Q8BMF4, P50431, Q9CZU6, P28474, Q9Z2I9, Q9DCD0, Q8BMF3,…
Oxidative phosphorylation	mmu00190	100	1.21788e-33	1.61905e-32	Q9D8B4, Q91VM9, Q9CQ75, Q9CQH3, Q8BMC1, Q9DCS9, Q8K2B3, P03921, P52503, Q9CXV1, P17665, P57746, P97450, Q7TMF3, P12787, P43024, P00158, Q9ERS2, O35683, Q9D6J6, Q9D6J5, Q9DCT2, P03930, Q64436, P56135, Q9DB77, Q9CQ54, P03899, P19536, O09111, Q03265, P00405, Q9CXZ1, Q3UIU2, Q99LY9, Q99L60, P63082, P03888, Q9CQ69, P50518, Q9CQQ7, P50516, Q8R1I1, Q9CR21, P03893, Q8BVE3, Q80SY3, Q06185, P56393, P56391,…
Parkinson's disease	mmu05012	95	1.03897e-25	1.3812e-24	Q9D8B4, Q60930, P31254, Q9CQ75, Q60931, Q60932, P56393, P56391, Q62425, Q9DCJ5, Q91YT0, Q9CQH3, Q9DCS9, Q9JIY5, P62897, Q9Z1P6, Q8K2B3, Q02053, Q9D3D9, Q91WD5, Q8K3J1, P00397, P03921, P52503, Q9CXV1, P17665, P68037, P97450, P56480, Q7TMF3, Q9CQJ8, P12787, P00416, P43024, P56382, Q99KR7, Q9D855, Q9CZB0, P00158, Q91VR2, Q9CQC7, Q9ERS2, P99028, Q9DC51, O35683, Q9DCX2, Q9CQZ5, Q9D6J6, Q9D6J5, Q9CQZ6,…
Ribosome	mmu03010	90	3.46536e-23	4.60682e-22	P62270, P61514, Q9D1R9, P62751, P63323, Q9CQR2, P35980, P61358, Q9DB15, P53026, Q9CPR4, P62754, P63325, P12970, P62274, Q9D1I6, P35979, P62281, P47911, P14131, P62858, P62267, P62855, P62717, P62264, P47955, Q9D8E6, P62852, Q9D1N9, P67984, P62911, Q9CZM2, P14115, Q6ZWY3, P97351, Q9CR88, Q9JJI8, P62918, P83882, P99027, P19253, Q8BP67, P61255, P51410, O09167, P62862, Q9CXW4, Q9D7N3, P27659, P97461,…
Alzheimer's disease	mmu05010	101	4.64575e-22	6.17602e-21	Q9D8B4, Q9CQ75, O35350, P0DP26, Q9CQH3, P49615, Q9DCS9, O08529, Q8K2B3, P48455, P08226, P52503, Q9CXV1, P17665, Q8VBW6, P97450, Q7TMF3, P70444, P12787, P43024, P00158, Q9ERS2, Q61160, O35683, Q9D6J6, Q9D6J5, Q9DCT2, P03930, Q9DB77, Q8R429, Q9CQ54, P19536, O09111, Q9WV60, Q03265, P00405, Q9CXZ1, Q3UIU2, Q99LY9, O35598, Q63844, Q9CQ69, Q9CQQ7, Q8R1I1, Q9CR21, Q9JHR7, P56393, P56391, Q62425, Q9DCJ5,…
Glycolysis / Gluconeogenesis	mmu00010	49	1.57744e-17	2.09704e-16	Q7TSV4, P00329, P47857, P70695, P47740, O08528, Q9D0F9, O70250, Q9CZS1, Q91Y97, P17710, Q8BH04, Q9JII6, P17182, P17751, Q99NB1, Q9Z2V4, P35576, P06745, P17183, P09411, P16125, Q9DBF1, Q9QXG4, Q8K157, Q3TRM8, Q8BMF4, P09041, P28474, P52480, P00342, O08749, Q9D051, P12382, P15327, Q9JHW9, Q9JLJ2, Q9WUA3, P06151, Q9DBJ1, P05064, P05063, Q9QXD6, P53657, P21550, P47738, P47739, P35486, P16858
Huntington's disease	mmu05016	101	1.91239e-17	2.54231e-16	Q9D8B4, Q60930, Q9CQ75, Q60931, Q60932, Q9CQH3, Q9DCS9, Q8K2B3, P40630, P52503, Q9CXV1, P17665, P97450, Q7TMF3, P12787, P43024, P08228, P00158, Q9ERS2, O35683, Q9D6J6, Q07813, Q9D6J5, Q9DCT2, P03930, Q9DB77, Q9CQ54, P19536, O08788, O09111, Q03265, Q8CBY8, Q9DBG3, P00405, Q9CXZ1, Q3UIU2, Q99LY9, P09671, Q9CQ69, Q9CQQ7, Q8R1I1, Q6IRU5, Q9CR21, P70288, P56393, P56391, Q62425, Q9DCJ5, Q91YT0, Q9Z1B3,…
Valine, leucine and isoleucine degradation	mmu00280	43	8.56942e-17	1.44329e-15	Q9D0K2, Q921H8, Q9EQ20, Q9DBM2, O08749, Q8BMS1, Q9D2R0, P50136, Q9D1I5, Q99MR8, P38060, P45952, P47740, Q8QZT1, O35855, Q8CAY6, Q9CZS1, P53395, Q9D7B6, Q3ULD5, Q8BH95, Q9JLJ2, Q3URE1, O08756, Q6P3A8, P54869, Q61425, Q8VCH0, Q9DBL1, Q9JHI5, Q9JLZ3, Q91ZA3, Q99JY0, Q07417, Q99L13, Q9DBF1, Q8JZK9, Q99MN9, Q8QZS1, P61922, P16332, Q8BWT1, P47738
Biosynthesis of amino acids	mmu01230	52	4.61318e-16	5.88418e-15	Q99KI0, P54071, Q99LS3, P15105, Q91YI0, P47857, Q8BGT5, O70250, Q91Y97, Q3THS6, Q9CS42, P17751, P17182, P70404, P17183, Q05920, Q99K85, P09411, Q99JW2, Q99LB6, P09041, P50431, Q9CZU6, O08691, P52480, Q9D7G0, P28271, Q8QZR5, Q8VEE0, Q91X83, P12382, O88844, P16460, O35855, P05201, P05202, Q9WUA3, Q9DCC4, Q9DBJ1, P05064, P05063, P47968, Q61753, Q93092, P53657, Q9D6R2, P40142, P21550, P16331, Q91WT9,…
Pyruvate metabolism	mmu00620	34	6.82689e-16	8.88178e-15	P52480, Q8BMF3, P00342, O08749, Q9DBK0, Q91Z53, Q9D051, Q99KE1, P14152, P47740, P08249, Q8QZT1, Q8CAY6, Q9CZS1, Q99KB8, Q9JLJ2, Q9CPU0, Q8BH04, Q9Z2V4, Q99NB1, P06151, Q05920, P06801, P97807, P16125, Q9DBF1, Q9QXG4, P53657, P56375, P56376, Q5SWU9, Q8BMF4, P47738, P35486
Proteasome	mmu03050	36	1.35057e-14	1.80078e-13	Q9D8W5, Q99JI4, Q9Z2U1, P62196, P70195, Q9Z2U0, Q3TXS7, Q9CX56, O35226, O35955, O35593, Q9R1P0, Q9QUM9, Q9R1P1, Q9R1P4, Q9R1P3, Q8VDM4, O88685, P46471, P97372, P26516, O70435, P97371, O55234, P14685, Q8BG32, Q9WVJ2, O09061, P99026, P54775, P62334, Q60692, P28076, P62192, Q9CWH6, P49722
Non-alcoholic fatty liver disease (NAFLD)	mmu04932	81	2.3436e-14	3.11418e-13	Q9D8B4, Q9CQ75, P56393, P56391, Q62425, Q9DCJ5, Q91YT0, Q9CQH3, Q9DCS9, P62897, Q9Z1P6, Q8K2B3, Q91WD5, Q8K3J1, Q9R078, P00397, P52503, Q9CXV1, P17665, Q7TMF3, P70444, Q9CQJ8, P12787, P00416, P63001, P43024, Q9D855, Q60823, Q9CZB0, Q9WTU6, O89110, P00158, Q6ZWX6, Q9CQC7, Q9ERS2, Q61831, P99028, O35683, Q9CQZ5, Q9D6J6, Q9D6J5, Q07813, Q9CQZ6, Q91Y86, Q9DCT2, Q9CPP6, P19783, Q9D0M3, Q9DB77, O35099,…
Propanoate metabolism	mmu00640	25	7.73118e-13	1.02783e-11	Q8BH95, P00342, Q9EQ20, Q9Z2I8, Q99J39, Q9DBM2, Q8BMS1, Q99NB1, P06151, Q9WUM5, Q9D1I5, Q91ZA3, P16125, Q9QXG4, P45952, Q8QZT1, Q99MN9, Q14DH7, Q8QZS1, P61922, Q8CAY6, P16332, Q5SWU9, Q9Z2I9, Q9D9V3
Fatty acid degradation	mmu00071	36	1.04442e-12	1.3884e-11	Q921H8, P51174, P00329, P42125, Q9DBM2, Q8BMS1, P45952, P47740, Q8QZT1, P50544, Q8CAY6, Q9CZS1, Q9EPL9, Q8BH95, Q9JLJ2, O35728, Q61425, Q8VCH0, P41216, Q9DBL1, Q9R0H0, Q2XU92, Q8JZR0, Q99JY0, Q07417, Q60759, Q9WUR2, Q9DBF1, Q924X2, O88833, Q9QUJ7, P52825, P97742, Q8BWT1, P47738, P28474
Glutathione metabolism	mmu00480	38	4.25819e-12	5.66075e-11	P54071, Q9DCD0, P10648, Q9DCM2, P10649, P97494, P47791, Q99L20, P97449, P30115, P97324, P46425, O09131, O88844, P19639, Q91VS7, O09172, Q00612, P11352, P51855, Q9CPY7, P19157, Q91WR8, P24472, Q9D7X8, Q9CQU0, Q9CPU4, P97355, P46412, Q80W21, P15626, Q61133, P48774, O70325, Q64674, Q60928, Q8K010, Q64471
Citrate cycle (TCA cycle)	mmu00020	27	5.9805e-12	7.9505e-11	Q99KI0, P54071, O08749, P28271, Q60597, Q91V92, Q9WUM5, Q9D051, P14152, P08249, O88844, Q8K2B3, Q9CXV1, Q9Z2I8, Q8BH04, Q9Z2V4, P70404, Q05920, Q9CZB0, P97807, Q9D2G2, Q9D6R2, Q9CQA3, Q8BMF4, Q9CZU6, Q9Z2I9, P35486
Peroxisome	mmu04146	49	1.08723e-11	1.44535e-10	Q921H8, P54071, Q99J39, Q9DCM2, Q9DBM2, Q9R0A0, P35700, P34914, O35488, Q9QXD1, Q9Z211, O35386, P38060, Q99MS3, Q8C0I1, O88844, Q9D826, O09174, P32020, Q9EPL9, P47934, Q9WV68, P24270, Q00519, P09671, P55096, P11930, P42925, O35459, Q99MZ7, P18894, P98192, P41216, Q8VCH0, Q8VCI5, P08228, Q9QXE0, Q9R0H0, Q8JZR0, Q9WUR2, P19258, Q9DC50, P99029, Q99LB2, Q9QUJ7, P51660, P58137, Q9NYQ2, Q99P30
Fatty acid metabolism	mmu01212	34	3.01998e-10	4.01474e-09	Q921H8, P51174, Q9DBM2, Q8BMS1, O88531, Q8K2C9, Q9CY27, O70503, Q8R3F5, P45952, Q8QZT1, P50544, Q8CAY6, Q9EPL9, Q9DCS3, Q8BH95, Q9D404, Q99MZ7, Q61425, Q8VCH0, P41216, Q9DBL1, Q9R0H0, Q2XU92, Q8JZR0, Q99JY0, Q07417, Q924X2, Q9QUJ7, Q5SWU9, P52825, P19096, P97742, Q8BWT1
Glycine, serine and threonine metabolism	mmu00260	29	4.32868e-10	5.75451e-09	O70423, Q8BW75, Q91WK5, Q99LS3, Q64133, O88986, O08749, Q91W43, Q91Z53, P15327, Q9D826, O35490, O70250, Q3UEG6, Q9QZX7, Q8CFA2, Q8BJ64, P18894, Q9DBJ1, Q99LB7, Q99K85, Q61753, Q9DBF1, Q9D964, O35969, Q8VCN5, Q91WT9, Q9DBT9, P50431
Protein processing in endoplasmic reticulum	mmu04141	76	5.46734e-10	7.26824e-09	Q9WTX5, Q01405, Q9WTX6, P60670, O35350, Q61335, P63017, P35564, Q9CZ44, P61079, Q99PL5, Q9D0F3, O08529, Q99PL6, O54734, Q9QYJ0, Q9JKR6, Q9D662, P46978, Q3TDQ1, Q80UM7, P60904, Q922R8, P11499, Q8R180, Q9CQS8, Q9WTU6, Q6ZWX6, P27773, Q61831, Q3TZ89, P57759, P54728, Q9CQC9, Q07813, Q91YW3, Q60739, Q99KV1, Q9JI78, P23927, Q91Y86, Q8BMK4, P36536, Q01853, Q62186, O35099, P08113, P17879, P63037, P17156,…
Pentose phosphate pathway	mmu00030	24	8.64327e-10	1.14903e-08	Q9CS42, Q8CFX1, Q9CQ60, Q9DCD0, Q9WUA3, Q7TSV4, Q9D7G0, Q8VEE0, P06745, P47857, P12382, P97324, P05064, P70695, P05063, P47968, Q93092, Q9QXD6, Q9D0F9, P40142, Q64374, Q00612, Q91YP3, Q91Y97
Endocytosis	mmu04144	104	1.99606e-09	2.65355e-08	P01898, P14430, P46467, P01899, Q9D8B3, P51637, P01895, P49817, Q9QXY6, P04223, P14429, P59999, Q9D620, O70291, P98078, Q9D898, Q9CPW4, P46935, Q91YJ2, P40336, Q5DTT2, Q9JM76, Q9WV32, Q6P1I6, Q8BWG8, P01901, Q9CZ28, Q60953, P61027, Q6P8X1, Q8C142, Q6PHN9, P17879, Q8R361, P61021, Q8BIJ7, P17156, Q9DBG3, P46638, Q61768, Q9CWK8, Q8C2E7, Q7SIG6, P60766, Q7TN29, G3XA57, Q9D8U8, Q9JK48, Q9QZ88, Q6IRU5,…
Bacterial invasion of epithelial cells	mmu05100	43	4.26609e-09	5.67131e-08	Q8VI36, O55222, P51637, P49817, Q60598, Q8BUR4, P42209, P42208, Q8BZ98, P84096, Q68FD5, Q9JLQ0, Q02248, Q8CHH9, Q9QUI0, P59999, Q9CVB6, P60766, P09055, Q9R1T4, Q9WVC3, Q9D898, Q9CPW4, Q80UG5, O08585, P63001, P39054, P09803, P39053, Q64727, Q9JM76, Q61301, P11276, Q8C1B7, Q9WV32, Q8BH43, Q8BYZ7, P60710, Q6IRU5, P47941, Q64010, Q9R0Q6, P26231
Amino sugar and nucleotide sugar metabolism	mmu00520	31	1.32873e-08	1.7664e-07	P82343, Q9DB73, Q7TSV4, Q9DCJ9, P47856, Q99J77, Q8BTZ7, Q9CYR6, Q9R0N0, O08528, Q8K0C9, Q9D0F9, P23591, Q9JK38, Q8JZV7, P20060, P17710, Q9DCN2, Q91ZJ5, O35621, P06745, O70475, Q9Z2M7, Q91YN5, Q9QZ08, Q3TRM8, O88958, Q3TW96, Q924M7, Q9CRC9, Q99KK2
Glyoxylate and dicarboxylate metabolism	mmu00630	22	2.69676e-08	3.58505e-07	Q99KI0, Q91WK5, Q8CHP8, P15105, Q8CFA2, P28271, O08749, Q91W43, Q91Z53, Q9D1I5, Q91ZA3, P14152, Q9DCU9, P08249, Q8QZT1, Q99MN9, Q8CAY6, P16332, P50431, Q9CZU6, P24270, Q9NYQ2
Spliceosome	mmu03040	60	5.08041e-08	6.75385e-07	Q9R1C7, P61979, P63017, Q9D868, Q921M3, P59708, Q80W14, Q9WV02, Q9QXA5, Q9Z315, P62996, Q8JZX4, P62320, O35286, Q9D0W5, Q91VC3, P49312, Q99NB9, Q9D0E1, Q6PDM2, P62315, P62317, B2RY56, Q8BL97, P27048, P62311, P84104, Q8CGF7, Q62189, Q3TWW8, Q62093, Q9D554, Q9D883, P62305, Q99PV0, P17879, P62307, O35900, P17156, Q99KP6, Q9Z1N5, Q8K4Z5, P62309, Q8BG05, Q3UEB3, Q62376, O35326, Q6P4T2, Q9CWZ3, P26369,…
Butanoate metabolism	mmu00650	20	2.64753e-07	3.5196e-06	Q8BH95, Q9D0K2, Q91VA0, P54869, Q61425, Q9DBM2, Q9D2R0, Q8BMS1, Q07417, P38060, Q8JZK9, Q8QZT1, Q80XN0, Q8K0L3, P61922, Q8CAY6, Q8BWF0, Q91YP0, Q8BGA8, Q8JZV9
Fructose and mannose metabolism	mmu00051	23	2.93646e-07	3.9037e-06	P97328, Q9WUA3, Q64442, O35621, P17751, P47857, P12382, P05064, P70695, P05063, P21300, Q9Z2M7, Q8BTZ7, Q9QXD6, O08528, Q8K0C9, P23591, Q3TRM8, P45377, Q924M7, Q91Y97, P45376, P17710
Phagosome	mmu04145	70	3.59164e-07	4.77469e-06	P01898, P14430, Q80SY3, P01899, P01895, Q99LI8, P68373, P35564, P23150, P68372, Q6PDL0, Q8BMC1, P04223, Q922F4, P17047, P14429, P68368, Q9Z1T6, Q9R0G6, P01027, Q9CQD1, P57746, Q9JJZ2, Q9D6F9, P06344, P62814, P15920, P63001, Q9CQS8, P06797, P51863, Q9D1K2, P01901, P99024, Q3UX10, P35441, O70439, Q8BL66, Q8R1Q8, O89053, P51150, Q9CR51, Q9ER00, Q7TMM9, P61021, O70370, A2AQ07, Q45VK7, P14211, P24668,…
Collecting duct acid secretion	mmu04966	19	1.90629e-06	2.53418e-05	Q64436, Q80SY3, Q9CR51, P04919, P62814, P15920, Q9Z1G4, Q9WUB6, P00920, P50518, Q9Z1G3, Q8BMC1, P51863, P50516, Q9D1K2, Q920R6, Q99L60, P57746, P63082
beta-Alanine metabolism	mmu00410	21	4.57826e-06	6.08613e-05	Q9JLJ2, Q8BH95, O70423, Q8CHR6, Q99J39, Q9EQ20, Q9D1A2, Q9DBM2, Q8BMS1, P97355, Q9DBF1, P45952, P47740, Q80WP8, Q8QZS1, P61922, Q9JHW9, Q9CZS1, Q64674, P47738, P47739
PPAR signaling pathway	mmu03320	38	4.78319e-06	6.35855e-05	P31786, P04117, Q921H8, O55222, P51174, Q9DBM2, P09813, Q05816, O35488, Q9QXD1, P33622, Q60714, P45952, P32020, Q9DBG1, Q9EPL9, P12710, P11404, O35728, Q8BH04, Q62417, Q9Z2V4, Q8VCH0, P41216, Q9R0H0, Q2XU92, Q08857, Q8JZR0, Q9WU65, Q924X2, O88833, Q9QUJ7, Q60994, P51880, P52825, Q64516, P97742, Q00623
Selenocompound metabolism	mmu00450	14	5.11736e-06	6.80276e-05	O88428, Q499X9, Q71RI9, Q9JLI6, Q9JLT4, Q8BTY1, Q60967, Q8VCN5, Q9JMH6, P40936, P97364, Q8BH69, Q6P6M7, Q68FL6
Arginine and proline metabolism	mmu00330	27	5.58131e-06	7.41949e-05	P30275, O08691, Q8BW75, Q64133, Q9WU79, Q9D1A2, Q9DCU9, P47740, Q8VCZ9, Q9CZS1, Q9CPY7, Q9JLJ2, P05201, P05202, P18894, Q9CXA2, P97355, Q8CHT0, Q04447, Q9DCC4, Q9DBF1, P29758, Q9D964, O35969, Q6P8J7, P47738, Q64674
Lysosome	mmu04142	51	8.6582e-06	0.000115095	O54774, Q80SY3, O89023, O35114, Q9Z0M5, Q9JKC8, P54818, P17047, P22892, P18242, Q8K2I4, O08585, P15920, O89017, P23780, O35643, Q8BFR4, P06797, P41731, P51863, P10605, P97821, Q61207, Q571E4, P61967, P49935, Q9R013, O09159, Q07113, Q60648, O88531, P50429, O70370, P24668, Q68FD5, Q9WUU7, Q920R6, P20060, P63082, Q9Z1T1, Q9QWR8, P11438, Q9Z1G4, O09043, P35585, Q9WV54, Q9Z0J0, Q6IRU5, P16675, Q9WVP1,…
Metabolism of xenobiotics by cytochrome P450	mmu00980	32	8.67114e-06	0.000115267	P70691, Q9D379, P10648, Q9DCM2, P50172, P10649, P00329, Q99L20, P30115, P48758, P46425, Q64435, O09131, P19639, Q91VS7, Q9JHW9, P19157, P24472, Q9CPU4, Q05421, Q6ZQM8, Q80W21, P15626, Q61133, Q8K354, Q63886, P48774, Q9DBB8, Q8CG76, P28474, Q64471, P47739
Proximal tubule bicarbonate reclamation	mmu04964	16	9.37177e-06	0.00012458	P97370, Q8BH04, D3Z7P3, Q6PIE5, Q9Z2V4, P00920, P26443, Q9QZD8, P14152, Q04646, Q9WV27, O88343, P14094, Q02013, Q6PIC6, Q8VDN2
Synaptic vesicle cycle	mmu04721	31	1.24029e-05	0.00016487	Q80SY3, Q9CR51, O35633, P63011, Q8BMC1, Q8BZ98, Q9DBG3, Q68FD5, Q920R6, Q99L60, P57746, P63082, Q9DB05, P84091, P62814, P62743, P15920, O08585, P39054, Q9Z1G4, P39053, P50518, Q9Z1G3, P51863, P50516, Q9D1K2, P17427, P17426, Q6IRU5, P46460, Q8BVE3
Focal adhesion	mmu04510	76	1.36964e-05	0.000182064	O55222, P51637, Q99JI6, P49817, Q8BUR4, Q62523, Q64739, P02463, O08529, Q02248, Q9R0G6, Q9QUI0, Q8VHX6, P29788, Q80YX1, Q60631, P70336, Q9WVC3, P26039, P62141, Q9EPC1, P63001, Q60675, Q3V3R4, Q60823, Q64727, P08122, Q61739, Q9WTU6, P11276, Q3THE2, Q61831, Q80X90, P02468, P02469, Q91Y86, P35441, P47941, P63087, P63085, P39688, Q8VI36, Q9JI91, Q8CIN4, Q9CQ19, Q71LX4, Q61411, Q61292, Q61001, Q9WV60,…
Cardiac muscle contraction	mmu04260	36	1.38144e-05	0.000183631	P19783, Q9Z1L5, Q9D0M3, Q9DB77, Q6PIE5, P19536, P56393, Q9CZ13, P56391, P58771, Q04646, P00405, Q9WV27, P00397, Q6PIC6, P17665, P97370, P12787, P00416, P21107, P43024, Q9CQ69, Q8R3Z5, Q9D855, Q9CR68, Q9CPQ1, P00158, P99028, Q6IRU2, P09542, P48771, Q8R1I1, Q9CPX8, P14094, P58774, Q8VDN2
Drug metabolism - cytochrome P450	mmu00982	32	1.89971e-05	0.000252516	Q8BW75, P70691, P10648, Q64133, Q9DCM2, P10649, P00329, Q99L20, P30115, P46425, Q64435, O09131, P19639, P97872, Q91VS7, Q9JHW9, P50285, P19157, P24472, Q8K2I3, Q9CPU4, Q05421, Q6ZQM8, Q80W21, P15626, Q61133, Q8VHG0, Q63886, P48774, P28474, Q64471, P47739
Tryptophan metabolism	mmu00380	25	2.9708e-05	0.000394864	Q9JLJ2, Q8BH95, Q8BW75, Q64133, Q9CXF0, Q78JT3, Q9DBM2, Q61425, Q8BMS1, Q71RI9, Q91WN4, Q60597, Q8BTY1, O88533, Q60759, Q9DBF1, P47740, Q8QZT1, Q8CAY6, Q9CZS1, P40936, Q8R519, P24270, P47738, Q9WVM8
2-Oxocarboxylic acid metabolism	mmu01210	14	3.60897e-05	0.000479667	Q99KI0, P54071, P05201, P05202, P28271, Q8QZR5, P70404, Q99JW2, O88844, Q8BGT5, Q9D6R2, O35855, Q9CZU6, Q9WVM8
Fc gamma R-mediated phagocytosis	mmu04666	37	5.03368e-05	0.000668966	Q60604, P13020, P18760, P26645, P45591, P70460, O88643, P28867, P20444, Q8CIH5, P59999, Q9CVB6, Q7SIG6, P60766, P25911, Q9D898, Q05144, Q9CPW4, Q63844, Q99JY8, P63001, Q60823, P31938, P06800, Q9JM76, Q8BH43, Q9WV32, P48025, F8VQB6, Q60992, P16054, P62331, Q9Z280, P47941, Q64010, Q9R0Q6, P63085
Adherens junction	mmu04520	33	5.53671e-05	0.000735796	Q9JI91, Q9QZQ1, B2RU80, P67871, A2A8L5, Q02248, Q9QUI0, P29351, P30999, P60766, Q62417, Q05144, Q63844, P63001, P09803, Q9JKF1, Q8R007, Q61301, Q64727, P39447, O88990, Q8BH43, P16092, P35821, Q60737, P60710, Q04736, Q7TPR4, P57780, P26231, P63085, Q8BKX1, P39688
Sulfur metabolism	mmu00920	9	6.05102e-05	0.000804119	O88428, Q9DCM0, P52196, Q60967, Q80V26, Q9R112, Q8R086, Q9Z0S1, Q99J99
Fatty acid elongation	mmu00062	16	0.000161511	0.00214498	Q8BH95, Q6Q2Z6, Q91V12, O55137, Q61425, Q8BMS1, Q9QYR9, Q8BWN8, Q9DCS3, O88531, Q9QYR7, Q8K2C9, Q8BWT1, Q9CY27, Q99JY0, O70503
Alanine, aspartate and glutamate metabolism	mmu00250	20	0.000181964	0.00241631	P05201, P05202, Q91YI0, P15105, D3Z7P3, Q8QZR5, P54822, Q8CHT0, P26443, P47856, O35409, P16460, Q8BGT5, P61922, P46664, Q8BWF0, P28650, Q3UEG6, Q8R3P0, Q9JHW2
Cysteine and methionine metabolism	mmu00270	21	0.00019808	0.00263006	P05201, P00342, P05202, Q9CQT1, Q9CQ65, Q80SW1, P97355, P06151, Q91X83, P16125, P14152, P08249, Q99LB6, O35490, P52196, Q91WT9, Q8VCN5, Q64674, Q9WVQ5, Q3THS6, Q99J99
Endocrine and other factor-regulated calcium reabsorption	mmu04961	25	0.000229176	0.00304237	Q6PIE5, Q9Z1B3, Q04646, Q8BZ98, Q9DBG3, Q9WV27, Q68FD5, P20444, Q6PIC6, P15947, P97370, P62743, P84091, O08585, P39054, P39053, Q6R0H7, P05132, P17427, P21279, Q6IRU5, P12658, P17426, P14094, Q8VDN2
Regulation of actin cytoskeleton	mmu04810	73	0.000254819	0.00338224	P10833, P62071, P28660, Q8BUR4, P18760, Q9Z1T6, Q9QUI0, P59999, Q9JJV2, Q9CVB6, P61148, P19221, P70336, Q3V0T4, Q9D898, Q9CPW4, P62141, P63001, Q5SQX6, Q3V3R4, Q64727, Q61739, Q9DAS9, Q9JM76, P11276, Q3THE2, Q9WV32, Q8BH43, P16092, Q91VR8, P62962, Q7TMB8, P47941, Q3UQ44, P63087, P26043, P26041, P63085, Q8BKX1, P26040, Q8VI36, Q60604, Q9JI91, Q63932, Q8CIN4, Q9CQ19, Q61411, Q61315, P13020, P45591,…
Salmonella infection	mmu05132	33	0.000342032	0.0045374	Q8R1Q8, P51150, Q9EPB4, Q6PDL0, Q45VK7, P47811, P84096, Q9DBS5, P59999, Q9JJV2, Q8VHX6, Q9CVB6, O88487, P60766, P70336, Q9D898, Q9CPW4, Q63844, O88447, P63001, Q9WTU6, Q9JM76, P39447, Q8BH43, Q9WV32, P62962, Q61831, P60710, Q80X90, Q91Y86, Q8BTM8, Q9R0Q6, P63085
Insulin signaling pathway	mmu04910	51	0.000531111	0.00703755	O35250, Q9WUB3, P62754, P0DP26, P70695, O08528, Q921J2, Q9R078, P17710, Q60631, Q9ET01, Q9JLN9, Q60634, Q8BH04, P62141, Q9Z2V4, P35576, Q60823, Q9WTU6, Q61831, P35821, P12367, Q3TRM8, Q91Y86, Q5SWU9, P19096, P47941, P63087, P63085, Q62074, Q63932, Q61411, O08917, Q9WV60, Q9DBC7, A2A8L5, Q8CI94, P31324, Q62417, Q63844, Q9Z1E4, P31938, O54950, Q5EG47, Q9QXD6, P05132, P53657, Q8BRK8, Q9D6P8, Q64010,…
Histidine metabolism	mmu00340	14	0.000585375	0.00775399	Q9JLJ2, Q8BW75, P23738, Q64133, Q9D1A2, Q8VC12, Q91VF2, Q9DBF1, P47740, Q9JHW9, Q9CZS1, Q8R3P0, P47738, P47739
Biosynthesis of unsaturated fatty acids	mmu01040	15	0.0011412	0.015065	Q921H8, Q99MZ7, Q8BMS1, Q8VCH0, Q8BWN8, Q8K2C9, Q9R0H0, Q9CY27, O70503, Q6Q2Z6, Q91V12, O55137, Q9QYR9, Q9EPL9, Q9QYR7
Drug metabolism - other enzymes	mmu00983	23	0.00128037	0.0168878	P70691, Q8CHR6, Q3THK7, P52623, P52624, Q8VCT4, Q6ZQM8, Q9D892, Q8QZR3, Q91YL3, Q63886, P13439, Q64176, P50295, Q64435, P00493, P23953, P56389, O55060, Q91WG0, Q8BK48, P24547, Q00519
Long-term depression	mmu04730	26	0.00150138	0.0197761	Q63932, P62715, Q61411, P0C871, Q9Z1B3, O54865, B2RSH2, P20444, P25911, P63330, P08752, P18872, Q63844, Q6R0H7, P31938, Q7TNP2, P27601, P27600, Q9ERL9, P11881, Q9DC51, Q76MZ3, P21279, Q9Z329, P21278, P63085
Vasopressin-regulated water reabsorption	mmu04962	20	0.00191951	0.0252189	Q9D0M5, Q8R1Q8, P35278, Q6R0H7, O08788, P63168, Q99KJ8, P61021, Q6PDL0, P05132, Q61599, Q8CBY8, Q45VK7, P46638, Q8R2N1, Q99PT1, Q9CQD1, P70452, O88487, P46460
RNA transport	mmu03013	57	0.00231544	0.0303469	P60229, Q9CXU9, Q99L45, P23116, Q8R1B4, Q63850, Q9Z1Z2, Q7TMY4, P59325, Q6P5F9, Q61584, P62827, P29341, Q8K1J6, F6ZDS4, Q9EPU0, Q91VC3, Q5SQX6, P60843, Q6ZWX6, Q7TMB8, O70194, P48024, Q6PFD9, P35922, P10126, Q99M28, Q9Z0W3, Q99JX7, Q6NZJ6, P63280, P61957, Q8JZQ9, Q62448, Q9Z1D1, Q9DCH4, Q9QZD9, Q91WK2, Q9Z1N5, Q05D44, Q8BMJ3, Q8VE62, Q9CWZ3, Q924C1, Q99LD9, Q9Z0N1, P46061, Q80XI3, Q3UGC7, P10630,…
Phenylalanine metabolism	mmu00360	13	0.00240469	0.0314994	O70423, P49429, Q8BW75, P34884, P05201, P05202, Q64133, Q91XE0, Q9JHW9, P16331, Q9DCY0, O88533, P47739
Platelet activation	mmu04611	46	0.00242326	0.0317392	O70404, Q99JI6, Q71LX4, P0C871, Q64739, Q9Z1B3, O54865, Q8VCM7, P70460, P47811, B2RSH2, Q8CIH5, Q9QUI0, P62835, P09055, P25911, P22437, P70336, O09044, P08752, P26039, Q63844, P62141, Q6PDN3, Q6R0H7, Q60823, P27601, Q3THE2, P05132, P48025, Q9DC51, P11881, Q9ERL9, P60710, Q8K0E8, P21279, Q9Z329, E9PV24, Q3UIZ8, Q8K1B8, P63087, P70302, Q62074, P63085, P39688, Q9DBR7
Glucagon signaling pathway	mmu04922	37	0.00259601	0.0339658	P14246, P52480, P00342, Q9WUB3, Q9JIF0, Q6PHZ2, P0DP26, Q9D051, Q9Z1B3, P48455, Q63810, O70250, Q9R078, Q8CI94, Q9ET01, Q8BH04, Q9Z2V4, Q9Z1E4, Q6R0H7, P35576, P06151, P17809, Q60823, Q9DBJ1, P16125, O54950, Q5EG47, P05132, Q924X2, P11881, P21279, Q9Z329, Q5SWU9, Q8BRK8, Q9D6P8, P97742, P35486
Galactose metabolism	mmu00052	16	0.00280625	0.0366693	Q91ZJ5, Q9WUA3, Q7TSV4, P35576, P47857, P23780, P12382, P21300, Q9R0N0, O08528, Q9D0F9, Q8K157, Q3TRM8, P45377, P45376, P17710
Central carbon metabolism in cancer	mmu05230	26	0.003285	0.0427995	P14246, P52480, Q63932, Q61411, D3Z7P3, P47857, Q9D051, P12382, Q8R104, P97324, O08528, O70250, Q00612, P17710, Q9JLN9, Q9WUA3, Q63844, P17809, Q60823, P31938, Q9DBJ1, Q8BFP9, P16092, Q3TRM8, P63085, P35486
